# Supplementary material for: The CUL5 E3 ligase complex negatively regulates central signaling pathways in CD8+ T cells
Source: Nat Commun. 2024 Jan 19;15:603. doi: 10.1038/s41467-024-44885-0 (PMC10798966; doi:10.1038/s41467-024-44885-0)
Supplement: Supplementary file 3 — Supplementary Data 1 [file 41467_2024_44885_MOESM3_ESM.xlsx]

## Sheet: IL2 vs Input_gene_summary
id	num	neg.score	neg.p.value	neg.fdr	neg.rank	neg.goodsgrna	neg.lfc	pos.score	pos.p.value	pos.fdr	pos.rank	pos.goodsgrna	pos.lfc
Abcd4	4	6.5155e-08	2.5195e-07	0.001238	1	4	-6.8036	0.99993	0.99993	1	19588	0	-6.8036
Cdipt	4	1.7885e-07	2.5195e-07	0.001238	4	4	-6.7076	0.99984	0.99985	1	19561	0	-6.7076
Pmvk	4	1.5134e-07	2.5195e-07	0.001238	3	4	-6.8477	1	1	1	19637	0	-6.8477
Rab7	4	9.4866e-08	2.5195e-07	0.001238	2	4	-6.7196	1	1	1	19648	0	-6.7196
Hmbs	4	3.112e-07	7.5584e-07	0.002122	5	4	-6.4306	1	1	1	19649	0	-6.4306
Mrps21	4	4.8242e-07	7.5584e-07	0.002122	7	4	-6.296	1	1	1	19646	0	-6.296
Tefm	4	4.5251e-07	7.5584e-07	0.002122	6	4	-6.3054	1	1	1	19647	0	-6.3054
Pnpt1	4	6.6153e-07	1.2597e-06	0.003094	8	4	-6.2811	1	1	1	19645	0	-6.2811
Vars2	4	7.3328e-07	1.5117e-06	0.0033	9	4	-6.4267	1	1	1	19644	0	-6.4267
Alad	4	7.7046e-07	1.7636e-06	0.003465	10	4	-6.732	0.99999	1	1	19632	0	-6.732
Cstf1	4	9.4539e-07	2.2675e-06	0.00405	11	4	-6.0657	1	1	1	19643	0	-6.0657
Get4	4	1.0432e-06	2.7714e-06	0.004189	13	4	-6.0808	1	1	1	19641	0	-6.0808
Nubpl	4	1.0183e-06	2.7714e-06	0.004189	12	4	-5.6096	1	1	1	19642	0	-5.6096
Sdha	4	1.1107e-06	3.2753e-06	0.004597	14	4	-5.9466	1	1	1	19640	0	-5.9466
Gclc	4	1.4961e-06	4.2831e-06	0.00495	15	4	-6.2394	1	1	1	19639	0	-6.2394
Mre11a	4	1.8409e-06	4.2831e-06	0.00495	17	4	-6.5484	0.99994	0.99995	1	19596	0	-6.5484
Ybey	4	1.642e-06	4.2831e-06	0.00495	16	4	-6.5214	1	1	1	19638	0	-6.5214
Pyroxd1	4	3.0026e-06	9.322e-06	0.010176	18	4	-5.9335	1	1	1	19636	0	-5.9335
Vps45	4	3.7153e-06	1.0834e-05	0.011204	19	4	-6.9112	0.97074	0.97067	1	18282	0	-6.9112
2410131K14Rik	4	4.1322e-06	1.1841e-05	0.011634	20	4	-6.078	1	1	1	19635	0	-6.078
Coq6	4	4.404e-06	1.3353e-05	0.011926	22	4	-6.5667	1	1	1	19633	0	-6.5667
Mrps16	4	4.404e-06	1.3353e-05	0.011926	21	4	-5.6718	1	1	1	19634	0	-5.6718
Gale	4	4.7942e-06	1.5873e-05	0.01356	23	4	-6.3207	0.99991	0.99991	1	19582	0	-6.3207
Nelfcd	4	6.0111e-06	1.94e-05	0.015644	24	4	-6.0055	0.99999	1	1	19631	0	-6.0055
Ctc1	4	6.1791e-06	1.9904e-05	0.015644	25	4	-6.3833	0.98437	0.98436	1	18638	0	-6.3833
Tardbp	4	8.6699e-06	2.7462e-05	0.020754	26	4	-5.5209	0.99999	0.99999	1	19630	0	-5.5209
Oip5	4	9.5093e-06	3.1997e-05	0.022607	28	4	-5.9028	0.99999	0.99999	1	19629	0	-5.9028
Aasdhppt	4	9.8317e-06	3.3005e-05	0.022607	29	4	-5.8036	0.99999	0.99999	1	19628	0	-5.8036
Mgat1	4	1.0229e-05	3.3509e-05	0.022607	30	4	-6.545	0.99999	0.99999	1	19627	0	-6.545
1810043H04Rik	3	9.2081e-06	3.4517e-05	0.022607	27	3	-7.1249	0.99289	0.99301	1	18989	0	-7.1249
Arfrp1	3	1.4377e-05	4.8122e-05	0.02653	38	3	-5.8994	0.99999	0.99999	1	19623	0	-5.8994
Cds2	4	1.3068e-05	4.8626e-05	0.02653	32	4	-6.2978	0.99902	0.999	1	19426	0	-6.2978
Gss	4	1.2994e-05	4.8626e-05	0.02653	31	4	-5.6177	0.99999	0.99999	1	19626	0	-5.6177
Ndrg3	4	1.3068e-05	4.8626e-05	0.02653	33	4	-6.148	0.99998	0.99998	1	19618	0	-6.148
Srm	4	1.3203e-05	4.9381e-05	0.02653	34	4	-6.0488	0.99999	0.99999	1	19625	0	-6.0488
Telo2	4	1.3407e-05	4.9633e-05	0.02653	35	4	-5.7989	0.99999	0.99999	1	19624	0	-5.7989
Nelfb	4	1.3939e-05	5.1649e-05	0.02653	36	4	-6.4279	0.99903	0.99901	1	19430	0	-6.4279
Tiprl	4	1.4362e-05	5.2153e-05	0.02653	37	4	-6.3383	0.99977	0.99978	1	19544	0	-6.3383
Pex12	4	1.4455e-05	5.2657e-05	0.02653	39	2	-3.0004	0.65446	0.65391	1	12165	0	-3.0004
Me2	4	1.4883e-05	5.4168e-05	0.026609	40	4	-6.3035	0.99999	0.99999	1	19622	0	-6.3035
Cmtr1	4	1.6381e-05	6.0215e-05	0.028858	41	4	-6.4395	0.99998	0.99998	1	19621	0	-6.4395
Xrn1	4	1.7953e-05	6.475e-05	0.030219	42	4	-5.866	0.99998	0.99998	1	19620	0	-5.866
Rpe	4	1.8411e-05	6.727e-05	0.030219	43	4	-5.688	0.99998	0.99998	1	19619	0	-5.688
Coa6	4	1.8615e-05	6.7774e-05	0.030219	44	4	-5.8871	0.99533	0.99536	1	19121	0	-5.8871
Atp6v1c1	4	1.9596e-05	7.1805e-05	0.030219	45	4	-5.5402	0.99998	0.99998	1	19617	0	-5.5402
Vps33a	4	1.9958e-05	7.2813e-05	0.030219	46	4	-6.3186	0.99852	0.99853	1	19358	0	-6.3186
Timm50	4	2.0086e-05	7.3316e-05	0.030219	47	4	-5.8259	0.99998	0.99998	1	19616	0	-5.8259
Dph2	4	2.0249e-05	7.382e-05	0.030219	48	4	-6.1741	0.99997	0.99998	1	19613	0	-6.1741
Wdr77	4	2.1492e-05	7.8355e-05	0.03142	49	4	-5.2888	0.99998	0.99998	1	19615	0	-5.2888
Dap3	3	2.7487e-05	8.6922e-05	0.033683	52	3	-6.3733	0.99997	0.99998	1	19611	0	-6.3733
Qrsl1	4	2.4138e-05	8.7425e-05	0.033683	50	4	-6.0791	0.99998	0.99998	1	19614	0	-6.0791
Rpl36a	4	2.5539e-05	9.0953e-05	0.033906	51	4	-5.54	0.99997	0.99997	1	19612	0	-5.54
Rad51c	3	2.8441e-05	9.1457e-05	0.033906	53	3	-5.9589	0.99997	0.99998	1	19610	0	-5.9589
Fen1	4	3.1573e-05	0.0001106	0.039517	54	4	-6.3145	0.99983	0.99984	1	19559	0	-6.3145
Dph6	4	3.2117e-05	0.00011212	0.039517	55	4	-6.5617	0.99891	0.99889	1	19410	0	-6.5617
Cars2	4	3.2491e-05	0.00011363	0.039517	56	4	-6.3767	0.99941	0.99942	1	19485	0	-6.3767
Snrnp40	4	3.3011e-05	0.00011464	0.039517	57	4	-6.4767	0.99966	0.99967	1	19524	0	-6.4767
Nars2	4	3.3627e-05	0.00011716	0.039689	58	4	-6.1246	0.99995	0.99995	1	19597	0	-6.1246
Mtch2	4	3.5467e-05	0.00012471	0.040821	59	4	-5.7823	0.99996	0.99996	1	19609	0	-5.7823
Mtpap	4	3.6029e-05	0.00012673	0.040821	61	3	-6.1072	0.93232	0.93211	1	17454	0	-6.1072
Pars2	4	3.6029e-05	0.00012673	0.040821	60	4	-6.3363	0.99993	0.99994	1	19591	0	-6.3363
Ppp2r4	4	3.778e-05	0.00013429	0.041883	63	4	-5.3142	0.99996	0.99996	1	19608	0	-5.3142
Rtn4ip1	4	3.778e-05	0.00013429	0.041883	62	4	-5.3914	0.99996	0.99996	1	19607	0	-5.3914
Dctn2	3	4.5924e-05	0.00014437	0.044179	70	3	-6.8534	0.9603	0.96057	1	18033	0	-6.8534
Trit1	4	4.0906e-05	0.00014688	0.044179	64	4	-6.066	0.99996	0.99996	1	19606	0	-6.066
Glmn	3	4.6705e-05	0.0001484	0.044179	71	3	-6.845	0.99977	0.99977	1	19542	0	-6.845
Prmt5	4	4.1534e-05	0.00015092	0.044259	65	4	-5.6448	0.99996	0.99996	1	19605	0	-5.6448
Pih1d1	4	4.2388e-05	0.00015444	0.044623	66	4	-5.2266	0.99221	0.99225	1	18965	0	-5.2266
Hscb	4	4.3977e-05	0.00016049	0.044623	67	4	-5.2923	0.99996	0.99996	1	19604	0	-5.2923
Pcyt1a	3	5.2023e-05	0.000162	0.044623	74	3	-5.7333	0.99995	0.99995	1	19601	0	-5.7333
Trmu	4	4.5527e-05	0.00016351	0.044623	69	4	-5.9486	0.99924	0.99924	1	19457	0	-5.9486
Ube2m	4	4.5312e-05	0.00016351	0.044623	68	4	-5.7514	0.99995	0.99996	1	19603	0	-5.7514
Mvd	4	4.8707e-05	0.00017712	0.047674	72	4	-6.1539	0.99641	0.99642	1	19186	0	-6.1539
Tpi1	4	5.1535e-05	0.00018619	0.04868	73	4	-5.6152	0.99995	0.99995	1	19602	0	-5.6152
Mcts1	4	5.2315e-05	0.00018921	0.04868	75	4	-5.0487	0.99995	0.99995	1	19600	0	-5.0487
Ncapg2	4	5.2315e-05	0.00018921	0.04868	76	4	-5.496	0.99995	0.99995	1	19599	0	-5.496
Golt1b	4	5.3286e-05	0.00019274	0.04868	77	4	-5.3494	0.99995	0.99995	1	19598	0	-5.3494
Ndufs2	4	5.3348e-05	0.00019324	0.04868	78	4	-6.1206	0.99243	0.99248	1	18974	0	-6.1206
Topbp1	4	5.4867e-05	0.00019828	0.049317	79	4	-6.089	0.99989	0.99989	1	19573	0	-6.089
Mpdu1	4	5.6461e-05	0.00020534	0.050433	80	3	-6.3806	0.72008	0.7196	1	13385	0	-6.3806
Mtg2	4	5.7153e-05	0.00020836	0.050544	81	4	-6.377	0.99938	0.99939	1	19477	0	-6.377
Mrpl38	4	5.7971e-05	0.00021138	0.050652	82	4	-5.3724	0.99994	0.99995	1	19595	0	-5.3724
Eftud1	4	6.03e-05	0.00021995	0.05207	83	4	-5.5179	0.99994	0.99995	1	19594	0	-5.5179
Fasn	4	6.4087e-05	0.00023708	0.055271	84	4	-5.8969	0.99638	0.99639	1	19182	0	-5.8969
Ddx42	4	6.4532e-05	0.0002391	0.055271	85	4	-5.5344	0.99994	0.99994	1	19593	0	-5.5344
Ept1	4	6.5844e-05	0.00024514	0.055935	86	4	-6.389	0.99556	0.99559	1	19134	0	-6.389
Zw10	4	6.6583e-05	0.00024766	0.055935	87	4	-5.9314	0.99993	0.99994	1	19592	0	-5.9314
Ndufb8	4	6.8483e-05	0.00025321	0.056537	88	4	-5.0892	0.99993	0.99994	1	19590	0	-5.0892
Spdl1	4	7.0158e-05	0.00026076	0.05757	89	4	-5.5607	0.99993	0.99994	1	19589	0	-5.5607
Naa20	4	7.301e-05	0.00026832	0.058581	90	4	-5.2235	0.99993	0.99993	1	19587	0	-5.2235
Iscu	4	7.893e-05	0.00029755	0.064248	91	4	-5.3046	0.99992	0.99993	1	19586	0	-5.3046
Dhrs7b	4	7.9679e-05	0.00030158	0.06441	92	4	-5.1646	0.99887	0.99885	1	19405	0	-5.1646
Mios	4	8.1473e-05	0.00031065	0.065634	93	4	-5.7341	0.99992	0.99992	1	19585	0	-5.7341
Rnaseh2a	4	8.3589e-05	0.00031619	0.065903	94	4	-5.4538	0.99992	0.99992	1	19584	0	-5.4538
Fh1	4	8.4827e-05	0.00031922	0.065903	95	3	-5.9749	0.81084	0.81047	1	15056	0	-5.9749
Ddx28	4	8.6196e-05	0.00032199	0.065903	96	4	-5.1496	0.99991	0.99992	1	19583	0	-5.1496
Gtpbp8	4	8.7811e-05	0.00032577	0.06599	97	4	-6.1043	0.99324	0.99327	1	19015	0	-6.1043
Mrps18c	4	9.08e-05	0.00033988	0.068057	98	4	-6.1849	0.99787	0.99789	1	19292	0	-6.1849
Mtrr	4	9.2017e-05	0.0003429	0.068057	99	4	-5.9192	0.99991	0.99991	1	19581	0	-5.9192
Rad9a	4	9.4716e-05	0.00035398	0.068288	101	4	-4.8739	0.99991	0.99991	1	19580	0	-4.8739
Uqcrq	4	9.4716e-05	0.00035398	0.068288	100	4	-5.4947	0.99991	0.99991	1	19579	0	-5.4947
Tsfm	4	9.5047e-05	0.00035449	0.068288	102	4	-5.6986	0.98796	0.98796	1	18753	0	-5.6986
Ccdc22	4	9.7188e-05	0.00036406	0.068783	104	4	-4.8463	0.9999	0.99991	1	19577	0	-4.8463
Slc25a5	4	9.7188e-05	0.00036406	0.068783	103	4	-5.74	0.9999	0.99991	1	19578	0	-5.74
Ndufa8	4	9.887e-05	0.00037112	0.069448	105	4	-5.941	0.99719	0.9972	1	19220	0	-5.941
Arpc4	4	0.00010115	0.0003817	0.069988	106	4	-5.2321	0.9999	0.9999	1	19576	0	-5.2321
Gnpat	3	0.00012648	0.00038523	0.069988	118	3	-6.6537	0.96924	0.96942	1	18247	0	-6.6537
Fam98b	4	0.00010293	0.00038825	0.069988	108	4	-5.3079	0.9999	0.9999	1	19575	0	-5.3079
Terf1	4	0.00010293	0.00038825	0.069988	107	4	-5.2387	0.9999	0.9999	1	19574	0	-5.2387
Lipt2	4	0.00010541	0.00039581	0.070702	109	4	-4.9119	0.99307	0.9931	1	19007	0	-4.9119
Ssu72	4	0.00010916	0.00040992	0.072563	110	4	-5.8123	0.99981	0.99981	1	19552	0	-5.8123
Trim28	4	0.00011116	0.00041445	0.07271	111	4	-6.0041	0.99963	0.99964	1	19518	0	-6.0041
Polg2	4	0.00011363	0.00042806	0.074433	112	4	-5.6359	0.98233	0.98232	1	18576	0	-5.6359
Haus4	4	0.00011525	0.00043461	0.074909	113	4	-4.9412	0.99988	0.99989	1	19572	0	-4.9412
Sephs2	4	0.00011595	0.00043864	0.074946	114	4	-5.9937	0.99968	0.99969	1	19529	0	-5.9937
Tbrg4	3	0.00014385	0.00044569	0.075495	128	3	-6.1838	0.99986	0.99986	1	19564	0	-6.1838
Mcm5	4	0.00012017	0.0004593	0.077135	115	4	-4.7005	0.99988	0.99988	1	19571	0	-4.7005
Slc38a2	4	0.00012189	0.00046635	0.077656	116	4	-5.0261	0.99988	0.99988	1	19570	0	-5.0261
Elp5	4	0.000124	0.0004729	0.078085	117	4	-6.0712	0.99344	0.99346	1	19022	0	-6.0712
Aars2	4	0.00012945	0.00049457	0.079654	120	4	-5.5474	0.99987	0.99987	1	19569	0	-5.5474
Atp1b3	4	0.00012945	0.00049457	0.079654	121	4	-4.9385	0.99987	0.99987	1	19568	0	-4.9385
BC052040	4	0.00012945	0.00049457	0.079654	119	4	-5.3282	0.99987	0.99987	1	19567	0	-5.3282
Nsmce1	4	0.00013589	0.00052077	0.082653	122	4	-5.5955	0.96991	0.96984	1	18265	0	-5.5955
Dis3l	4	0.00013824	0.00052531	0.082653	123	4	-5.0862	0.99986	0.99987	1	19566	0	-5.0862
Sp1	4	0.00013854	0.00052581	0.082653	124	3	-4.9963	0.89083	0.89055	1	16633	0	-4.9963
Ndufa13	4	0.00014164	0.0005369	0.082727	125	4	-5.9779	0.99183	0.99187	1	18939	0	-5.9779
Ndufs1	4	0.00014164	0.0005369	0.082727	126	4	-5.7574	0.99961	0.99963	1	19516	0	-5.7574
Nme6	4	0.00014201	0.00053891	0.082727	127	4	-4.891	0.99986	0.99986	1	19565	0	-4.891
Commd4	4	0.00015016	0.00057066	0.086253	130	4	-5.4872	0.99985	0.99986	1	19563	0	-5.4872
Strap	4	0.00015016	0.00057066	0.086253	129	4	-5.9455	0.99985	0.99986	1	19562	0	-5.9455
Ptar1	4	0.00015362	0.00058628	0.087937	131	4	-5.8229	0.99773	0.99775	1	19271	0	-5.8229
Adat2	4	0.00015541	0.00059233	0.088171	132	4	-5.904	0.99921	0.9992	1	19454	0	-5.904
Alg14	4	0.00016336	0.00061651	0.091082	133	4	-4.6922	0.99984	0.99984	1	19560	0	-4.6922
Smarca5	4	0.00016603	0.00062558	0.091732	134	4	-5.5032	0.99983	0.99984	1	19558	0	-5.5032
Exoc7	4	0.00017089	0.0006407	0.093253	135	4	-5.8955	0.99932	0.99933	1	19471	0	-5.8955
Fignl1	4	0.00017333	0.00065027	0.093264	137	4	-5.0074	0.99983	0.99983	1	19557	0	-5.0074
Seh1l	4	0.00017333	0.00065027	0.093264	136	4	-6.1252	0.99983	0.99983	1	19556	0	-6.1252
Mrpl52	4	0.0001753	0.00065682	0.093521	138	4	-5.2101	0.99982	0.99983	1	19555	0	-5.2101
Pkm	4	0.00017893	0.00067093	0.094307	139	4	-5.4346	0.99982	0.99983	1	19554	0	-5.4346
Arhgef6	3	0.00022605	0.00067194	0.094307	156	3	-6.0194	0.99977	0.99977	1	19543	0	-6.0194
Mrpl13	4	0.00018463	0.0006931	0.095907	141	3	-5.6836	0.086623	0.14706	0.966766	2958	1	-5.6836
Stil	4	0.00018463	0.0006931	0.095907	140	4	-5.8515	0.99526	0.99528	1	19117	0	-5.8515
Piga	4	0.00019171	0.00071981	0.098838	142	4	-5.0112	0.99981	0.99981	1	19553	0	-5.0112
Prc1	3	0.00024532	0.00072435	0.098838	164	3	-6.0389	0.95487	0.9552	1	17888	0	-6.0389
Fam96b	4	0.00019459	0.00073241	0.099249	143	4	-4.6413	0.99981	0.99981	1	19551	0	-4.6413
Taz	4	0.00019623	0.00074097	0.099722	144	4	-5.5148	0.99852	0.99853	1	19361	0	-5.5148
Rad17	4	0.00020034	0.00075408	0.100795	145	4	-4.6918	0.9998	0.99981	1	19550	0	-4.6918
Pgs1	4	0.00020189	0.00076012	0.100917	146	4	-5.8592	0.99974	0.99974	1	19537	0	-5.8592
Cul3	4	0.00020394	0.00076793	0.101269	147	4	-5.7377	0.9998	0.9998	1	19549	0	-5.7377
Sod1	4	0.0002059	0.00077625	0.101272	148	4	-4.9164	0.99979	0.9998	1	19548	0	-4.9164
Nsun4	4	0.0002069	0.00077826	0.101272	149	3	-5.945	0.74829	0.74793	1	13903	0	-5.945
Dctn6	4	0.0002111	0.00079338	0.10256	150	4	-4.7967	0.99979	0.99979	1	19547	0	-4.7967
Smg9	4	0.00021344	0.00079892	0.102601	151	4	-5.2187	0.99979	0.99979	1	19546	0	-5.2187
Ipo13	4	0.00021459	0.00080497	0.102707	152	4	-5.734	0.99966	0.99968	1	19526	0	-5.734
Orc5	4	0.00021731	0.00081303	0.103066	153	4	-5.1662	0.99978	0.99978	1	19545	0	-5.1662
Gnpnat1	4	0.00022065	0.00082311	0.103675	154	3	-4.4396	0.9367	0.93664	1	17532	0	-4.4396
Mrpl44	4	0.00022406	0.00083772	0.104843	155	3	-5.7806	0.77496	0.77457	1	14363	0	-5.7806
Slc7a1	4	0.00022644	0.00084528	0.10512	157	4	-5.8562	0.99193	0.99197	1	18950	0	-5.8562
Nans	4	0.00022901	0.00085637	0.105829	158	4	-5.8434	0.98773	0.98774	1	18743	0	-5.8434
Mrps33	4	0.00023158	0.00086846	0.10599	160	4	-5.3454	0.99977	0.99977	1	19541	0	-5.3454
Ndufb9	4	0.00023158	0.00086846	0.10599	159	4	-6.0006	0.99977	0.99977	1	19540	0	-6.0006
Alg5	4	0.00023616	0.00088358	0.107009	161	4	-5.9829	0.99057	0.99056	1	18875	0	-5.9829
Actr6	3	0.00030594	0.00089113	0.107009	181	2	-5.9961	0.81964	0.81963	1	15239	0	-5.9961
Pdxk	4	0.00023902	0.00089315	0.107009	162	4	-5.4067	0.99353	0.99355	1	19027	0	-5.4067
Acaca	4	0.00024492	0.00090575	0.107861	163	4	-6.1236	0.99976	0.99976	1	19539	0	-6.1236
Mecr	4	0.00024729	0.00091683	0.108523	165	3	-6.14	0.90791	0.90769	1	16965	0	-6.14
Mocs3	4	0.00025187	0.00093346	0.109471	166	4	-5.669	0.99966	0.99968	1	19525	0	-5.669
Rgp1	4	0.00025281	0.00093598	0.109471	167	4	-5.8219	0.99975	0.99975	1	19538	0	-5.8219
Chp1	3	0.00032542	0.00095815	0.111401	186	3	-6.456	0.99744	0.99747	1	19246	0	-6.456
Drap1	4	0.00026431	0.00098637	0.114007	168	4	-5.6252	0.99614	0.99617	1	19165	0	-5.6252
Vps25	4	0.00026979	0.001003	0.114958	169	4	-5.3581	0.99973	0.99973	1	19536	0	-5.3581
Ncaph2	4	0.0002723	0.0010131	0.114958	170	3	-6.0035	0.82898	0.82843	1	15419	0	-6.0035
Ppil1	4	0.00027489	0.0010221	0.114958	171	4	-5.9578	0.99972	0.99973	1	19533	0	-5.9578
Scap	4	0.00027804	0.0010297	0.114958	174	4	-5.2591	0.99972	0.99973	1	19532	0	-5.2591
Slc35a1	4	0.00027804	0.0010297	0.114958	172	4	-5.0273	0.99972	0.99973	1	19534	0	-5.0273
Ten1	4	0.00027804	0.0010297	0.114958	173	4	-5.5469	0.99972	0.99973	1	19535	0	-5.5469
Eral1	4	0.00028497	0.0010559	0.1165	175	4	-5.5611	0.98282	0.98284	1	18593	0	-5.5611
Dpagt1	4	0.00028654	0.0010615	0.1165	176	4	-4.8023	0.99971	0.99972	1	19531	0	-4.8023
Cmas	4	0.0002906	0.0010746	0.1165	177	3	-5.2676	0.56836	0.56775	1	10564	0	-5.2676
H2afz	3	0.00036656	0.0010786	0.1165	198	3	-5.6248	0.99963	0.99963	1	19519	0	-5.6248
Cdk2	4	0.00029173	0.0010791	0.1165	179	4	-5.7488	0.99809	0.99812	1	19315	0	-5.7488
Gtf2h4	4	0.00029173	0.0010791	0.1165	178	4	-5.7012	0.99179	0.99182	1	18937	0	-5.7012
Mrpl15	4	0.00030389	0.0011214	0.120408	180	4	-5.2684	0.9997	0.99971	1	19530	0	-5.2684
Kti12	4	0.00031006	0.0011406	0.121798	182	4	-5.6846	0.9982	0.99822	1	19324	0	-5.6846
Cenpj	4	0.00031605	0.0011658	0.123816	183	4	-5.7212	0.99068	0.99066	1	18879	0	-5.7212
Ptpn11	4	0.00032156	0.0011834	0.124768	184	4	-4.7325	0.99968	0.99969	1	19528	0	-4.7325
Agpat6	4	0.00032255	0.0011874	0.124768	185	4	-5.8891	0.95677	0.9567	1	17941	0	-5.8891
Mrpl53	4	0.00033111	0.0012177	0.127265	187	4	-5.4978	0.99967	0.99968	1	19527	0	-5.4978
Mpi	4	0.00033358	0.0012277	0.12754	188	4	-5.7321	0.99949	0.99951	1	19494	0	-5.7321
Vps52	4	0.00033462	0.0012333	0.12754	189	3	-5.6919	0.88149	0.88106	1	16420	0	-5.6919
Cul4b	4	0.00034079	0.0012509	0.127661	191	4	-5.3138	0.99966	0.99967	1	19522	0	-5.3138
Fdxr	4	0.00034079	0.0012509	0.127661	190	4	-5.1926	0.99966	0.99967	1	19523	0	-5.1926
Coq2	4	0.00034182	0.0012539	0.127661	192	4	-5.6655	0.98534	0.98532	1	18676	0	-5.6655
Vps29	4	0.00034516	0.0012675	0.127774	193	4	-5.8019	0.99955	0.99957	1	19507	0	-5.8019
Dolk	4	0.00034524	0.001268	0.127774	194	3	-4.748	0.87405	0.87362	1	16267	0	-4.748
Ufc1	4	0.00034851	0.0012847	0.128637	195	4	-5.8086	0.98775	0.98775	1	18745	0	-5.8086
Gemin2	4	0.00035042	0.0012897	0.128637	196	4	-5.0097	0.99965	0.99966	1	19521	0	-5.0097
Dr1	4	0.00035466	0.0013094	0.129938	197	4	-5.4675	0.99965	0.99966	1	19520	0	-5.4675
Dohh	4	0.00037069	0.0013764	0.135866	199	4	-5.7728	0.99635	0.99636	1	19178	0	-5.7728
C1qbp	4	0.00037313	0.0013829	0.135866	200	4	-5.1476	0.99963	0.99964	1	19517	0	-5.1476
Arrdc1	3	0.00049102	0.0014273	0.139525	226	3	-6.3441	0.88207	0.88212	1	16431	0	-6.3441
Myl12a	4	0.0003908	0.0014409	0.139711	201	3	-5.4236	0.81268	0.81235	1	15088	0	-5.4236
Timm8b	4	0.00039172	0.0014434	0.139711	202	4	-5.3644	0.99961	0.99962	1	19515	0	-5.3644
Gins1	4	0.00039782	0.0014651	0.139743	203	4	-4.2168	0.9996	0.99962	1	19512	0	-4.2168
Tceb2	4	0.00039782	0.0014651	0.139743	204	4	-4.1657	0.9996	0.99962	1	19514	0	-4.1657
Tprkb	4	0.00039782	0.0014651	0.139743	205	4	-4.3558	0.9996	0.99962	1	19513	0	-4.3558
Aagab	4	0.00040028	0.0014746	0.139977	206	4	-5.6729	0.98372	0.98371	1	18622	0	-5.6729
Mvk	4	0.00041161	0.0015175	0.142664	208	4	-5.3672	0.99959	0.9996	1	19510	0	-5.3672
Ndufa2	4	0.00041161	0.0015175	0.142664	207	4	-5.1753	0.99959	0.9996	1	19511	0	-5.1753
Dhx33	4	0.0004238	0.0015568	0.145662	209	4	-4.2026	0.99958	0.99959	1	19509	0	-4.2026
Zpr1	4	0.00042721	0.0015686	0.146075	210	3	-5.5499	0.88148	0.88105	1	16419	0	-5.5499
Ufsp2	4	0.00042981	0.0015774	0.146203	211	3	-5.5971	0.85153	0.85099	1	15852	0	-5.5971
Mis12	4	0.00043936	0.0016157	0.148079	212	3	-5.7078	0.92001	0.91985	1	17204	0	-5.7078
Smarce1	3	0.00056566	0.0016233	0.148079	249	3	-5.4455	0.99943	0.99945	1	19487	0	-5.4455
Urod	3	0.00056566	0.0016233	0.148079	248	3	-6.1331	0.99943	0.99945	1	19486	0	-6.1331
Eif3h	4	0.00044229	0.0016278	0.148079	213	4	-5.1458	0.99956	0.99958	1	19508	0	-5.1458
Ecsit	4	0.00044797	0.001648	0.149222	214	4	-5.5584	0.99771	0.99772	1	19270	0	-5.5584
Commd5	4	0.00045724	0.0016838	0.150232	215	4	-5.4148	0.99139	0.9914	1	18922	0	-5.4148
Ndnl2	4	0.00046039	0.0016943	0.150232	216	3	-5.7471	0.79394	0.79358	1	14728	0	-5.7471
Kat8	4	0.00046055	0.0016948	0.150232	217	4	-4.3318	0.99954	0.99956	1	19506	0	-4.3318
Ube2g2	4	0.00046055	0.0016948	0.150232	218	4	-5.0977	0.99954	0.99956	1	19505	0	-5.0977
Txnl4b	3	0.00059054	0.0016974	0.150232	252	3	-5.4181	0.99941	0.99943	1	19483	0	-5.4181
Slc25a26	4	0.00046593	0.0017185	0.151423	219	4	-5.7133	0.99442	0.99446	1	19076	0	-5.7133
Lias	4	0.00046757	0.0017281	0.151587	220	4	-5.665	0.99785	0.99786	1	19290	0	-5.665
Atp2a2	4	0.00048629	0.0017971	0.153055	224	4	-4.8396	0.99951	0.99953	1	19501	0	-4.8396
Ddx5	4	0.00048629	0.0017971	0.153055	222	4	-5.115	0.99951	0.99953	1	19502	0	-5.115
Stat5b	4	0.00048629	0.0017971	0.153055	221	4	-4.6868	0.99951	0.99953	1	19504	0	-4.6868
Timm10	4	0.00048629	0.0017971	0.153055	223	4	-4.7631	0.99951	0.99953	1	19503	0	-4.7631
Slc35b1	4	0.00048768	0.0018017	0.153055	225	3	-4.046	0.91227	0.9121	1	17057	0	-4.046
Fanci	4	0.00049116	0.0018148	0.153055	227	3	-5.661	0.91183	0.91168	1	17050	0	-5.661
Rnaseh1	4	0.0004918	0.0018168	0.153055	228	4	-5.4512	0.99951	0.99953	1	19500	0	-5.4512
Ndufb10	4	0.00049838	0.0018425	0.153055	229	2	-2.9539	0.30344	0.33394	1	6258	1	-2.9539
Nrde2	4	0.00050063	0.001848	0.153055	233	4	-4.5067	0.9995	0.99952	1	19498	0	-4.5067
Tkt	4	0.00050063	0.001848	0.153055	231	4	-4.9741	0.9995	0.99952	1	19499	0	-4.9741
Tmed10	4	0.00050063	0.001848	0.153055	232	4	-4.5252	0.9995	0.99952	1	19497	0	-4.5252
Traip	4	0.00050063	0.001848	0.153055	230	4	-4.3478	0.9995	0.99952	1	19496	0	-4.3478
Olfr935	4	0.00050412	0.0018657	0.153055	234	3	-5.2828	0.0034219	0.0098776	0.641685	291	1	-5.2828
Pelo	4	0.00050412	0.0018657	0.153055	235	3	-5.5821	0.81898	0.81856	1	15224	0	-5.5821
Mipep	4	0.00050455	0.0018677	0.153055	236	3	-2.6475	0.58376	0.58325	1	10859	0	-2.6475
Rnf40	4	0.00050849	0.0018767	0.153055	237	4	-4.6627	0.99949	0.99951	1	19495	0	-4.6627
Rpia	4	0.0005092	0.0018773	0.153055	238	4	-5.6159	0.9875	0.98751	1	18734	0	-5.6159
Cul2	3	0.00065723	0.0018899	0.153445	266	3	-4.6216	0.99874	0.99877	1	19387	0	-4.6216
Cpsf2	4	0.00051673	0.001909	0.154362	239	4	-4.485	0.99948	0.9995	1	19493	0	-4.485
Sptlc1	4	0.00052396	0.0019307	0.155474	240	4	-4.0476	0.99948	0.99949	1	19492	0	-4.0476
Dnajc24	4	0.00054722	0.0020047	0.16078	241	4	-5.6133	0.99864	0.99864	1	19374	0	-5.6133
Ndufa6	4	0.0005528	0.0020279	0.161579	242	3	-5.6207	0.84877	0.84822	1	15805	0	-5.6207
Hsd17b12	4	0.00055765	0.0020541	0.161579	243	3	-3.0281	0.76997	0.76964	1	14267	0	-3.0281
Srsf7	3	0.00072	0.0020566	0.161579	274	3	-4.8701	0.99928	0.99929	1	19467	0	-4.8701
Gm3415	4	0.00056193	0.0020723	0.161579	246	4	-5.1763	0.99944	0.99945	1	19490	0	-5.1763
Huwe1	4	0.00056193	0.0020723	0.161579	244	4	-5.1324	0.99944	0.99945	1	19491	0	-5.1324
Pmpca	4	0.00056193	0.0020723	0.161579	245	4	-3.9475	0.99944	0.99945	1	19489	0	-3.9475
Sdhb	4	0.00056193	0.0020723	0.161579	247	4	-4.2507	0.99944	0.99945	1	19488	0	-4.2507
Osgep	3	0.0007371	0.0021053	0.163503	278	3	-4.8293	0.99926	0.99928	1	19463	0	-4.8293
Cwc27	4	0.00057343	0.0021156	0.163659	250	2	-3.1171	0.72511	0.72468	1	13479	0	-3.1171
Arpc2	4	0.00058916	0.0021715	0.167327	251	4	-5.3772	0.99941	0.99942	1	19484	0	-5.3772
Nrf1	4	0.00059947	0.0022078	0.169299	253	4	-4.965	0.9994	0.99941	1	19482	0	-4.965
Dph3	4	0.00060097	0.0022144	0.169299	254	4	-5.2777	0.99915	0.99913	1	19448	0	-5.2777
Iba57	4	0.00060712	0.0022401	0.1706	255	3	-5.8336	0.83918	0.83854	1	15621	0	-5.8336
Ndufs5	4	0.00061977	0.0022869	0.17151	258	4	-5.3105	0.99938	0.99939	1	19479	0	-5.3105
Rfc2	4	0.00061977	0.0022869	0.17151	259	4	-4.5877	0.99938	0.99939	1	19480	0	-4.5877
Sap18	4	0.00061977	0.0022869	0.17151	256	4	-4.4321	0.99938	0.99939	1	19481	0	-4.4321
Stk11	4	0.00061977	0.0022869	0.17151	257	4	-4.6687	0.99938	0.99939	1	19478	0	-4.6687
Mterf3	4	0.00063828	0.0023539	0.174505	260	3	-5.7465	0.76628	0.76597	1	14206	0	-5.7465
Gdi2	4	0.00064176	0.0023645	0.174505	262	4	-4.8188	0.99936	0.99936	1	19476	0	-4.8188
Skp1a	4	0.00064176	0.0023645	0.174505	263	4	-4.0912	0.99936	0.99936	1	19475	0	-4.0912
Top2a	4	0.00064176	0.0023645	0.174505	261	4	-4.3806	0.99936	0.99936	1	19474	0	-4.3806
N6amt1	3	0.0008374	0.0023776	0.174505	297	3	-4.7656	0.99916	0.99918	1	19450	0	-4.7656
Ndufb5	4	0.00064631	0.0023801	0.174505	264	3	-4.9326	0.59415	0.59373	1	11043	0	-4.9326
Mad1l1	4	0.00065449	0.0024099	0.175889	265	4	-5.738	0.98447	0.98447	1	18641	0	-5.738
Pot1b	3	0.00085106	0.0024169	0.175889	300	2	-6.211	0.73155	0.73165	1	13584	0	-6.211
Esf1	4	0.0006618	0.0024406	0.176957	267	4	-3.739	0.99934	0.99934	1	19473	0	-3.739
Sprtn	4	0.00066884	0.0024633	0.177945	268	4	-4.9346	0.99933	0.99934	1	19472	0	-4.9346
Arpc3	4	0.00070273	0.0025857	0.184241	270	4	-5.3867	0.98052	0.98056	1	18537	0	-5.3867
Cenpo	4	0.00070273	0.0025857	0.184241	269	4	-5.4258	0.99835	0.99836	1	19340	0	-5.4258
Cirh1a	4	0.00070513	0.0025973	0.184241	273	4	-4.3854	0.99929	0.9993	1	19469	0	-4.3854
Ndufaf7	4	0.00070513	0.0025973	0.184241	272	4	-4.448	0.99929	0.9993	1	19468	0	-4.448
Psmd13	4	0.00070513	0.0025973	0.184241	271	4	-4.0012	0.99929	0.9993	1	19470	0	-4.0012
Arf1	3	0.00091978	0.0026129	0.184682	321	3	-5.5626	0.99908	0.9991	1	19436	0	-5.5626
Dars2	3	0.00092697	0.0026376	0.185759	324	3	-6.4827	0.999	0.99903	1	19425	0	-6.4827
Pick1	4	0.00072581	0.0026679	0.185889	275	4	-4.5986	0.99927	0.99927	1	19464	0	-4.5986
Pigu	4	0.00072581	0.0026679	0.185889	277	4	-3.8814	0.99927	0.99927	1	19466	0	-3.8814
Ssbp1	4	0.00072581	0.0026679	0.185889	276	4	-3.9333	0.99927	0.99927	1	19465	0	-3.9333
Pkmyt1	4	0.00074072	0.0027223	0.187827	279	4	-4.7429	0.99926	0.99926	1	19462	0	-4.7429
Chaf1b	4	0.00075103	0.0027525	0.187827	282	4	-4.0484	0.99925	0.99925	1	19460	0	-4.0484
Hist1h4b	4	0.00075103	0.0027525	0.187827	280	4	-4.1273	0.99925	0.99925	1	19459	0	-4.1273
Mcm2	4	0.00075103	0.0027525	0.187827	281	4	-5.5641	0.99925	0.99925	1	19461	0	-5.5641
Prepl	4	0.0007511	0.002753	0.187827	284	4	-5.862	0.97429	0.9742	1	18372	0	-5.862
Tpt1	4	0.0007511	0.002753	0.187827	283	3	-5.1375	0.90348	0.90317	1	16867	0	-5.1375
Naa15	4	0.00076048	0.0027863	0.189438	285	4	-4.7488	0.99924	0.99924	1	19458	0	-4.7488
Arl2	4	0.00076389	0.0027989	0.189638	286	4	-5.1495	0.99924	0.99923	1	19456	0	-5.1495
Xrcc3	4	0.00077234	0.0028296	0.191062	287	4	-5.6568	0.99101	0.99103	1	18894	0	-5.6568
Xrcc2	3	0.0010076	0.0028558	0.192171	340	3	-5.6031	0.99899	0.99902	1	19423	0	-5.6031
Ipo4	4	0.0007851	0.0028775	0.192968	288	4	-4.9239	0.99921	0.99921	1	19455	0	-4.9239
Pfas	3	0.0010219	0.0029037	0.194063	343	3	-4.7764	0.99898	0.999	1	19422	0	-4.7764
Haus7	4	0.0008023	0.0029364	0.194269	290	4	-4.5703	0.9992	0.99919	1	19453	0	-4.5703
Ptma	4	0.0008023	0.0029364	0.194269	289	4	-3.9974	0.9992	0.99919	1	19452	0	-3.9974
Racgap1	4	0.0008023	0.0029364	0.194269	291	4	-4.3615	0.9992	0.99919	1	19451	0	-4.3615
Eaf1	4	0.00080905	0.0029586	0.195079	292	3	-5.1942	0.86964	0.86921	1	16185	0	-5.1942
Vps16	4	0.0008177	0.0029934	0.196712	293	4	-5.092	0.99688	0.99687	1	19205	0	-5.092
Ganab	4	0.00082312	0.003013	0.196823	294	3	-4.1279	0.14427	0.22417	0.999559	4305	1	-4.1279
Lars	3	0.0010661	0.0030236	0.196823	351	3	-4.6409	0.99893	0.99896	1	19415	0	-4.6409
Romo1	4	0.00082674	0.0030251	0.196823	295	4	-5.3789	0.9891	0.98912	1	18794	0	-5.3789
Pdss1	4	0.00083611	0.0030538	0.198036	296	4	-5.4637	0.99427	0.99431	1	19069	0	-5.4637
Carm1	4	0.00084446	0.0030836	0.19826	298	3	-4.7402	0.72674	0.72631	1	13506	0	-4.7402
Fancl	4	0.00084605	0.0030891	0.19826	299	4	-5.6082	0.99895	0.99894	1	19417	0	-5.6082
Gab3	3	0.0010892	0.0030962	0.19826	360	3	-4.8293	0.99891	0.99894	1	19409	0	-4.8293
Atp5a1	4	0.00085416	0.0031178	0.19826	302	4	-5.262	0.99915	0.99913	1	19449	0	-5.262
Ruvbl2	4	0.00085416	0.0031178	0.19826	301	4	-4.2313	0.99915	0.99913	1	19446	0	-4.2313
Tfdp1	4	0.00085416	0.0031178	0.19826	303	4	-5.5948	0.99915	0.99913	1	19447	0	-5.5948
Mtif2	3	0.0011123	0.0031491	0.198797	363	3	-5.8959	0.99889	0.99891	1	19406	0	-5.8959
Peo1	4	0.00086288	0.0031526	0.198797	304	4	-5.2299	0.9843	0.9843	1	18637	0	-5.2299
Nubp2	4	0.00086375	0.0031566	0.198797	305	4	-4.2532	0.99914	0.99913	1	19445	0	-4.2532
Iws1	4	0.00087638	0.0032035	0.199004	306	3	-3.4716	0.55419	0.55357	1	10294	0	-3.4716
Nploc4	4	0.00087816	0.003209	0.199004	308	4	-3.8236	0.99912	0.99911	1	19443	0	-3.8236
Rpp30	4	0.00087816	0.003209	0.199004	307	4	-4.0958	0.99912	0.99911	1	19444	0	-4.0958
Arih1	4	0.00087881	0.0032106	0.199004	309	4	-5.3434	0.99249	0.99254	1	18977	0	-5.3434
Lamtor3	4	0.00087881	0.0032106	0.199004	310	3	-5.5059	0.91819	0.91801	1	17164	0	-5.5059
Snf8	4	0.0008855	0.0032357	0.199741	311	4	-4.9091	0.99911	0.9991	1	19442	0	-4.9091
Rad54l2	4	0.00089426	0.0032675	0.199741	312	4	-5.0167	0.99911	0.99909	1	19441	0	-5.0167
Myo1g	4	0.00089492	0.0032695	0.199741	313	3	-5.3444	0.87046	0.87003	1	16204	0	-5.3444
Sco1	4	0.00089492	0.0032695	0.199741	314	3	-5.4331	0.90883	0.90859	1	16985	0	-5.4331
Mrpl57	4	0.00090295	0.0032982	0.199741	315	4	-4.0484	0.9991	0.99908	1	19438	0	-4.0484
Nob1	4	0.00090295	0.0032982	0.199741	317	4	-4.2228	0.9991	0.99908	1	19439	0	-4.2228
Pgk1	4	0.00090295	0.0032982	0.199741	316	4	-4.0491	0.9991	0.99908	1	19440	0	-4.0491
Pex7	4	0.00090548	0.0033038	0.199741	318	3	-5.3684	0.48631	0.48715	1	9047	1	-5.3684
Mcat	4	0.00091382	0.0033325	0.200639	319	4	-5.5476	0.99339	0.99342	1	19017	0	-5.5476
Adss	4	0.00091532	0.003339	0.200639	320	4	-4.0773	0.99908	0.99907	1	19437	0	-4.0773
Atp6v0c	3	0.0011837	0.0033501	0.200691	367	3	-5.1701	0.99882	0.99885	1	19403	0	-5.1701
Nudcd3	4	0.00092036	0.0033607	0.200713	322	4	-4.4199	0.99908	0.99907	1	19435	0	-4.4199
Kntc1	4	0.00092569	0.0033834	0.20142	323	3	-5.7398	0.76569	0.76537	1	14193	0	-5.7398
Atp1a1	4	0.00093178	0.0034033	0.20142	326	4	-3.8885	0.99907	0.99905	1	19433	0	-3.8885
Slc5a6	4	0.00093178	0.0034033	0.20142	325	4	-4.0348	0.99907	0.99905	1	19434	0	-4.0348
Mrpl16	4	0.00093795	0.0034242	0.201444	327	4	-5.3141	0.99208	0.99213	1	18955	0	-5.3141
Npm1	4	0.00093795	0.0034242	0.201444	328	4	-4.8514	0.99809	0.99811	1	19314	0	-4.8514
Mrps5	4	0.00094196	0.0034358	0.201522	329	4	-3.3099	0.94743	0.9474	1	17725	0	-3.3099
Mrps25	4	0.00095151	0.0034721	0.202174	330	4	-5.75	0.99743	0.99744	1	19245	0	-5.75
Fam73b	3	0.0012305	0.0034746	0.202174	379	3	-5.8556	0.99877	0.99881	1	19395	0	-5.8556
Chchd3	3	0.0012482	0.0035179	0.202174	386	3	-5.3254	0.99875	0.99878	1	19390	0	-5.3254
5-Mar	4	0.00096712	0.0035189	0.202174	331	4	-4.2578	0.99903	0.99901	1	19428	0	-4.2578
Ndufaf4	4	0.00096712	0.0035189	0.202174	334	4	-4.3998	0.99903	0.99901	1	19432	0	-4.3998
Rps6kb1	4	0.00096712	0.0035189	0.202174	332	4	-4.2637	0.99903	0.99901	1	19431	0	-4.2637
Ubtf	4	0.00096712	0.0035189	0.202174	333	4	-4.7443	0.99903	0.99901	1	19429	0	-4.7443
Slc25a22	4	0.0009796	0.0035514	0.2031	335	4	-5.4941	0.99897	0.99895	1	19418	0	-5.4941
Eed	4	0.00098015	0.0035557	0.2031	336	4	-4.6643	0.99902	0.999	1	19427	0	-4.6643
Cdc123	3	0.0012749	0.003594	0.204692	390	3	-4.9619	0.99873	0.99876	1	19385	0	-4.9619
Slc25a36	4	0.00099446	0.0036091	0.204959	337	4	-6.0293	0.964	0.96394	1	18128	0	-6.0293
Trrap	4	0.0010008	0.0036298	0.205538	338	4	-4.2244	0.999	0.99898	1	19424	0	-4.2244
Emc1	4	0.0010061	0.003655	0.206261	339	4	-5.4139	0.99244	0.99248	1	18975	0	-5.4139
Pnkp	3	0.0013009	0.0036636	0.206261	397	3	-5.8607	0.9987	0.99874	1	19381	0	-5.8607
Ptcd1	4	0.001019	0.0036973	0.206976	341	3	-3.2357	0.91492	0.91474	1	17106	0	-3.2357
Scd3	4	0.001019	0.0036973	0.206976	342	4	-3.9963	0.98209	0.98209	1	18569	0	-3.9963
D8Ertd738e	4	0.0010344	0.0037527	0.207519	345	4	-4.5294	0.99897	0.99895	1	19420	0	-4.5294
Ppcs	4	0.0010344	0.0037527	0.207519	346	4	-5.2229	0.99897	0.99895	1	19421	0	-5.2229
Ube2d1	4	0.0010344	0.0037527	0.207519	344	4	-4.2587	0.99897	0.99895	1	19419	0	-4.2587
Slc25a51	4	0.0010354	0.0037548	0.207519	347	3	-4.3266	0.16399	0.23685	1	4557	1	-4.3266
C330027C09Rik	4	0.0010371	0.0037618	0.207519	348	4	-5.6713	0.98225	0.98226	1	18575	0	-5.6713
Timeless	3	0.0013378	0.0037704	0.207519	402	3	-6.0948	0.99852	0.99855	1	19359	0	-6.0948
Mettl1	4	0.0010494	0.0038036	0.208015	349	3	-5.4711	0.40566	0.41535	1	7719	1	-5.4711
Cdc37	4	0.0010508	0.0038092	0.208015	350	4	-4.3175	0.99895	0.99894	1	19416	0	-4.3175
Ndufs3	4	0.0010665	0.0038621	0.208015	352	4	-4.7858	0.99269	0.99272	1	18984	0	-4.7858
Cxcl15	4	0.0010691	0.0038742	0.208015	353	3	-4.8904	0.88968	0.88939	1	16600	0	-4.8904
Rad51d	4	0.0010691	0.0038742	0.208015	354	4	-5.6918	0.99612	0.99614	1	19162	0	-5.6918
Dnajc11	4	0.001071	0.0038838	0.208015	357	4	-4.8551	0.99893	0.99891	1	19414	0	-4.8551
Fcf1	4	0.001071	0.0038838	0.208015	355	4	-3.5974	0.99893	0.99891	1	19413	0	-3.5974
Polr3b	4	0.001071	0.0038838	0.208015	356	4	-3.6862	0.99893	0.99891	1	19412	0	-3.6862
Rfwd2	4	0.001071	0.0038838	0.208015	358	4	-5.0938	0.99893	0.99891	1	19411	0	-5.0938
Alg1	3	0.001384	0.0038853	0.208015	408	3	-4.4914	0.99862	0.99866	1	19372	0	-4.4914
Ccdc93	4	0.0010885	0.0039452	0.210652	359	4	-4.7097	0.98943	0.98943	1	18807	0	-4.7097
Pex6	3	0.0014137	0.0039629	0.21102	414	3	-4.5045	0.90852	0.90859	1	16976	0	-4.5045
A230046K03Rik	4	0.0011095	0.0040269	0.213272	361	4	-4.6854	0.99889	0.99887	1	19408	0	-4.6854
Eif2b3	4	0.0011095	0.0040269	0.213272	362	4	-4.1189	0.99889	0.99887	1	19407	0	-4.1189
Rars2	4	0.0011268	0.0040883	0.215945	364	4	-4.8483	0.97134	0.97129	1	18299	0	-4.8483
Mrpl50	4	0.0011416	0.0041357	0.217492	365	3	-1.6939	0.1854	0.25102	1	4801	1	-1.6939
Gart	3	0.0014773	0.0041443	0.217492	425	3	-5.5052	0.99852	0.99855	1	19360	0	-5.5052
Trappc1	4	0.001147	0.0041508	0.217492	366	4	-4.1958	0.99885	0.99884	1	19404	0	-4.1958
Rnaseh2c	4	0.0011847	0.0042919	0.221376	368	4	-5.2459	0.96177	0.96168	1	18072	0	-5.2459
Eefsec	4	0.0011854	0.0042939	0.221376	369	4	-5.6985	0.96188	0.96179	1	18077	0	-5.6985
Hypk	4	0.0011876	0.0043035	0.221376	370	3	-3.489	0.79996	0.79962	1	14846	0	-3.489
Atm	4	0.0011912	0.0043151	0.221376	373	4	-5.2298	0.99881	0.9988	1	19398	0	-5.2298
Ccdc53	4	0.0011912	0.0043151	0.221376	375	4	-5.0423	0.99881	0.9988	1	19401	0	-5.0423
Dctn5	4	0.0011912	0.0043151	0.221376	372	4	-4.766	0.99881	0.9988	1	19400	0	-4.766
Ndufa3	4	0.0011912	0.0043151	0.221376	374	4	-4.6855	0.99881	0.9988	1	19399	0	-4.6855
Pcid2	4	0.0011912	0.0043151	0.221376	371	4	-3.5912	0.99881	0.9988	1	19402	0	-3.5912
Cnot8	4	0.0012115	0.0043876	0.224513	376	4	-5.2578	0.99879	0.99878	1	19397	0	-5.2578
Sec61b	4	0.0012153	0.0044023	0.224675	377	4	-4.4361	0.99878	0.99877	1	19396	0	-4.4361
Rnmtl1	4	0.0012238	0.004433	0.225406	378	4	-5.179	0.99316	0.99319	1	19009	0	-5.179
Gm6902	4	0.0012352	0.0044783	0.225406	380	4	-4.0294	0.99876	0.99875	1	19392	0	-4.0294
Mbtps1	4	0.0012352	0.0044783	0.225406	383	4	-3.8402	0.99876	0.99875	1	19391	0	-3.8402
Pibf1	4	0.0012352	0.0044783	0.225406	382	4	-3.6762	0.99876	0.99875	1	19393	0	-3.6762
Psmd8	4	0.0012352	0.0044783	0.225406	381	4	-3.8379	0.99876	0.99875	1	19394	0	-3.8379
Rprd1b	4	0.0012371	0.0044854	0.225406	384	4	-5.5443	0.99791	0.99793	1	19295	0	-5.5443
Lsm11	4	0.0012392	0.004497	0.225412	385	3	-5.5517	0.3598	0.37764	1	7046	1	-5.5517
Bhlhe40	3	0.0016007	0.0045166	0.225821	444	2	-5.572	0.28506	0.29539	1	6001	1	-5.572
Bcl2l1	4	0.0012492	0.0045313	0.225976	387	4	-4.9352	0.99875	0.99874	1	19389	0	-4.9352
Eif5a	3	0.0016136	0.0045565	0.226485	445	3	-4.6919	0.99839	0.99842	1	19344	0	-4.6919
Nfyb	4	0.0012602	0.0045645	0.226485	388	4	-4.4031	0.99874	0.99873	1	19388	0	-4.4031
Eif3f	4	0.0012654	0.0045857	0.226924	389	4	-3.3656	0.99873	0.99872	1	19386	0	-3.3656
Dnajc2	4	0.0012783	0.00463	0.226924	391	4	-5.1738	0.99832	0.99833	1	19337	0	-5.1738
Dhx35	4	0.0012842	0.0046472	0.226924	394	4	-4.3514	0.99872	0.99871	1	19384	0	-4.3514
Nars	4	0.0012842	0.0046472	0.226924	393	4	-3.3706	0.99872	0.99871	1	19383	0	-3.3706
Zfp143	4	0.0012842	0.0046472	0.226924	392	4	-4.3271	0.99872	0.99871	1	19382	0	-4.3271
Fdps	3	0.0016475	0.0046477	0.226924	451	3	-5.2653	0.99835	0.99839	1	19341	0	-5.2653
Gfer	4	0.0012852	0.0046542	0.226924	395	3	-5.5636	0.38759	0.40028	1	7457	1	-5.5636
Mapk14	4	0.0012955	0.00469	0.228103	396	3	-4.7779	0.93144	0.93125	1	17445	0	-4.7779
Sbds	4	0.0013103	0.0047373	0.229837	398	4	-5.5456	0.99869	0.9987	1	19380	0	-5.5456
Triap1	3	0.0016839	0.004754	0.230076	460	3	-5.7792	0.99832	0.99836	1	19335	0	-5.7792
Dnajc8	4	0.0013356	0.0048346	0.232262	400	4	-4.9285	0.99866	0.99867	1	19378	0	-4.9285
Polr3f	4	0.0013356	0.0048346	0.232262	399	4	-3.8051	0.99866	0.99867	1	19379	0	-3.8051
Polr3h	4	0.0013356	0.0048346	0.232262	401	4	-4.1918	0.99866	0.99867	1	19377	0	-4.1918
Rpn2	4	0.0013444	0.0048638	0.233096	403	3	-5.6255	0.89088	0.8906	1	16634	0	-5.6255
Dhx36	4	0.0013495	0.004885	0.233541	404	4	-4.1026	0.99865	0.99866	1	19376	0	-4.1026
Cycs	4	0.0013572	0.0049142	0.234367	405	4	-4.3952	0.99864	0.99864	1	19375	0	-4.3952
Nbas	4	0.0013728	0.0049696	0.235603	406	3	-5.7606	0.92304	0.92294	1	17267	0	-5.7606
Elac2	4	0.0013738	0.0049727	0.235603	407	4	-4.488	0.99863	0.99863	1	19373	0	-4.488
Tceb1	2	0.0025796	0.0049989	0.235603	589	2	-5.788	0.99742	0.99732	1	19244	0	-5.788
Adk	4	0.0013875	0.005018	0.235603	409	4	-5.5503	0.97736	0.97739	1	18444	0	-5.5503
G6pdx	4	0.0013891	0.0050241	0.235603	411	4	-4.7839	0.99861	0.99861	1	19371	0	-4.7839
Pabpc1	4	0.0013891	0.0050241	0.235603	410	4	-3.0289	0.99861	0.99861	1	19370	0	-3.0289
Rad54l	4	0.0013891	0.0050241	0.235603	412	4	-5.0261	0.99861	0.99861	1	19369	0	-5.0261
Rpl36al	3	0.0017898	0.0050427	0.235915	475	3	-5.6416	0.99821	0.99826	1	19325	0	-5.6416
Trmt112	4	0.0014044	0.0050815	0.237165	413	4	-4.0601	0.9986	0.99859	1	19368	0	-4.0601
Rft1	4	0.0014146	0.0051127	0.238058	415	4	-4.2955	0.99859	0.99859	1	19367	0	-4.2955
Mthfd2	4	0.0014197	0.0051299	0.238291	416	4	-3.9107	0.99858	0.99858	1	19366	0	-3.9107
Sepsecs	4	0.0014362	0.0051964	0.240424	417	4	-5.6125	0.99371	0.99374	1	19034	0	-5.6125
Fanca	4	0.0014404	0.0052125	0.240424	418	4	-4.7774	0.99856	0.99856	1	19365	0	-4.7774
Nampt	4	0.0014404	0.0052125	0.240424	419	4	-3.9259	0.99856	0.99856	1	19364	0	-3.9259
Ythdf2	4	0.0014489	0.0052422	0.240546	420	4	-4.3999	0.97827	0.97832	1	18471	0	-4.3999
Pparg	4	0.0014586	0.0052725	0.240546	421	2	-2.8864	0.47474	0.47629	1	8839	1	-2.8864
Oxsm	4	0.00146	0.005278	0.240546	422	4	-4.0546	0.99416	0.99419	1	19063	0	-4.0546
Ccnf	4	0.0014601	0.0052788	0.240546	423	4	-4.7618	0.99854	0.99855	1	19363	0	-4.7618
Pcdhga8	3	0.0018772	0.0052805	0.240546	489	3	-5.5117	0.99812	0.99817	1	19316	0	-5.5117
Fpgt	4	0.0014621	0.0052886	0.240546	424	4	-4.143	0.99854	0.99855	1	19362	0	-4.143
Atad3a	4	0.0015024	0.0054504	0.246193	426	4	-4.5313	0.9985	0.99851	1	19357	0	-4.5313
Mcm7	4	0.0015024	0.0054504	0.246193	427	4	-4.2598	0.9985	0.99851	1	19355	0	-4.2598
Rpl28	4	0.0015024	0.0054504	0.246193	428	4	-3.3202	0.9985	0.99851	1	19356	0	-3.3202
Mars2	4	0.0015138	0.0054917	0.247491	429	4	-5.1621	0.99843	0.99845	1	19348	0	-5.1621
Map3k7	4	0.0015193	0.0055083	0.247672	430	4	-4.8082	0.99848	0.99849	1	19354	0	-4.8082
Ddb1	3	0.0019578	0.0055234	0.247785	501	3	-4.2644	0.99804	0.9981	1	19307	0	-4.2644
Pak1ip1	4	0.001534	0.0055617	0.24843	431	3	-5.3094	0.6058	0.60535	1	11257	0	-5.3094
Rad21	4	0.0015358	0.0055647	0.24843	432	4	-4.3895	0.99846	0.99848	1	19353	0	-4.3895
Mcmbp	4	0.0015424	0.0055874	0.24843	433	4	-3.855	0.98816	0.98816	1	18764	0	-3.855
Dhps	4	0.0015444	0.005594	0.24843	434	4	-4.8875	0.99846	0.99847	1	19352	0	-4.8875
Flcn	4	0.0015467	0.005601	0.24843	435	4	-5.3246	0.99845	0.99847	1	19351	0	-5.3246
Bccip	4	0.0015661	0.0056711	0.249286	436	4	-3.8289	0.99843	0.99845	1	19349	0	-3.8289
Coq5	4	0.0015661	0.0056711	0.249286	439	3	-2.7518	0.62946	0.6291	1	11715	0	-2.7518
Dbr1	4	0.0015661	0.0056711	0.249286	438	4	-4.6011	0.99843	0.99845	1	19347	0	-4.6011
Vmn1r170	4	0.0015661	0.0056711	0.249286	437	4	-3.3169	0.99843	0.99845	1	19350	0	-3.3169
Txnrd3	4	0.001584	0.0057346	0.251514	440	2	-2.318	0.15719	0.2325	1	4470	1	-2.318
Traf2	4	0.0015926	0.0057653	0.252068	441	4	-4.2854	0.99841	0.99842	1	19346	0	-4.2854
Hmgcs1	4	0.0015943	0.0057728	0.252068	442	4	-4.0391	0.99841	0.99842	1	19345	0	-4.0391
Abcc5	4	0.001598	0.005787	0.252124	443	3	-5.0899	0.89028	0.89001	1	16618	0	-5.0899
Lig3	4	0.0016192	0.005858	0.254208	446	4	-5.1109	0.99695	0.99694	1	19209	0	-5.1109
Pign	4	0.0016327	0.0059099	0.254208	450	4	-5.1931	0.99785	0.99786	1	19284	0	-5.1931
Prkaca	4	0.0016325	0.0059099	0.254208	448	4	-4.2422	0.99837	0.99838	1	19342	0	-4.2422
Sae1	4	0.0016327	0.0059099	0.254208	449	4	-5.2739	0.97959	0.97966	1	18512	0	-5.2739
Taf6l	4	0.0016325	0.0059099	0.254208	447	4	-4.6661	0.99837	0.99838	1	19343	0	-4.6661
Mis18a	3	0.0021078	0.0059124	0.254208	524	2	-6.0372	0.11425	0.15875	0.973242	3623	1	-6.0372
Kansl3	4	0.0016492	0.0059679	0.256031	452	3	-5.0392	0.89174	0.8915	1	16654	0	-5.0392
Magea3	4	0.0016588	0.0060041	0.256989	453	4	-3.5193	0.99834	0.99835	1	19339	0	-3.5193
Fnta	4	0.0016628	0.006017	0.256989	454	3	-5.3709	0.79425	0.79388	1	14733	0	-5.3709
Wdr59	4	0.0016673	0.0060329	0.256989	455	4	-3.9045	0.99833	0.99834	1	19338	0	-3.9045
Zfp1	4	0.0016723	0.0060475	0.256989	456	3	-3.4148	0.32581	0.35091	1	6558	1	-3.4148
Rnaseh2b	4	0.0016772	0.0060631	0.256989	457	4	-5.7777	0.99832	0.99833	1	19336	0	-5.7777
Ccna2	4	0.0016829	0.0060817	0.256989	459	4	-5.1818	0.99382	0.99384	1	19044	0	-5.1818
Nrd1	4	0.0016829	0.0060817	0.256989	458	3	-3.8879	0.81417	0.81383	1	15116	0	-3.8879
Dnajb6	3	0.0021832	0.006117	0.257077	534	2	-5.9494	0.83507	0.83505	1	15545	0	-5.9494
Fbxo5	4	0.0016993	0.0061362	0.257077	463	4	-3.9674	0.9983	0.99831	1	19332	0	-3.9674
Pgam1	4	0.0016993	0.0061362	0.257077	461	4	-4.6938	0.9983	0.99831	1	19333	0	-4.6938
Wdr36	4	0.0016993	0.0061362	0.257077	462	4	-4.0644	0.9983	0.99831	1	19334	0	-4.0644
Dhrs7	4	0.0017123	0.0061855	0.258595	464	3	-5.334	0.9044	0.9041	1	16884	0	-5.334
Pank3	4	0.001723	0.0062269	0.25977	465	4	-4.3541	0.99828	0.99829	1	19331	0	-4.3541
2010109A12Rik	4	0.0017429	0.0062999	0.261999	466	4	-3.3602	0.99826	0.99827	1	19330	0	-3.3602
Tlr6	3	0.0022527	0.006307	0.261999	544	3	-4.5443	0.99775	0.9978	1	19276	0	-4.5443
Mrps30	4	0.0017681	0.0063856	0.263968	468	4	-5.4312	0.95917	0.95908	1	18005	0	-5.4312
Prdm10	4	0.0017681	0.0063856	0.263968	467	4	-5.0371	0.9929	0.99294	1	18990	0	-5.0371
Cpox	4	0.0017796	0.006435	0.263968	471	4	-4.7866	0.99822	0.99824	1	19329	0	-4.7866
Ndor1	4	0.0017796	0.006435	0.263968	470	4	-3.7055	0.99822	0.99824	1	19328	0	-3.7055
Pold1	4	0.0017796	0.006435	0.263968	472	4	-3.1277	0.99822	0.99824	1	19326	0	-3.1277
Utp15	4	0.0017796	0.006435	0.263968	469	4	-4.1175	0.99822	0.99824	1	19327	0	-4.1175
Ftsj2	4	0.0017862	0.0064622	0.26427	473	4	-5.4134	0.99713	0.99712	1	19216	0	-5.4134
Ctcf	4	0.0017886	0.0064692	0.26427	474	3	-5.1132	0.92987	0.92969	1	17405	0	-5.1132
Sfswap	4	0.0018042	0.0065141	0.265123	476	4	-3.6852	0.9982	0.99822	1	19323	0	-3.6852
Uck1	4	0.0018049	0.0065171	0.265123	477	3	-3.6845	0.90813	0.9079	1	16969	0	-3.6845
Ndufb6	4	0.0018142	0.0065448	0.2657	478	4	-5.2804	0.998	0.99802	1	19306	0	-5.2804
Rap1gds1	4	0.0018442	0.0066584	0.267818	479	4	-4.3219	0.99816	0.99818	1	19322	0	-4.3219
2310003H01Rik	4	0.0018579	0.0067045	0.267818	480	4	-5.65	0.99696	0.99696	1	19210	0	-5.65
Cox4i1	4	0.0018579	0.0067045	0.267818	482	4	-5.0881	0.9807	0.98075	1	18543	0	-5.0881
Pigb	4	0.0018579	0.0067045	0.267818	481	4	-4.6999	0.99733	0.99734	1	19235	0	-4.6999
Carkd	3	0.0024013	0.0067101	0.267818	572	3	-5.3385	0.9976	0.99764	1	19257	0	-5.3385
Gm5662	4	0.0018663	0.0067333	0.267818	484	4	-4.0113	0.99813	0.99816	1	19319	0	-4.0113
Gpn2	4	0.0018663	0.0067333	0.267818	485	4	-4.3392	0.99813	0.99816	1	19320	0	-4.3392
Mettl14	4	0.0018663	0.0067333	0.267818	486	4	-4.6918	0.99813	0.99816	1	19321	0	-4.6918
Scgb1b3	4	0.0018663	0.0067333	0.267818	483	4	-4.277	0.99813	0.99816	1	19317	0	-4.277
Tmx2	4	0.0018663	0.0067333	0.267818	487	4	-3.7253	0.99813	0.99816	1	19318	0	-3.7253
Katnb1	4	0.0018759	0.0067655	0.268557	488	2	-3.0717	0.4731	0.47476	1	8813	1	-3.0717
Kdm8	4	0.0018924	0.0068295	0.270006	490	4	-4.5243	0.97731	0.97736	1	18442	0	-4.5243
Kif20b	4	0.0018924	0.0068295	0.270006	491	4	-4.3108	0.94535	0.94526	1	17689	0	-4.3108
Mrpl2	4	0.0018962	0.0068456	0.2701	492	4	-4.8526	0.98799	0.988	1	18755	0	-4.8526
Rilpl2	4	0.0019311	0.0069701	0.274126	493	4	-4.6954	0.99807	0.99809	1	19313	0	-4.6954
Mfsd7c	4	0.0019375	0.0069867	0.274126	494	2	-0.22541	0.083542	0.14266	0.962014	2880	1	-0.22541
Mstn	4	0.0019383	0.0069897	0.274126	495	2	-2.5283	0.58643	0.58593	1	10907	0	-2.5283
Cpsf6	4	0.0019569	0.0070593	0.274126	497	4	-3.1963	0.99804	0.99806	1	19311	0	-3.1963
Gm14308	4	0.0019569	0.0070593	0.274126	499	4	-4.3625	0.99804	0.99806	1	19312	0	-4.3625
Haus5	4	0.0019569	0.0070593	0.274126	496	4	-4.6233	0.99804	0.99806	1	19310	0	-4.6233
Letm1	4	0.0019569	0.0070593	0.274126	500	4	-3.4766	0.99804	0.99806	1	19308	0	-3.4766
Mcm3	4	0.0019569	0.0070593	0.274126	498	4	-4.56	0.99804	0.99806	1	19309	0	-4.56
Tti2	4	0.0019905	0.0071843	0.275043	502	4	-5.3889	0.99791	0.99793	1	19296	0	-5.3889
Rpp14	3	0.0025833	0.0072105	0.275043	591	3	-4.6291	0.99742	0.99745	1	19243	0	-4.6291
Vhl	4	0.0020028	0.0072281	0.275043	503	4	-3.7865	0.998	0.99801	1	19305	0	-3.7865
Rfc4	3	0.0026073	0.007276	0.275043	596	3	-5.2353	0.99036	0.99048	1	18856	0	-5.2353
Gne	4	0.0020212	0.0072996	0.275043	504	4	-4.6654	0.99798	0.998	1	19304	0	-4.6654
Sars2	3	0.002616	0.0073001	0.275043	599	3	-4.119	0.99738	0.99742	1	19238	0	-4.119
Wdr61	3	0.002616	0.0073001	0.275043	600	3	-5.2805	0.99738	0.99742	1	19239	0	-5.2805
Aifm1	4	0.0020273	0.0073122	0.275043	505	4	-3.9758	0.95192	0.95182	1	17825	0	-3.9758
Trmt6	4	0.0020273	0.0073122	0.275043	506	3	-5.1718	0.34558	0.36631	1	6845	1	-5.1718
AU019823	4	0.0020282	0.0073168	0.275043	507	3	-4.738	0.30441	0.33467	1	6271	1	-4.738
Hus1	4	0.0020282	0.0073168	0.275043	511	4	-4.9558	0.99297	0.993	1	18995	0	-4.9558
Rpl22l1	4	0.0020282	0.0073168	0.275043	512	4	-5.238	0.99218	0.99221	1	18964	0	-5.238
Shc1	4	0.0020282	0.0073168	0.275043	508	4	-4.5394	0.95902	0.95894	1	18000	0	-4.5394
Tmem41b	4	0.0020282	0.0073168	0.275043	510	4	-5.155	0.95615	0.95607	1	17922	0	-5.155
Ttc4	4	0.0020282	0.0073168	0.275043	509	4	-5.2281	0.992	0.99204	1	18953	0	-5.2281
2610507B11Rik	4	0.0020436	0.0073662	0.275043	513	2	-2.5745	0.13863	0.22052	0.994976	4249	1	-2.5745
Cct7	4	0.0020522	0.0073908	0.275043	519	4	-3.2772	0.99795	0.99797	1	19300	0	-3.2772
Chst2	4	0.0020522	0.0073908	0.275043	517	4	-4.1482	0.99795	0.99797	1	19299	0	-4.1482
Kif23	4	0.0020522	0.0073908	0.275043	514	4	-4.2003	0.99795	0.99797	1	19298	0	-4.2003
Pmpcb	4	0.0020522	0.0073908	0.275043	518	4	-4.5545	0.99795	0.99797	1	19301	0	-4.5545
Rps10	4	0.0020522	0.0073908	0.275043	516	4	-2.8078	0.99795	0.99797	1	19303	0	-2.8078
Supv3l1	4	0.0020522	0.0073908	0.275043	515	4	-4.2733	0.99795	0.99797	1	19302	0	-4.2733
Lysmd3	4	0.0020746	0.007477	0.277368	520	4	-4.0398	0.99793	0.99794	1	19297	0	-4.0398
Kansl2	3	0.0026847	0.0074815	0.277368	607	3	-4.5928	0.99732	0.99735	1	19234	0	-4.5928
Zbtb7a	4	0.0020938	0.0075511	0.278869	521	4	-5.1064	0.99791	0.99792	1	19294	0	-5.1064
Rab1	3	0.0027156	0.0075627	0.278869	618	3	-4.7656	0.99728	0.99732	1	19224	0	-4.7656
Kif20a	4	0.0021004	0.0075748	0.278869	522	3	-5.3794	0.29109	0.32476	1	6079	1	-5.3794
Tufm	4	0.0021019	0.0075788	0.278869	523	4	-4.8793	0.9979	0.99792	1	19293	0	-4.8793
Rplp1	3	0.0027503	0.0076624	0.281419	620	3	-4.0846	0.99725	0.99729	1	19223	0	-4.0846
Pdcl	4	0.0021497	0.0077531	0.281475	525	4	-4.4055	0.99767	0.99768	1	19267	0	-4.4055
Atp6ap2	4	0.0021534	0.0077642	0.281475	530	4	-3.7589	0.99785	0.99786	1	19289	0	-3.7589
Dscc1	4	0.0021534	0.0077642	0.281475	531	4	-4.6389	0.99785	0.99786	1	19288	0	-4.6389
Gins2	4	0.0021534	0.0077642	0.281475	527	4	-3.0646	0.99785	0.99786	1	19291	0	-3.0646
Mpv17l2	4	0.0021534	0.0077642	0.281475	528	4	-4.1295	0.99785	0.99786	1	19285	0	-4.1295
Ppil4	4	0.0021534	0.0077642	0.281475	529	4	-3.0058	0.99785	0.99786	1	19287	0	-3.0058
Smc3	4	0.0021534	0.0077642	0.281475	526	4	-3.8507	0.99785	0.99786	1	19286	0	-3.8507
Olfr702	4	0.0021666	0.0078151	0.28246	532	4	-3.8847	0.97861	0.97865	1	18484	0	-3.8847
Skil	4	0.0021691	0.0078202	0.28246	533	3	-5.1071	0.89699	0.89672	1	16753	0	-5.1071
Tsc1	4	0.0021863	0.0078721	0.283242	535	4	-4.8556	0.99781	0.99783	1	19283	0	-4.8556
Atp5k	4	0.0021936	0.0078965	0.283242	536	3	-5.3549	0.16478	0.23738	1	4568	1	-5.3549
Ovol2	4	0.0021936	0.0078965	0.283242	537	4	-5.1724	0.97986	0.97993	1	18520	0	-5.1724
Agps	4	0.002197	0.0079114	0.283242	538	4	-5.0021	0.9978	0.99782	1	19282	0	-5.0021
Tecr	4	0.0021976	0.0079139	0.283242	539	4	-4.3496	0.9978	0.99782	1	19281	0	-4.3496
Cox15	4	0.0022143	0.0079769	0.284977	540	4	-5.0525	0.99779	0.9978	1	19280	0	-5.0525
Ankrd49	4	0.0022241	0.0080127	0.285736	541	4	-4.7411	0.99778	0.99779	1	19279	0	-4.7411
Mphosph6	4	0.0022438	0.0080777	0.286659	542	4	-3.9511	0.99776	0.99777	1	19278	0	-3.9511
Hnrnpk	4	0.0022451	0.0080837	0.286659	543	4	-4.4445	0.99775	0.99777	1	19277	0	-4.4445
Zwilch	4	0.0022533	0.0081134	0.286659	545	4	-5.4813	0.99207	0.99211	1	18954	0	-5.4813
Atp5e	4	0.0022591	0.0081361	0.286659	546	3	-5.0045	0.45856	0.46149	1	8560	1	-5.0045
Glrx3	4	0.0022655	0.0081553	0.286659	548	4	-5.0691	0.99773	0.99775	1	19274	0	-5.0691
Mrps35	4	0.0022655	0.0081553	0.286659	547	4	-4.7247	0.99773	0.99775	1	19275	0	-4.7247
Rpl32	4	0.0022655	0.0081553	0.286659	550	4	-3.5159	0.99773	0.99775	1	19272	0	-3.5159
Trappc11	4	0.0022655	0.0081553	0.286659	549	4	-3.2458	0.99773	0.99775	1	19273	0	-3.2458
Emc8	4	0.0022862	0.0082213	0.288464	551	3	-5.2471	0.74074	0.74031	1	13751	0	-5.2471
Pggt1b	4	0.0023029	0.0082873	0.28949	552	3	-5.1076	0.66613	0.66568	1	12385	0	-5.1076
Cox6c	4	0.0023036	0.0082903	0.28949	553	3	-5.0114	0.39985	0.41054	1	7637	1	-5.0114
Mrps27	4	0.0023068	0.0083031	0.28949	554	4	-4.5621	0.99769	0.9977	1	19269	0	-4.5621
Orc2	4	0.0023085	0.0083094	0.28949	555	4	-4.3748	0.99769	0.9977	1	19268	0	-4.3748
Grb2	3	0.0029988	0.0083432	0.28982	635	3	-5.3703	0.91247	0.91255	1	17062	0	-5.3703
Anapc10	3	0.0030132	0.008384	0.28982	639	3	-4.6989	0.99699	0.99702	1	19213	0	-4.6989
Nedd8	3	0.0030132	0.008384	0.28982	638	3	-4.3681	0.99699	0.99702	1	19214	0	-4.3681
Dnajc9	4	0.0023378	0.0084092	0.28982	556	4	-4.5494	0.99766	0.99767	1	19266	0	-4.5494
Atp5h	4	0.0023441	0.0084309	0.28982	559	4	-5.3908	0.9688	0.96873	1	18229	0	-5.3908
Csgalnact2	4	0.0023441	0.0084309	0.28982	558	3	-3.1526	0.38316	0.39663	1	7391	1	-3.1526
Hinfp	4	0.0023441	0.0084309	0.28982	557	4	-5.4791	0.98758	0.98759	1	18737	0	-5.4791
Steap3	4	0.0023594	0.0084823	0.28982	562	4	-4.8565	0.98035	0.9804	1	18535	0	-4.8565
Wbscr16	4	0.0023594	0.0084823	0.28982	561	3	-4.8293	0.92293	0.92283	1	17264	0	-4.8293
Zfml	4	0.0023594	0.0084823	0.28982	560	4	-5.1298	0.99636	0.99638	1	19181	0	-5.1298
Axl	4	0.0023618	0.0084919	0.28982	563	1	0.58768	0.63263	0.63227	1	11772	0	0.58768
Ap2s1	4	0.0023884	0.0085992	0.28982	564	4	-4.2418	0.99761	0.99761	1	19262	0	-4.2418
Eif1ad	4	0.0023884	0.0085992	0.28982	566	4	-2.9138	0.99761	0.99761	1	19263	0	-2.9138
Exosc10	4	0.0023884	0.0085992	0.28982	570	4	-3.0221	0.99761	0.99761	1	19265	0	-3.0221
Kif11	4	0.0023884	0.0085992	0.28982	571	4	-2.9222	0.99761	0.99761	1	19264	0	-2.9222
Rps17	4	0.0023884	0.0085992	0.28982	567	4	-3.1978	0.99761	0.99761	1	19261	0	-3.1978
Rps28	4	0.0023884	0.0085992	0.28982	565	4	-3.3796	0.99761	0.99761	1	19258	0	-3.3796
Trappc8	4	0.0023884	0.0085992	0.28982	569	4	-2.8878	0.99761	0.99761	1	19259	0	-2.8878
Tut1	4	0.0023884	0.0085992	0.28982	568	4	-4.0403	0.99761	0.99761	1	19260	0	-4.0403
Ippk	3	0.0031242	0.0086778	0.291493	648	3	-1.1111	0.93962	0.93981	1	17584	0	-1.1111
Ccnb1ip1	4	0.0024239	0.0087151	0.291493	573	4	-3.9938	0.99758	0.99758	1	19256	0	-3.9938
Vps36	4	0.0024239	0.0087151	0.291493	574	4	-4.629	0.99758	0.99758	1	19255	0	-4.629
Gnb2l1	3	0.0031438	0.0087332	0.291493	650	3	-4.2489	0.99686	0.99691	1	19203	0	-4.2489
Nme2	4	0.0024386	0.0087609	0.291493	575	4	-5.4193	0.98684	0.98682	1	18721	0	-5.4193
Dolpp1	4	0.0024399	0.008767	0.291493	576	4	-4.9081	0.99756	0.99756	1	19254	0	-4.9081
Thoc5	4	0.0024401	0.0087675	0.291493	577	4	-4.604	0.99378	0.99381	1	19040	0	-4.604
Wrb	4	0.0024401	0.0087675	0.291493	578	4	-5.3497	0.98353	0.98352	1	18615	0	-5.3497
Olfr370	4	0.002444	0.0087831	0.291519	579	4	-4.1857	0.99756	0.99756	1	19253	0	-4.1857
Cdk10	3	0.003182	0.008836	0.29278	654	3	-5.5494	0.99682	0.99688	1	19201	0	-5.5494
Vmn1r132	3	0.0032062	0.0088884	0.293632	656	3	-4.0565	0.99679	0.99685	1	19200	0	-4.0565
Agk	4	0.0024834	0.0089061	0.293632	580	4	-4.7259	0.99752	0.99753	1	19252	0	-4.7259
Chchd4	4	0.0024836	0.0089066	0.293632	581	3	-4.7902	0.30953	0.33857	1	6333	1	-4.7902
Med20	4	0.0024934	0.0089398	0.294235	582	4	-3.649	0.99751	0.99752	1	19251	0	-3.649
Mrpl48	4	0.0025209	0.0090275	0.295311	583	4	-1.5004	0.98271	0.98272	1	18588	0	-1.5004
Cmpk1	4	0.0025268	0.0090476	0.295311	586	4	-5.3927	0.99747	0.99748	1	19249	0	-5.3927
D19Bwg1357e	4	0.0025268	0.0090476	0.295311	584	4	-3.4267	0.99747	0.99748	1	19248	0	-3.4267
Jtb	4	0.0025268	0.0090476	0.295311	585	4	-4.2324	0.99747	0.99748	1	19247	0	-4.2324
Pigs	4	0.0025268	0.0090476	0.295311	587	4	-3.4594	0.99747	0.99748	1	19250	0	-3.4594
Bzw1	4	0.0025523	0.0091394	0.29781	588	3	-3.0877	0.84949	0.84892	1	15816	0	-3.0877
Pet117	4	0.0025828	0.0092346	0.29972	590	4	-4.4218	0.94006	0.94005	1	17592	0	-4.4218
Prpf4b	4	0.0025891	0.0092547	0.29972	592	3	-4.9418	0.88309	0.88269	1	16453	0	-4.9418
Cks1b	4	0.0025973	0.0092825	0.29972	593	4	-3.8675	0.98421	0.98421	1	18634	0	-3.8675
Id2	4	0.0025973	0.0092825	0.29972	594	3	-3.1928	0.20116	0.26147	1	4990	1	-3.1928
Ddx54	2	0.0048444	0.009286	0.29972	804	2	-5.2587	0.99516	0.99503	1	19112	0	-5.2587
Taf5l	4	0.0025997	0.0092895	0.29972	595	4	-4.5974	0.9974	0.9974	1	19242	0	-4.5974
Cog7	4	0.0026098	0.0093187	0.299793	597	4	-4.2349	0.99739	0.99739	1	19241	0	-4.2349
Rad50	4	0.0026104	0.0093223	0.299793	598	4	-4.4257	0.99739	0.99739	1	19240	0	-4.4257
Zfp384	4	0.0026343	0.0094059	0.300695	601	4	-4.9546	0.99595	0.99598	1	19149	0	-4.9546
Ap3d1	4	0.0026377	0.009419	0.300695	602	3	-3.2235	0.70094	0.70031	1	13020	0	-3.2235
Med12	4	0.0026377	0.009419	0.300695	603	3	-4.5306	0.93859	0.93856	1	17567	0	-4.5306
Slfn9	4	0.0026456	0.0094462	0.300695	604	4	-4.467	0.99735	0.99735	1	19237	0	-4.467
Prpf6	3	0.0034273	0.0094886	0.300695	676	3	-4.0494	0.99657	0.99665	1	19191	0	-4.0494
Ripk1	4	0.0026617	0.0094931	0.300695	605	4	-4.8293	0.99734	0.99734	1	19236	0	-4.8293
Mtg1	4	0.0026637	0.0095001	0.300695	606	4	-4.962	0.98492	0.98492	1	18658	0	-4.962
Ythdc1	4	0.0026864	0.0095793	0.300695	608	4	-4.927	0.94475	0.94465	1	17675	0	-4.927
Ddx47	4	0.0026939	0.0096105	0.300695	613	4	-3.3195	0.99731	0.9973	1	19230	0	-3.3195
Espl1	4	0.0026939	0.0096105	0.300695	611	4	-3.2464	0.99731	0.9973	1	19225	0	-3.2464
Faf2	4	0.0026939	0.0096105	0.300695	610	4	-4.6606	0.99731	0.9973	1	19227	0	-4.6606
Ipo7	4	0.0026939	0.0096105	0.300695	615	4	-3.0402	0.99731	0.9973	1	19226	0	-3.0402
Nmd3	4	0.0026939	0.0096105	0.300695	612	4	-3.5343	0.99731	0.9973	1	19231	0	-3.5343
Polr3e	4	0.0026939	0.0096105	0.300695	609	4	-2.6765	0.99731	0.9973	1	19232	0	-2.6765
Rrp7a	4	0.0026939	0.0096105	0.300695	617	4	-3.4078	0.99731	0.9973	1	19233	0	-3.4078
Uxt	4	0.0026939	0.0096105	0.300695	616	4	-3.7021	0.99731	0.9973	1	19229	0	-3.7021
Wdr92	4	0.0026939	0.0096105	0.300695	614	4	-4.3227	0.99731	0.9973	1	19228	0	-4.3227
Gbp6	4	0.0027486	0.0098075	0.306372	619	3	-5.2175	0.031208	0.065422	0.903273	1400	1	-5.2175
Cmtr2	4	0.0027627	0.0098589	0.307489	621	4	-4.7462	0.99724	0.99724	1	19222	0	-4.7462
Rpl31	3	0.0035668	0.0098791	0.307629	686	3	-3.7966	0.99643	0.9965	1	19187	0	-3.7966
Mrpl41	4	0.0027929	0.0099562	0.309062	622	4	-4.7769	0.99721	0.99721	1	19221	0	-4.7769
Zscan4c	3	0.003599	0.0099577	0.309062	690	3	-3.859	0.9964	0.99647	1	19184	0	-3.859
Nup93	3	0.003606	0.0099723	0.309062	691	3	-3.9948	0.99639	0.99646	1	19183	0	-3.9948
Snupn	4	0.0028058	0.01001	0.309745	623	3	-4.8645	0.90542	0.90514	1	16908	0	-4.8645
Rad51	3	0.0036497	0.010101	0.310961	695	3	-3.8385	0.99635	0.99642	1	19180	0	-3.8385
Rbm19	3	0.0036497	0.010101	0.310961	694	3	-4.1591	0.99635	0.99642	1	19179	0	-4.1591
Wdr82	4	0.0028305	0.010102	0.310961	624	4	-3.9431	0.99717	0.99717	1	19219	0	-3.9431
Ncapd2	4	0.002838	0.010126	0.310961	625	4	-4.2224	0.99716	0.99716	1	19218	0	-4.2224
Rnf113a2	4	0.0028389	0.010128	0.310961	626	2	-2.4005	0.4783	0.4796	1	8906	1	-2.4005
Ankrd40	4	0.0028444	0.010149	0.311102	627	3	-3.1373	0.81137	0.81102	1	15065	0	-3.1373
Tk1	4	0.0028482	0.010165	0.311102	628	4	-4.6977	0.99715	0.99715	1	19217	0	-4.6977
Fn3k	4	0.0028558	0.010187	0.311296	629	4	-5.0445	0.97864	0.97868	1	18485	0	-5.0445
Gja1	4	0.0028832	0.010281	0.313672	630	3	-3.5841	0.56748	0.5669	1	10547	0	-3.5841
Dcp2	3	0.0037525	0.010379	0.315692	707	3	-5.7608	0.98269	0.98287	1	18587	0	-5.7608
Mfsd7b	4	0.0029138	0.010395	0.315692	631	4	-4.8875	0.99631	0.99633	1	19176	0	-4.8875
Mnat1	4	0.0029138	0.010395	0.315692	632	4	-5.1434	0.99313	0.99316	1	19008	0	-5.1434
Eif4e	2	0.0054835	0.010484	0.317894	864	2	-5.1816	0.99452	0.9944	1	19080	0	-5.1816
Pex13	4	0.002948	0.010514	0.318334	633	4	-4.8498	0.99423	0.99427	1	19064	0	-4.8498
Cpsf3	3	0.0038311	0.010595	0.318917	714	3	-4.4379	0.99617	0.99625	1	19168	0	-4.4379
Erh	3	0.0038311	0.010595	0.318917	715	3	-4.4515	0.99617	0.99625	1	19167	0	-4.4515
Ppat	3	0.0038311	0.010595	0.318917	713	3	-3.9948	0.99617	0.99625	1	19166	0	-3.9948
Nap1l2	4	0.0029719	0.010599	0.318917	634	3	-5.2658	0.63192	0.63154	1	11757	0	-5.2658
Mrpl23	4	0.0030052	0.010715	0.321888	636	4	-5.4011	0.99699	0.99699	1	19215	0	-5.4011
Lap3	4	0.00301	0.01073	0.321888	637	3	-4.9465	0.89733	0.89706	1	16756	0	-4.9465
Prpsap1	4	0.0030162	0.010754	0.322107	640	4	-3.6232	0.99698	0.99698	1	19212	0	-3.6232
Usp36	4	0.0030278	0.010794	0.322822	641	4	-3.6959	0.99697	0.99697	1	19211	0	-3.6959
Sacm1l	4	0.0030343	0.010821	0.3229	642	3	-3.9488	0.92989	0.92971	1	17406	0	-3.9488
Mrpl4	4	0.0030422	0.010846	0.3229	643	4	-4.7818	0.98724	0.98723	1	18728	0	-4.7818
Qars	3	0.003928	0.010846	0.3229	724	3	-3.7534	0.99607	0.99616	1	19157	0	-3.7534
Snrpd1	1	0.01095	0.010878	0.323106	1299	1	-5.9623	0.98905	0.9891	1	18792	0	-5.9623
Ik	4	0.0030532	0.010886	0.323106	644	4	-4.3435	0.99695	0.99694	1	19208	0	-4.3435
Smc6	4	0.0030879	0.010997	0.325904	645	4	-5.2052	0.99691	0.9969	1	19207	0	-5.2052
Eapp	4	0.0031074	0.011067	0.327486	646	4	-3.4173	0.99689	0.99688	1	19206	0	-3.4173
Cops4	4	0.0031128	0.011084	0.327499	647	3	-4.8129	0.89295	0.89268	1	16679	0	-4.8129
Ncl	3	0.0040321	0.011148	0.328714	740	3	-4.1905	0.99597	0.99605	1	19150	0	-4.1905
Mcm9	4	0.0031362	0.011158	0.328714	649	4	-4.9931	0.99686	0.99686	1	19204	0	-4.9931
Acsl4	4	0.003145	0.011193	0.329245	651	4	-5.4068	0.99676	0.99676	1	19195	0	-5.4068
Mtr	4	0.0031518	0.011213	0.32933	652	4	-5.0763	0.9859	0.98588	1	18695	0	-5.0763
Mtmr4	4	0.0031815	0.011315	0.331824	653	4	-3.8864	0.99682	0.99682	1	19202	0	-3.8864
Anapc13	4	0.0031961	0.011367	0.332389	655	4	-4.2164	0.99167	0.99169	1	18933	0	-4.2164
Cltc	3	0.0041262	0.011385	0.332389	745	3	-3.8792	0.99587	0.99596	1	19145	0	-3.8792
Srsf5	3	0.0041262	0.011385	0.332389	746	3	-4.7021	0.99587	0.99596	1	19146	0	-4.7021
Ppp1r7	4	0.0032079	0.011411	0.332461	657	4	-3.9508	0.99679	0.99679	1	19199	0	-3.9508
Mb21d2	4	0.0032099	0.011421	0.332461	658	2	0.14162	0.50003	0.50002	1	9300	1	0.14162
Synpo2l	4	0.0032222	0.011466	0.333272	659	4	-2.8664	0.99678	0.99678	1	19198	0	-2.8664
Gtf3c1	4	0.0032316	0.011497	0.333428	660	4	-4.029	0.99677	0.99677	1	19197	0	-4.029
Pinx1	4	0.0032356	0.01151	0.333428	661	4	-3.4805	0.99676	0.99677	1	19196	0	-3.4805
Uqcc3	4	0.0032426	0.011543	0.333428	662	4	-4.1489	0.98302	0.98304	1	18601	0	-4.1489
Nol11	4	0.003246	0.011556	0.333428	663	4	-4.7654	0.99378	0.99381	1	19041	0	-4.7654
Prpf31	4	0.003246	0.011556	0.333428	664	3	-4.7708	0.93847	0.93844	1	17564	0	-4.7708
Atr	4	0.0032629	0.011616	0.334281	665	2	-2.4057	0.81266	0.81233	1	15087	0	-2.4057
Fntb	4	0.0032656	0.011624	0.334281	666	4	-4.4238	0.99673	0.99674	1	19194	0	-4.4238
Ldha	3	0.0042196	0.011637	0.334281	753	3	-4.3246	0.99578	0.99587	1	19140	0	-4.3246
Rbbp5	2	0.0061465	0.01173	0.336482	919	2	-5.8659	0.99385	0.99375	1	19046	0	-5.8659
Dclre1b	4	0.0033075	0.011766	0.337002	667	4	-4.3178	0.98802	0.98802	1	18757	0	-4.3178
Adck4	4	0.0033197	0.01181	0.337779	668	4	-4.8408	0.95501	0.9549	1	17891	0	-4.8408
Cenpa	4	0.0033694	0.011986	0.342194	669	3	-4.1959	0.9137	0.91353	1	17082	0	-4.1959
Pgap2	4	0.0033735	0.012006	0.342194	670	4	-5.4028	0.99649	0.99649	1	19188	0	-5.4028
Orc3	4	0.0033765	0.012017	0.342194	671	4	-3.8675	0.99662	0.99663	1	19193	0	-3.8675
Fam58b	4	0.0034108	0.012123	0.344223	672	4	-5.038	0.95233	0.95221	1	17837	0	-5.038
Slc30a2	4	0.0034108	0.012123	0.344223	673	3	-4.8447	0.91515	0.91497	1	17110	0	-4.8447
Syt11	4	0.0034219	0.012168	0.344223	674	3	-1.3352	0.48292	0.48392	1	8987	1	-1.3352
Cenph	4	0.0034259	0.012183	0.344223	675	4	-3.1404	0.99657	0.99658	1	19192	0	-3.1404
Cdc7	4	0.0034297	0.012191	0.344223	677	4	-3.6433	0.99657	0.99658	1	19190	0	-3.6433
Thoc6	4	0.0034304	0.012193	0.344223	678	4	-2.7728	0.99657	0.99658	1	19189	0	-2.7728
Ndufab1	3	0.004422	0.012222	0.344539	767	3	-3.7314	0.99558	0.99569	1	19135	0	-3.7314
Acad9	4	0.0034669	0.012323	0.346896	679	3	-3.419	0.44092	0.44583	1	8258	1	-3.419
Tars2	4	0.003482	0.01237	0.347235	680	4	-5.249	0.97154	0.97149	1	18301	0	-5.249
Uvssa	4	0.003482	0.01237	0.347235	681	4	-5.0813	0.9947	0.99474	1	19089	0	-5.0813
Kif2c	2	0.0065356	0.01247	0.349536	949	2	-5.0396	0.99346	0.99335	1	19025	0	-5.0396
Esyt1	4	0.0035279	0.012526	0.350395	682	2	0.57867	0.096164	0.16086	0.975107	3198	2	0.57867
Lonp1	3	0.0045367	0.012554	0.350395	780	3	-3.7752	0.99546	0.99558	1	19128	0	-3.7752
Nsl1	3	0.0045367	0.012554	0.350395	781	3	-3.8792	0.99546	0.99558	1	19127	0	-3.8792
Olfr1111	4	0.0035563	0.012621	0.351079	683	4	-4.7046	0.98405	0.98404	1	18630	0	-4.7046
Acsf3	4	0.0035602	0.012632	0.351079	685	3	-2.9304	0.58938	0.58888	1	10957	0	-2.9304
Elp2	4	0.0035602	0.012632	0.351079	684	3	-3.6796	0.59469	0.59429	1	11056	0	-3.6796
Ppp1cb	4	0.0035884	0.012723	0.352928	687	3	-5.0385	0.73553	0.73508	1	13660	0	-5.0385
Strada	4	0.0035941	0.012741	0.352928	688	3	-4.946	0.74473	0.74432	1	13830	0	-4.946
Skp2	4	0.0035975	0.012753	0.352928	689	4	-2.9722	0.9964	0.99641	1	19185	0	-2.9722
Zfp212	4	0.0036238	0.012859	0.354707	692	3	-4.908	0.84874	0.84819	1	15803	0	-4.908
Dlst	3	0.0046512	0.012871	0.354707	791	3	-5.3832	0.99535	0.99547	1	19123	0	-5.3832
Skiv2l2	3	0.0046512	0.012871	0.354707	792	3	-3.6631	0.99535	0.99547	1	19122	0	-3.6631
Zfp148	4	0.0036338	0.012896	0.354903	693	1	0.93145	0.13129	0.21124	0.992951	4071	2	0.93145
Mrps34	4	0.0036584	0.012994	0.35708	696	3	-4.8165	0.81181	0.81146	1	15073	0	-4.8165
Sat1	4	0.0036754	0.013048	0.357989	697	4	-4.6406	0.99632	0.99634	1	19177	0	-4.6406
Ikzf1	3	0.0047204	0.013063	0.357989	796	3	-4.3065	0.99528	0.9954	1	19119	0	-4.3065
Cldn11	4	0.0036868	0.013088	0.358019	698	3	-2.3863	0.76091	0.7606	1	14110	0	-2.3863
Pigh	4	0.0036907	0.013101	0.358019	699	4	-4.8313	0.99541	0.99543	1	19124	0	-4.8313
Uba6	4	0.0037108	0.013161	0.358815	700	4	-5.0867	0.99629	0.99631	1	19175	0	-5.0867
Hnrnpc	4	0.0037144	0.013174	0.358815	701	4	-3.8006	0.99629	0.99631	1	19174	0	-3.8006
Yrdc	3	0.0047671	0.013185	0.358815	799	3	-4.4379	0.99523	0.99536	1	19115	0	-4.4379
Olfr846	4	0.003728	0.013214	0.359127	702	4	-2.9646	0.99627	0.99629	1	19173	0	-2.9646
Med29	4	0.003736	0.013247	0.359283	703	4	-4.4164	0.99626	0.99629	1	19172	0	-4.4164
Tfb1m	4	0.0037398	0.013257	0.359283	704	3	-3.838	0.87084	0.87044	1	16209	0	-3.838
Commd8	4	0.0037453	0.013278	0.359375	705	4	-3.4654	0.99625	0.99628	1	19171	0	-3.4654
Hook3	4	0.0037513	0.013298	0.359425	706	4	-3.7605	0.99625	0.99627	1	19170	0	-3.7605
Acacb	4	0.0037638	0.013334	0.359743	708	2	-2.6677	0.83261	0.83205	1	15499	0	-2.6677
Wars	4	0.0037675	0.013347	0.359743	709	4	-4.0641	0.99623	0.99626	1	19169	0	-4.0641
Adsl	4	0.0037787	0.013389	0.359883	710	4	-4.6873	0.99608	0.9961	1	19158	0	-4.6873
Ppp2r3c	4	0.0037787	0.013389	0.359883	711	3	-4.8394	0.74077	0.74034	1	13752	0	-4.8394
Mrps2	4	0.0037927	0.013442	0.360825	712	2	-2.5064	0.88667	0.88638	1	16533	0	-2.5064
Vmn1r94	3	0.0048866	0.013497	0.361312	809	3	-3.7966	0.99511	0.99524	1	19108	0	-3.7966
Wdr25	3	0.0048866	0.013497	0.361312	808	3	-3.779	0.99511	0.99524	1	19109	0	-3.779
Gfm1	4	0.0038413	0.013613	0.363919	716	3	-5.3768	0.90869	0.90846	1	16982	0	-5.3768
Fus	4	0.0038645	0.013694	0.364347	717	4	-2.9174	0.99614	0.99616	1	19164	0	-2.9174
Pop7	4	0.0038707	0.013715	0.364347	718	4	-4.2683	0.99613	0.99615	1	19163	0	-4.2683
Cox14	4	0.0038722	0.01372	0.364347	719	4	-3.5434	0.99365	0.99367	1	19033	0	-3.5434
Vmn1r220	3	0.0049671	0.01372	0.364347	813	3	-5.6593	0.92935	0.92948	1	17400	0	-5.6593
Hnrnpl	4	0.003886	0.013759	0.364347	720	4	-3.999	0.99611	0.99614	1	19161	0	-3.999
Nhp2	4	0.0038962	0.013789	0.364347	721	4	-4.9548	0.9893	0.98931	1	18802	0	-4.9548
Pigk	3	0.0049964	0.013792	0.364347	819	3	-3.9573	0.995	0.99513	1	19103	0	-3.9573
Rps3	3	0.0049964	0.013792	0.364347	818	3	-4.1854	0.995	0.99513	1	19102	0	-4.1854
Gadd45g	4	0.0038984	0.013796	0.364347	722	4	-4.1014	0.9961	0.99612	1	19160	0	-4.1014
Lim2	4	0.0039092	0.013828	0.364695	723	4	-4.6202	0.99609	0.99612	1	19159	0	-4.6202
Gins4	4	0.0039378	0.013931	0.366039	725	4	-5.0986	0.99522	0.99524	1	19114	0	-5.0986
Setdb1	4	0.0039378	0.013931	0.366039	726	4	-4.8805	0.9876	0.98761	1	18738	0	-4.8805
Ago2	4	0.0039392	0.013934	0.366039	727	4	-3.5331	0.97315	0.97308	1	18342	0	-3.5331
Cenpm	4	0.0039534	0.01398	0.366186	728	4	-3.9517	0.99605	0.99607	1	19156	0	-3.9517
Mtif3	4	0.0039708	0.014041	0.366186	730	4	-3.9924	0.97467	0.9746	1	18382	0	-3.9924
Tef	4	0.0039708	0.014041	0.366186	729	2	-2.7212	0.18952	0.25373	1	4854	1	-2.7212
Idh3a	4	0.0039738	0.014048	0.366186	731	4	-5.126	0.98753	0.98753	1	18735	0	-5.126
Utp23	4	0.0039752	0.014052	0.366186	732	4	-3.5121	0.99602	0.99605	1	19155	0	-3.5121
Vps35	4	0.0039828	0.014081	0.366186	733	4	-5.2756	0.99602	0.99604	1	19154	0	-5.2756
Esco2	4	0.0039853	0.014088	0.366186	734	4	-2.6507	0.99601	0.99604	1	19153	0	-2.6507
Usp10	4	0.0039861	0.014089	0.366186	735	4	-4.2573	0.99601	0.99604	1	19152	0	-4.2573
Sco2	4	0.0040022	0.014144	0.367128	736	4	-3.4694	0.996	0.99603	1	19151	0	-3.4694
Timm13	4	0.0040205	0.014212	0.367514	737	4	-5.1234	0.99382	0.99384	1	19043	0	-5.1234
Ddit4	4	0.0040224	0.01422	0.367514	738	3	-4.3928	0.67191	0.67143	1	12486	0	-4.3928
Irs3	4	0.0040224	0.01422	0.367514	739	3	-4.3209	0.6866	0.68609	1	12768	0	-4.3209
Naca	3	0.005157	0.014234	0.367514	833	3	-3.8251	0.99484	0.99497	1	19094	0	-3.8251
Mrpl36	4	0.0040883	0.014436	0.372255	741	4	-3.1491	0.978	0.97805	1	18464	0	-3.1491
Rbck1	4	0.0040942	0.014455	0.37226	742	4	-3.0043	0.99591	0.99593	1	19148	0	-3.0043
Rpp25l	4	0.0041036	0.014487	0.372312	743	3	-4.8157	0.69699	0.69641	1	12944	0	-4.8157
Pola2	3	0.0052498	0.014496	0.372312	840	3	-4.7327	0.97313	0.97326	1	18341	0	-4.7327
Serping1	3	0.0052624	0.014526	0.372312	841	3	-4.5928	0.99474	0.99486	1	19092	0	-4.5928
Kdm4c	3	0.0052672	0.014539	0.372312	842	3	-4.6527	0.99473	0.99485	1	19091	0	-4.6527
Nsun3	4	0.0041248	0.01456	0.372312	744	4	-3.5845	0.99588	0.9959	1	19147	0	-3.5845
Dnajc17	2	0.0076745	0.014601	0.372312	1032	1	-3.1661	0.61889	0.61856	1	11490	0	-3.1661
Ints8	4	0.0041407	0.014617	0.372312	747	4	-4.5915	0.99306	0.99308	1	19005	0	-4.5915
BC147527	4	0.0041678	0.014699	0.372312	748	4	-3.6642	0.99583	0.99585	1	19144	0	-3.6642
Dync1h1	3	0.0053332	0.014713	0.372312	849	3	-3.7314	0.99467	0.99478	1	19085	0	-3.7314
Hspe1	3	0.0053332	0.014713	0.372312	850	3	-3.6631	0.99467	0.99478	1	19088	0	-3.6631
Taf1b	3	0.0053332	0.014713	0.372312	852	3	-3.709	0.99467	0.99478	1	19086	0	-3.709
Wdr5	3	0.0053332	0.014713	0.372312	851	3	-3.6004	0.99467	0.99478	1	19087	0	-3.6004
Cdk6	4	0.0041774	0.014723	0.372312	749	4	-3.6095	0.99582	0.99584	1	19142	0	-3.6095
Runx3	4	0.0041774	0.014723	0.372312	750	4	-2.9881	0.99582	0.99584	1	19143	0	-2.9881
Ppa1	4	0.0041823	0.014742	0.372312	751	3	-4.9369	0.85636	0.85588	1	15928	0	-4.9369
Ccnh	4	0.0042137	0.014849	0.374541	752	4	-4.1802	0.99579	0.99581	1	19141	0	-4.1802
4921507P07Rik	4	0.0042218	0.014878	0.374784	754	3	-4.342	0.86722	0.86677	1	16135	0	-4.342
Tex26	4	0.0042671	0.015026	0.377352	755	4	-3.2748	0.99573	0.99576	1	19139	0	-3.2748
Vmn1r13	4	0.0042745	0.01505	0.377352	756	3	-4.3936	0.092317	0.15534	0.972145	3099	1	-4.3936
Enoph1	4	0.0042872	0.015095	0.377352	760	3	-5.0593	0.64788	0.64738	1	12040	0	-5.0593
Kmt2e	4	0.0042872	0.015095	0.377352	758	2	-2.7311	0.8167	0.81634	1	15170	0	-2.7311
Nae1	4	0.0042872	0.015095	0.377352	759	3	-5.1516	0.087814	0.14878	0.968079	2992	1	-5.1516
Pea15a	4	0.0042872	0.015095	0.377352	757	3	-3.0406	0.80653	0.80621	1	14982	0	-3.0406
Cdh2	4	0.0043223	0.015203	0.379578	761	2	0.051488	0.081152	0.13921	0.959766	2821	1	0.051488
Ndufaf1	3	0.0055585	0.015278	0.380925	870	3	-5.6117	0.95911	0.95938	1	18002	0	-5.6117
Prelid1	4	0.0043538	0.015319	0.380925	762	4	-3.9853	0.99565	0.99568	1	19138	0	-3.9853
Dync1li2	4	0.0043593	0.015335	0.380925	763	3	-5.1788	0.35052	0.37017	1	6915	1	-5.1788
Sin3a	4	0.0043593	0.015335	0.380925	764	3	-4.6485	0.71757	0.71705	1	13342	0	-4.6485
Cox20	4	0.0043755	0.015395	0.381638	765	4	-4.2702	0.99562	0.99565	1	19137	0	-4.2702
Tomm22	4	0.0043773	0.015402	0.381638	766	4	-3.1204	0.99562	0.99565	1	19136	0	-3.1204
Psmc3	3	0.0056266	0.015466	0.382247	873	3	-3.8177	0.99437	0.99448	1	19073	0	-3.8177
U2af2	3	0.0056266	0.015466	0.382247	874	3	-4.4522	0.99437	0.99448	1	19072	0	-4.4522
BC005561	4	0.0044574	0.015674	0.385275	768	4	-3.4763	0.99554	0.99557	1	19133	0	-3.4763
Rps27	4	0.0044642	0.015703	0.385275	769	4	-3.8968	0.99554	0.99557	1	19132	0	-3.8968
Exoc1	4	0.0044662	0.015711	0.385275	772	4	-4.7645	0.98966	0.98965	1	18824	0	-4.7645
Sgms2	4	0.0044662	0.015711	0.385275	771	3	-4.8178	0.84229	0.84162	1	15690	0	-4.8178
Wdr7	4	0.0044662	0.015711	0.385275	770	4	-4.9509	0.95985	0.95975	1	18021	0	-4.9509
Nup160	4	0.0044688	0.015723	0.385275	773	4	-2.9751	0.99553	0.99556	1	19131	0	-2.9751
Lrrn2	4	0.0044812	0.015762	0.385275	774	4	-3.0074	0.99552	0.99555	1	19130	0	-3.0074
Gcsh	3	0.0057459	0.015777	0.385275	885	3	-3.8177	0.985	0.9852	1	18663	0	-3.8177
Gatb	4	0.0044907	0.01579	0.385275	775	3	-4.1956	0.7981	0.7978	1	14811	0	-4.1956
Ndufv2	4	0.0044907	0.01579	0.385275	776	4	-5.0763	0.94094	0.94089	1	17607	0	-5.0763
Cebpz	3	0.0057677	0.015843	0.385275	888	3	-3.3807	0.99423	0.99434	1	19065	0	-3.3807
Lsm6	3	0.0057677	0.015843	0.385275	887	3	-3.5063	0.99423	0.99434	1	19066	0	-3.5063
Zcchc9	3	0.0057677	0.015843	0.385275	886	3	-3.3807	0.99423	0.99434	1	19067	0	-3.3807
Tsr3	4	0.0045112	0.015871	0.385484	777	4	-2.5741	0.99549	0.99552	1	19129	0	-2.5741
Sptlc2	2	0.008376	0.015908	0.385778	1086	2	-5.2568	0.99162	0.99148	1	18929	0	-5.2568
Txk	4	0.0045263	0.015923	0.385778	778	3	-5.4221	0.65273	0.65217	1	12139	0	-5.4221
Tomm70a	4	0.0045341	0.015948	0.385913	779	4	-2.8426	0.98474	0.98472	1	18650	0	-2.8426
Mroh4	4	0.0045419	0.015975	0.386	782	3	-4.9855	0.53904	0.53845	1	10014	0	-4.9855
Mrpl33	4	0.0045581	0.016026	0.386	784	3	-3.1469	0.90454	0.90423	1	16889	0	-3.1469
Slc35a2	4	0.0045581	0.016026	0.386	783	4	-4.4734	0.94628	0.94622	1	17711	0	-4.4734
Mrpl35	3	0.0058586	0.016086	0.386	893	3	-5.5943	0.93064	0.93075	1	17422	0	-5.5943
Fbxw11	4	0.0045777	0.01609	0.386	785	4	-4.7228	0.99542	0.99545	1	19126	0	-4.7228
Il2ra	4	0.0045814	0.016104	0.386	786	4	-4.2205	0.99542	0.99545	1	19125	0	-4.2205
Samhd1	4	0.004587	0.016122	0.386	787	4	-1.6931	0.95652	0.95645	1	17931	0	-1.6931
H2afx	4	0.0045895	0.016128	0.386	788	3	-5.0746	0.93067	0.93047	1	17424	0	-5.0746
Nt5c	4	0.0045895	0.016128	0.386	789	3	-5.1161	0.93327	0.93309	1	17471	0	-5.1161
Gm5346	3	0.0059202	0.016249	0.386997	899	3	-3.8385	0.99408	0.99419	1	19059	0	-3.8385
Sumo2	3	0.0059202	0.016249	0.386997	900	3	-3.2626	0.99408	0.99419	1	19058	0	-3.2626
Toe1	3	0.0059202	0.016249	0.386997	901	3	-3.7314	0.99408	0.99419	1	19057	0	-3.7314
Tsr1	3	0.0059202	0.016249	0.386997	902	3	-3.2315	0.99408	0.99419	1	19056	0	-3.2315
Mrps24	4	0.0046345	0.01628	0.387271	790	4	-3.794	0.98089	0.98092	1	18551	0	-3.794
Ddx59	3	0.0059444	0.016312	0.387557	904	2	-0.51779	0.76159	0.76181	1	14117	0	-0.51779
Atpaf2	4	0.0046664	0.016391	0.388979	793	2	-2.3537	0.79867	0.79838	1	14823	0	-2.3537
Polr1c	3	0.0060113	0.016497	0.391017	907	3	-3.9473	0.99399	0.99411	1	19053	0	-3.9473
Ahcy	4	0.0047133	0.016563	0.392109	794	4	-4.2014	0.99529	0.99531	1	19120	0	-4.2014
Smarca4	4	0.0047201	0.016587	0.392166	795	3	-5.2102	0.45311	0.45658	1	8463	1	-5.2102
Shisa2	4	0.0047243	0.016606	0.392166	797	4	-3.3747	0.99528	0.9953	1	19118	0	-3.3747
Csnk1a1	3	0.0060794	0.016662	0.392567	912	3	-3.2626	0.99392	0.99404	1	19047	0	-3.2626
Psmc6	3	0.0060794	0.016662	0.392567	913	3	-5.2181	0.99392	0.99404	1	19048	0	-5.2181
C2	4	0.0047599	0.016724	0.393168	798	4	-3.277	0.99524	0.99526	1	19116	0	-3.277
Olfr298	3	0.0061034	0.016728	0.393168	914	3	-5.575	0.98885	0.98899	1	18786	0	-5.575
Uqcr10	4	0.0047774	0.01679	0.394153	800	3	-4.9315	0.84291	0.84229	1	15702	0	-4.9315
Tsta3	4	0.0047978	0.016859	0.394831	801	4	-4.0748	0.99442	0.99446	1	19077	0	-4.0748
Hist2h3b	4	0.0048009	0.01687	0.394831	802	4	-3.0542	0.9952	0.99521	1	19113	0	-3.0542
Cdc73	2	0.0088843	0.016879	0.394831	1133	2	-4.8832	0.99112	0.99098	1	18904	0	-4.8832
Ddx23	3	0.006182	0.016941	0.395587	921	2	-5.5688	0.61554	0.61564	1	11440	0	-5.5688
Fam26e	4	0.0048239	0.016952	0.395587	803	4	-5.2639	0.97165	0.97158	1	18304	0	-5.2639
Abcd2	4	0.004849	0.01704	0.397173	805	4	-3.0794	0.99515	0.99517	1	19111	0	-3.0794
Pdcd11	3	0.0062326	0.017075	0.397524	927	3	-3.1672	0.99377	0.9939	1	19038	0	-3.1672
Laptm4a	4	0.0048745	0.017121	0.397963	806	3	-4.7039	0.86761	0.86716	1	16146	0	-4.7039
Scn4a	3	0.0062618	0.01715	0.397963	930	2	-0.62149	0.66549	0.66535	1	12369	0	-0.62149
Arl1	4	0.0048833	0.017155	0.397963	807	4	-2.7985	0.99512	0.99514	1	19110	0	-2.7985
Ppp2r2b	4	0.0049089	0.017237	0.399188	810	4	-4.128	0.99509	0.99512	1	19107	0	-4.128
Dynlrb1	3	0.0063015	0.017248	0.399188	934	3	-5.0856	0.97879	0.97895	1	18490	0	-5.0856
Mrps18b	4	0.004932	0.017317	0.400083	811	4	-4.5096	0.99507	0.99509	1	19106	0	-4.5096
Rrs1	4	0.0049345	0.017328	0.400083	812	4	-4.2266	0.99507	0.99509	1	19105	0	-4.2266
Ttc39a	4	0.0049754	0.017447	0.40157	814	3	-4.7548	0.68649	0.68598	1	12766	0	-4.7548
Stat5a	3	0.076206	0.017448	0.908439	3997	3	-4.2021	0.9099	0.91	1	17013	0	-4.2021
Mars	4	0.0049832	0.017477	0.40157	815	4	-3.5332	0.99502	0.99504	1	19104	0	-3.5332
Pot1a	4	0.004984	0.017478	0.40157	817	2	-2.0372	0.22165	0.27549	1	5226	1	-2.0372
Traf3ip3	4	0.004984	0.017478	0.40157	816	2	-0.38395	0.48725	0.48798	1	9068	1	-0.38395
Nat10	3	0.0064117	0.017543	0.40157	939	3	-4.8189	0.99359	0.99373	1	19030	0	-4.8189
Trappc3	3	0.0064117	0.017543	0.40157	938	3	-3.8385	0.99359	0.99373	1	19031	0	-3.8385
Myrfl	4	0.0050161	0.017581	0.40157	820	4	-4.3032	0.99498	0.99501	1	19101	0	-4.3032
Asb15	4	0.0050231	0.017606	0.40157	821	4	-3.1741	0.99498	0.995	1	19100	0	-3.1741
Anapc2	4	0.0050342	0.017643	0.40157	822	4	-4.7764	0.99497	0.995	1	19099	0	-4.7764
Rgs19	4	0.0050402	0.017665	0.40157	823	4	-3.2661	0.99496	0.99499	1	19098	0	-3.2661
Commd3	4	0.0050412	0.017671	0.40157	824	4	-5.0604	0.99496	0.99499	1	19097	0	-5.0604
Erich5	4	0.0050479	0.017695	0.40157	825	2	-2.7819	0.72792	0.7275	1	13526	0	-2.7819
Il18	4	0.0050479	0.017695	0.40157	827	2	-1.8785	0.060844	0.10925	0.953149	2229	2	-1.8785
Ost4	4	0.0050479	0.017695	0.40157	826	2	-2.8832	0.51862	0.51806	1	9609	1	-2.8832
Far1	3	0.00648	0.01771	0.40157	944	2	-5.0769	0.63137	0.63151	1	11748	0	-5.0769
Vmn1r225	4	0.0050563	0.017726	0.40157	828	4	-3.4491	0.99494	0.99497	1	19096	0	-3.4491
Ppil2	2	0.0093573	0.017753	0.40157	1166	2	-5.602	0.99064	0.99047	1	18877	0	-5.602
1700009N14Rik	4	0.0050699	0.017778	0.40157	829	4	-2.7771	0.99493	0.99496	1	19095	0	-2.7771
Cog3	4	0.0050733	0.017781	0.40157	830	3	-4.4096	0.83451	0.83398	1	15531	0	-4.4096
Uqcc2	3	0.0065182	0.017801	0.40157	948	3	-4.7103	0.99348	0.99362	1	19026	0	-4.7103
Elp6	4	0.0050899	0.017846	0.402131	831	3	-3.407	0.63535	0.63487	1	11825	0	-3.407
Zbtb17	4	0.0051289	0.017975	0.403932	832	4	-4.882	0.94332	0.94324	1	17651	0	-4.882
Farsa	3	0.0065886	0.017988	0.403932	954	3	-3.8792	0.99341	0.99356	1	19019	0	-3.8792
Gtf3a	3	0.0065886	0.017988	0.403932	953	3	-4.1668	0.99341	0.99356	1	19020	0	-4.1668
Slfn2	4	0.0051692	0.018095	0.405766	834	4	-3.5793	0.96588	0.96581	1	18176	0	-3.5793
Dpm3	4	0.0051774	0.018131	0.405766	836	4	-3.7967	0.98952	0.98952	1	18812	0	-3.7967
Timmdc1	4	0.0051774	0.018131	0.405766	835	3	-4.7802	0.76674	0.76644	1	14212	0	-4.7802
Slc25a28	4	0.0052349	0.018327	0.409235	837	4	-4.9832	0.97842	0.97846	1	18475	0	-4.9832
Malsu1	4	0.0052385	0.018339	0.409235	838	4	-4.97	0.99476	0.9948	1	19093	0	-4.97
Gtpbp6	3	0.0067258	0.018351	0.409235	966	3	-5.531	0.94029	0.94048	1	17596	0	-5.531
Grpel1	4	0.0052473	0.01837	0.409235	839	4	-4.9191	0.99133	0.99134	1	18914	0	-4.9191
Adrbk2	4	0.0052769	0.018474	0.410089	843	4	-3.6054	0.99472	0.99476	1	19090	0	-3.6054
Cops6	4	0.0052898	0.018517	0.410089	844	3	-4.6043	0.33399	0.35727	1	6677	1	-4.6043
Mrpl55	4	0.0052898	0.018517	0.410089	846	4	-5.1474	0.97947	0.97952	1	18510	0	-5.1474
Tial1	4	0.0052898	0.018517	0.410089	845	4	-4.4028	0.97279	0.97272	1	18329	0	-4.4028
Upf1	3	0.0067838	0.01852	0.410089	971	3	-3.1672	0.99322	0.99337	1	19011	0	-3.1672
D6Ertd527e	4	0.0053017	0.018554	0.410089	847	3	-3.8746	0.0051692	0.014391	0.692865	404	1	-3.8746
Vmn1r234	4	0.0053017	0.018554	0.410089	848	3	-3.7448	0.86069	0.86021	1	16001	0	-3.7448
Smg1	4	0.0053648	0.018763	0.413468	853	4	-2.9546	0.99464	0.99467	1	19084	0	-2.9546
Cbr2	4	0.0053656	0.018766	0.413468	854	4	-3.4194	0.97597	0.97595	1	18408	0	-3.4194
Tbx18	4	0.0054012	0.018876	0.413468	855	4	-2.7603	0.9946	0.99463	1	19083	0	-2.7603
1700080O16Rik	3	0.0069132	0.018882	0.413468	979	2	-5.201	0.43582	0.43584	1	8181	0	-5.201
Dcaf8	4	0.0054045	0.018888	0.413468	858	3	-4.6659	0.058968	0.10649	0.951726	2176	1	-4.6659
Hcfc1	4	0.0054045	0.018888	0.413468	856	3	-4.7984	0.64068	0.64023	1	11906	0	-4.7984
Igf2bp3	4	0.0054045	0.018888	0.413468	859	3	-4.4649	0.71344	0.71285	1	13266	0	-4.4649
Szrd1	4	0.0054045	0.018888	0.413468	857	3	-5.0021	0.88093	0.88048	1	16408	0	-5.0021
Mrpl49	4	0.0054073	0.018897	0.413468	860	4	-3.335	0.97894	0.97899	1	18493	0	-3.335
Ctnnbl1	4	0.0054128	0.018917	0.413468	861	4	-4.0171	0.99459	0.99462	1	19082	0	-4.0171
Msh6	4	0.0054436	0.019029	0.414304	862	2	-2.6563	0.63218	0.63181	1	11762	0	-2.6563
Ect2	3	0.0069863	0.019065	0.414304	990	3	-3.3521	0.99301	0.99315	1	19002	0	-3.3521
Pold2	3	0.0069863	0.019065	0.414304	991	3	-5.3791	0.99301	0.99315	1	18999	0	-5.3791
Polr1a	3	0.0069863	0.019065	0.414304	988	3	-3.9382	0.99301	0.99315	1	19001	0	-3.9382
Polr3d	3	0.0069863	0.019065	0.414304	989	3	-4.3579	0.99301	0.99315	1	19000	0	-4.3579
Prpf39	4	0.0054575	0.019082	0.414304	863	4	-4.0596	0.99454	0.99458	1	19081	0	-4.0596
Chordc1	4	0.0054912	0.019179	0.415956	865	4	-5.1575	0.99451	0.99454	1	19079	0	-5.1575
BC055324	4	0.0055159	0.01927	0.417406	866	4	-3.0413	0.99448	0.99452	1	19078	0	-3.0413
Dnaaf5	4	0.0055225	0.019289	0.417406	867	3	-4.7957	0.033489	0.068807	0.906623	1465	1	-4.7957
Gbf1	4	0.0055396	0.019336	0.417762	868	3	-2.6757	0.82103	0.82062	1	15270	0	-2.6757
Olfr522	4	0.005543	0.019348	0.417762	869	3	-4.818	0.29191	0.32535	1	6092	1	-4.818
Fam114a2	4	0.005579	0.019472	0.419977	871	4	-4.3615	0.99442	0.99445	1	19075	0	-4.3615
Ftsj3	2	0.010292	0.01951	0.420342	1248	2	-5.1352	0.98971	0.98957	1	18826	0	-5.1352
Stt3b	4	0.0056182	0.019605	0.42047	872	4	-2.4355	0.99438	0.99442	1	19074	0	-2.4355
Rnps1	3	0.0071938	0.01961	0.42047	1004	2	-3.9948	0.60912	0.60928	1	11315	0	-3.9948
Sdad1	3	0.0071951	0.019613	0.42047	1005	3	-4.3065	0.9928	0.99292	1	18986	0	-4.3065
Mad2l1	2	0.01036	0.019637	0.42047	1257	2	-5.1194	0.98964	0.9895	1	18821	0	-5.1194
Fars2	4	0.0056456	0.019688	0.42047	877	4	-4.9123	0.99238	0.99242	1	18973	0	-4.9123
Slc25a32	4	0.0056456	0.019688	0.42047	876	4	-3.8916	0.97617	0.97615	1	18414	0	-3.8916
Tgfb3	4	0.0056455	0.019688	0.42047	875	4	-4.4452	0.99435	0.99439	1	19071	0	-4.4452
Rab10	4	0.0056488	0.019699	0.42047	878	4	-4.4443	0.99435	0.99439	1	19070	0	-4.4443
Gtf2e1	4	0.0056516	0.019709	0.42047	879	4	-4.5501	0.98768	0.98768	1	18741	0	-4.5501
Tcstv3	4	0.0057247	0.019958	0.423931	880	4	-4.4508	0.98804	0.98805	1	18758	0	-4.4508
Atp5j2	4	0.0057255	0.01996	0.423931	881	4	-4.5788	0.94113	0.94109	1	17612	0	-4.5788
Cand1	4	0.0057255	0.01996	0.423931	882	3	-3.0999	0.34539	0.36615	1	6841	1	-3.0999
Ina	4	0.0057255	0.01996	0.423931	883	2	-1.7571	0.093269	0.15672	0.972145	3128	2	-1.7571
Mrpl45	4	0.0057435	0.020019	0.423931	884	4	-4.0235	0.99426	0.9943	1	19068	0	-4.0235
Ppp6c	4	0.0057683	0.020105	0.423931	890	4	-4.9513	0.97982	0.97989	1	18519	0	-4.9513
Wdr4	4	0.0057683	0.020105	0.423931	889	3	-4.7078	0.48905	0.48966	1	9096	1	-4.7078
Abce1	3	0.0073937	0.020108	0.423931	1014	3	-4.2489	0.99261	0.99272	1	18982	0	-4.2489
Actl6a	3	0.0073937	0.020108	0.423931	1015	3	-3.516	0.99261	0.99272	1	18983	0	-3.516
Psmd2	3	0.0073937	0.020108	0.423931	1017	3	-4.1854	0.99261	0.99272	1	18980	0	-4.1854
Rps21	3	0.0073937	0.020108	0.423931	1016	3	-4.0494	0.99261	0.99272	1	18981	0	-4.0494
Naa35	3	0.0074581	0.020273	0.426861	1020	3	-3.2315	0.99254	0.99265	1	18978	0	-3.2315
Cir1	4	0.0058239	0.020291	0.426861	891	4	-4.5891	0.99109	0.9911	1	18903	0	-4.5891
Tchp	4	0.0058562	0.0204	0.428687	892	4	-2.4077	0.99414	0.99418	1	19062	0	-2.4077
Sdpr	4	0.0058782	0.020478	0.428687	894	4	-2.4421	0.99412	0.99416	1	19061	0	-2.4421
Hmces	4	0.0058834	0.020494	0.428687	895	2	-0.66161	0.62093	0.62056	1	11530	0	-0.66161
Zbtb8os	4	0.0058866	0.020503	0.428687	897	4	-4.7367	0.95272	0.95258	1	17851	0	-4.7367
Zfp275	4	0.0058866	0.020503	0.428687	896	4	-4.9637	0.99296	0.99299	1	18993	0	-4.9637
Got2	4	0.0058889	0.020508	0.428687	898	4	-4.1516	0.99411	0.99415	1	19060	0	-4.1516
Vgll4	4	0.0059217	0.020618	0.430525	903	4	-3.687	0.99408	0.99412	1	19055	0	-3.687
Capzb	3	0.0076313	0.020726	0.430955	1028	3	-3.3229	0.99237	0.99249	1	18971	0	-3.3229
Cbfb	3	0.0076313	0.020726	0.430955	1029	3	-4.9003	0.99237	0.99249	1	18969	0	-4.9003
Prpf3	3	0.0076313	0.020726	0.430955	1031	3	-4.1526	0.99237	0.99249	1	18970	0	-4.1526
Trappc5	3	0.0076313	0.020726	0.430955	1030	3	-4.6329	0.99237	0.99249	1	18972	0	-4.6329
Lyve1	4	0.0059758	0.020791	0.431839	905	4	-2.6319	0.99402	0.99407	1	19054	0	-2.6319
Nme1	4	0.0059892	0.020837	0.432345	906	3	-2.0645	0.57568	0.57517	1	10700	0	-2.0645
Gm13212	4	0.0060187	0.020941	0.43404	908	4	-3.6396	0.99398	0.99403	1	19052	0	-3.6396
Hist1h2ak	4	0.0060509	0.021039	0.435617	909	4	-3.6199	0.99395	0.99398	1	19051	0	-3.6199
Dpm2	4	0.0060717	0.021118	0.436357	910	4	-4.2472	0.99393	0.99396	1	19050	0	-4.2472
Pold3	4	0.0060728	0.021119	0.436357	911	4	-3.7584	0.99393	0.99396	1	19049	0	-3.7584
Sdhaf2	4	0.0061347	0.021311	0.43735	915	4	-4.7845	0.98199	0.982	1	18568	0	-4.7845
Vmn2r11	4	0.0061347	0.021311	0.43735	916	3	-4.1332	0.67246	0.67198	1	12496	0	-4.1332
Wdr24	4	0.0061347	0.021311	0.43735	917	4	-4.7082	0.9801	0.98016	1	18528	0	-4.7082
Ggps1	4	0.0061452	0.021349	0.43735	918	4	-4.6953	0.97633	0.97631	1	18418	0	-4.6953
Abt1	3	0.0078724	0.021368	0.43735	1050	3	-4.605	0.99213	0.99225	1	18962	0	-4.605
Lrr1	3	0.0078724	0.021368	0.43735	1046	3	-4.2061	0.99213	0.99225	1	18959	0	-4.2061
Stx4a	3	0.0078724	0.021368	0.43735	1049	3	-5.369	0.99213	0.99225	1	18960	0	-5.369
Tuba1c	3	0.0078724	0.021368	0.43735	1048	3	-4.0494	0.99213	0.99225	1	18961	0	-4.0494
Wdr18	3	0.0078724	0.021368	0.43735	1047	3	-2.9165	0.99213	0.99225	1	18958	0	-2.9165
Eif2b4	4	0.0061728	0.021439	0.438348	920	4	-3.0995	0.99383	0.99385	1	19045	0	-3.0995
Asun	4	0.0061892	0.021494	0.438569	923	4	-4.7521	0.99044	0.99043	1	18864	0	-4.7521
Pcdhb18	4	0.0061892	0.021494	0.438569	922	3	-3.4175	0.84281	0.84217	1	15700	0	-3.4175
Cep57	4	0.0062005	0.021531	0.438853	924	4	-5.3828	0.94949	0.94944	1	17782	0	-5.3828
Cdc27	4	0.0062151	0.021583	0.43941	925	4	-3.5125	0.99378	0.99381	1	19042	0	-3.5125
Atp5g1	4	0.0062221	0.021603	0.43941	926	4	-3.2175	0.99378	0.9938	1	19039	0	-3.2175
Bre	4	0.0062374	0.021655	0.44001	928	4	-4.452	0.99376	0.99379	1	19037	0	-4.452
Chd8	4	0.0062577	0.021721	0.440906	929	3	-4.586	0.55924	0.55859	1	10387	0	-4.586
Akt1	4	0.089177	0.021794	0.959622	4354	3	-2.7141	0.81781	0.81741	1	15199	0	-2.7141
Med8	4	0.0062824	0.021803	0.441261	931	4	-2.378	0.99372	0.99374	1	19036	0	-2.378
Vkorc1l1	4	0.0062871	0.021818	0.441261	932	4	-3.4217	0.99371	0.99374	1	19035	0	-3.4217
Pa2g4	3	0.0080495	0.021825	0.441261	1058	3	-5.192	0.99195	0.99207	1	18951	0	-5.192
Lcmt1	4	0.0062924	0.021828	0.441261	933	4	-3.9955	0.97589	0.97586	1	18405	0	-3.9955
Rpa1	3	0.0080857	0.021918	0.441636	1060	2	-3.354	0.65804	0.65801	1	12236	0	-3.354
2700062C07Rik	4	0.0063233	0.021928	0.441636	935	3	-4.6605	0.89546	0.89519	1	16730	0	-4.6605
Aqr	3	0.0081217	0.022004	0.441636	1064	3	-4.2061	0.99188	0.99199	1	18945	0	-4.2061
Mrto4	3	0.0081217	0.022004	0.441636	1065	3	-3.9188	0.99188	0.99199	1	18942	0	-3.9188
Spc24	3	0.0081217	0.022004	0.441636	1068	3	-4.5303	0.99188	0.99199	1	18941	0	-4.5303
Tcp1	3	0.0081217	0.022004	0.441636	1066	3	-4.3098	0.99188	0.99199	1	18943	0	-4.3098
Tsr2	3	0.0081217	0.022004	0.441636	1067	3	-3.6396	0.99188	0.99199	1	18944	0	-3.6396
D1Pas1	4	0.0063669	0.022073	0.442451	936	4	-4.4806	0.99363	0.99366	1	19032	0	-4.4806
Cdh15	4	0.006372	0.02209	0.442451	937	3	-4.5895	0.92493	0.92477	1	17309	0	-4.5895
Vmn1r148	4	0.0064282	0.022278	0.445771	940	4	-4.2138	0.99357	0.9936	1	19029	0	-4.2138
Zc3hav1	4	0.0064475	0.022342	0.446587	941	4	-2.5992	0.99355	0.99358	1	19028	0	-2.5992
Cdhr5	4	0.0064787	0.022442	0.447681	942	3	-3.2569	0.75584	0.75552	1	14028	0	-3.2569
Emilin2	4	0.0064787	0.022442	0.447681	943	2	-2.5907	0.88711	0.8868	1	16545	0	-2.5907
Pdss2	4	0.0065074	0.022527	0.448459	945	3	-4.5973	0.86646	0.86603	1	16119	0	-4.5973
Shoc2	4	0.0065074	0.022527	0.448459	946	4	-4.5899	0.98321	0.98322	1	18602	0	-4.5899
Lars2	4	0.0065179	0.022568	0.448816	947	3	-4.405	0.90904	0.90881	1	16992	0	-4.405
D2Wsu81e	3	0.0083697	0.022641	0.449315	1085	3	-2.9165	0.99163	0.99175	1	18931	0	-2.9165
Eif4a1	3	0.0083697	0.022641	0.449315	1084	3	-3.0651	0.99163	0.99175	1	18930	0	-3.0651
Prdx4	4	0.006554	0.02268	0.449315	950	4	-2.8043	0.99345	0.99347	1	19024	0	-2.8043
Axin1	4	0.0065558	0.022684	0.449315	951	4	-4.3948	0.99344	0.99347	1	19023	0	-4.3948
Traf6	3	0.0084018	0.022722	0.449315	1088	2	-5.4319	0.65086	0.65091	1	12100	0	-5.4319
Stip1	4	0.0065693	0.02273	0.449315	952	4	-2.8499	0.99343	0.99346	1	19021	0	-2.8499
Lrg1	4	0.0065917	0.0228	0.449552	955	3	-4.118	0.60217	0.60176	1	11188	0	-4.118
Sms	4	0.0065923	0.022802	0.449552	956	4	-5.0594	0.99301	0.99304	1	18998	0	-5.0594
Sema6c	4	0.0065944	0.02281	0.449552	957	3	-4.8392	0.67363	0.67312	1	12519	0	-4.8392
Thg1l	4	0.0066086	0.022858	0.450044	958	4	-2.656	0.99339	0.99342	1	19018	0	-2.656
Pdha2	4	0.0066236	0.022902	0.450455	959	2	-0.76295	0.56199	0.5614	1	10449	0	-0.76295
Dna2	3	0.0085139	0.022998	0.451397	1096	2	-4.9619	0.37887	0.38025	1	7319	1	-4.9619
Ccdc101	4	0.0066738	0.023065	0.451397	963	4	-4.5591	0.98918	0.98919	1	18795	0	-4.5591
Orc1	4	0.0066738	0.023065	0.451397	962	3	-4.7798	0.44772	0.45181	1	8367	1	-4.7798
Pabpn1	4	0.0066738	0.023065	0.451397	961	3	-4.6801	0.92412	0.92399	1	17290	0	-4.6801
Tsen54	4	0.0066738	0.023065	0.451397	960	4	-4.3318	0.97274	0.97268	1	18327	0	-4.3318
St3gal6	4	0.0066879	0.02311	0.451785	964	2	-2.8923	0.6791	0.67859	1	12623	0	-2.8923
Gnb1l	4	0.0067029	0.023152	0.451785	965	3	-3.1988	0.75751	0.75718	1	14062	0	-3.1988
Taf1d	3	0.0086246	0.02327	0.451785	1099	3	-5.4181	0.93422	0.93437	1	17492	0	-5.4181
Raf1	4	0.0067451	0.0233	0.451785	967	4	-3.6769	0.99325	0.99329	1	19016	0	-3.6769
Imp4	3	0.0086646	0.023372	0.451785	1107	3	-3.0716	0.99134	0.99143	1	18916	0	-3.0716
Mybbp1a	3	0.0086646	0.023372	0.451785	1108	3	-2.7509	0.99134	0.99143	1	18920	0	-2.7509
Nop10	3	0.0086646	0.023372	0.451785	1105	3	-5.0143	0.99134	0.99143	1	18919	0	-5.0143
Nvl	3	0.0086646	0.023372	0.451785	1109	3	-4.605	0.99134	0.99143	1	18915	0	-4.605
Orc6	3	0.0086646	0.023372	0.451785	1110	3	-3.4899	0.99134	0.99143	1	18917	0	-3.4899
Psmd3	3	0.0086646	0.023372	0.451785	1106	3	-3.3521	0.99134	0.99143	1	18918	0	-3.3521
Lamp3	4	0.0067739	0.023391	0.451785	968	4	-3.0188	0.99323	0.99326	1	19014	0	-3.0188
Nfu1	4	0.0067789	0.023406	0.451785	969	4	-4.4988	0.99322	0.99326	1	19013	0	-4.4988
Bet1	4	0.0067826	0.023414	0.451785	970	4	-3.7548	0.99322	0.99325	1	19012	0	-3.7548
4921539E11Rik	4	0.0068001	0.023464	0.451785	973	2	-2.3954	0.50387	0.5037	1	9359	1	-2.3954
Pcif1	4	0.0068001	0.023464	0.451785	972	3	-4.0683	0.5836	0.58308	1	10856	0	-4.0683
Fam32a	2	0.012419	0.023472	0.451785	1389	2	-4.6446	0.98758	0.98743	1	18736	0	-4.6446
Mettl20	4	0.006804	0.023476	0.451785	974	4	-2.9778	0.9932	0.99323	1	19010	0	-2.9778
Mrpl14	4	0.0068143	0.023507	0.451953	975	4	-4.9712	0.96739	0.96732	1	18201	0	-4.9712
Sdhaf4	4	0.0068614	0.023654	0.454337	976	2	-0.8891	0.43388	0.43966	1	8149	1	-0.8891
Atp6v0e	4	0.0068951	0.023756	0.454733	977	4	-4.4142	0.99037	0.99036	1	18861	0	-4.4142
Olfr467	4	0.0068951	0.023756	0.454733	978	2	-2.2705	0.51982	0.51926	1	9631	1	-2.2705
Rpl7a	3	0.0088346	0.02379	0.454733	1125	3	-3.4211	0.99117	0.99126	1	18908	0	-3.4211
Col10a1	3	0.0088384	0.023799	0.454733	1126	2	-2.5763	0.86627	0.86628	1	16113	0	-2.5763
Hist2h3c1	2	0.012602	0.023805	0.454733	1396	2	-4.6942	0.9874	0.98724	1	18731	0	-4.6942
Unc50	4	0.0069143	0.023817	0.454733	980	4	-2.5922	0.9516	0.95149	1	17821	0	-2.5922
Ranbp3	4	0.0069364	0.023892	0.454733	981	3	-3.7315	0.75449	0.75419	1	14008	0	-3.7315
Slc4a7	4	0.0069435	0.023918	0.454733	982	4	-3.247	0.99306	0.99308	1	19006	0	-3.247
Uqcrb	4	0.0069461	0.023923	0.454733	983	4	-3.7847	0.99305	0.99308	1	19004	0	-3.7847
Cherp	4	0.0069577	0.023953	0.454733	985	3	-4.5575	0.47954	0.48075	1	8929	1	-4.5575
Olfr1220	4	0.0069577	0.023953	0.454733	984	3	-4.494	0.55154	0.55088	1	10234	0	-4.494
Znhit6	4	0.0069577	0.023953	0.454733	986	3	-4.5117	0.35067	0.3703	1	6917	1	-4.5117
Elmo3	4	0.0069729	0.02401	0.454944	987	4	-4.9187	0.99303	0.99306	1	19003	0	-4.9187
Shfm1	3	0.0089176	0.02401	0.454944	1134	3	-4.3635	0.99036	0.99048	1	18857	0	-4.3635
Sdhc	4	0.006996	0.02409	0.455014	992	4	-4.001	0.993	0.99304	1	18997	0	-4.001
Ang6	4	0.0070018	0.024106	0.455014	993	4	-2.4142	0.993	0.99303	1	18996	0	-2.4142
Gars	3	0.0089793	0.024176	0.455014	1139	3	-3.8177	0.99102	0.99113	1	18895	0	-3.8177
Hist1h3g	3	0.0089793	0.024176	0.455014	1143	3	-4.0132	0.99102	0.99113	1	18897	0	-4.0132
Rps11	3	0.0089793	0.024176	0.455014	1141	3	-2.7941	0.99102	0.99113	1	18898	0	-2.7941
Twistnb	3	0.0089793	0.024176	0.455014	1140	3	-3.516	0.99102	0.99113	1	18899	0	-3.516
Wdr12	3	0.0089793	0.024176	0.455014	1142	3	-4.1534	0.99102	0.99113	1	18896	0	-4.1534
Smarcb1	4	0.0070398	0.02422	0.455412	994	4	-3.0306	0.99296	0.99299	1	18994	0	-3.0306
Snrpc	3	0.0090364	0.024331	0.455769	1148	3	-1.9348	0.97013	0.97029	1	18273	0	-1.9348
Ddx39b	4	0.0070799	0.024339	0.455769	995	4	-3.7992	0.99292	0.99296	1	18992	0	-3.7992
Ugp2	4	0.0070812	0.024345	0.455769	996	4	-3.4616	0.99292	0.99296	1	18991	0	-3.4616
Pex1	3	0.0090595	0.024389	0.455769	1150	3	-2.9593	0.99094	0.99106	1	18889	0	-2.9593
Alas1	4	0.0070964	0.02439	0.455769	997	4	-4.6255	0.97109	0.97103	1	18291	0	-4.6255
Mrpl3	3	0.0090803	0.024439	0.455769	1152	3	-3.3888	0.99092	0.99104	1	18888	0	-3.3888
Rabggtb	4	0.0071184	0.024473	0.455769	999	4	-4.3827	0.94223	0.94218	1	17631	0	-4.3827
Taf11	4	0.0071184	0.024473	0.455769	998	4	-4.0479	0.9699	0.96982	1	18264	0	-4.0479
Ccdc163	4	0.0071202	0.024479	0.455769	1000	4	-3.6591	0.99288	0.99292	1	18988	0	-3.6591
Fancb	4	0.0071256	0.024494	0.455769	1001	4	-2.905	0.96567	0.96559	1	18174	0	-2.905
Tnf	4	0.0071256	0.024494	0.455769	1002	2	-2.509	0.82994	0.82939	1	15439	0	-2.509
Tmem115	4	0.0071541	0.024589	0.457099	1003	4	-3.3831	0.99285	0.99289	1	18987	0	-3.3831
Rpl7l1	3	0.0091473	0.024615	0.457144	1155	3	-3.8356	0.99085	0.99097	1	18887	0	-3.8356
Acer1	4	0.0072207	0.024806	0.459519	1006	4	-3.9623	0.97792	0.97797	1	18459	0	-3.9623
Msto1	4	0.0072207	0.024806	0.459519	1007	4	-3.7468	0.98903	0.98905	1	18790	0	-3.7468
Kdm3a	4	0.0072223	0.024813	0.459519	1008	4	-2.4959	0.99278	0.99282	1	18985	0	-2.4959
Pigf	4	0.0072613	0.024941	0.46102	1009	3	-4.2643	0.91672	0.91654	1	17135	0	-4.2643
Tbck	4	0.0072613	0.024941	0.46102	1010	4	-4.3921	0.98891	0.98892	1	18787	0	-4.3921
Rrp12	3	0.0093041	0.025034	0.461874	1163	3	-3.0651	0.9907	0.99081	1	18881	0	-3.0651
Slc7a5	3	0.0093041	0.025034	0.461874	1164	3	-3.134	0.9907	0.99081	1	18880	0	-3.134
Il10rb	4	0.0073264	0.025159	0.463735	1011	3	-3.3438	0.75246	0.7522	1	13970	0	-3.3438
Fam49a	4	0.0073379	0.025193	0.463931	1012	3	-4.7296	0.89063	0.89033	1	16628	0	-4.7296
Trub2	4	0.0073513	0.025237	0.464166	1013	3	-5.3487	0.59253	0.59211	1	11016	0	-5.3487
Bap1	3	0.0093927	0.025253	0.464166	1173	2	-2.7201	0.67675	0.67658	1	12576	0	-2.7201
Rps7	1	0.025478	0.02542	0.466804	2074	1	-5.9872	0.97452	0.97457	1	18376	0	-5.9872
Aip	4	0.0074312	0.02551	0.467612	1018	4	-2.2706	0.99257	0.99262	1	18979	0	-2.2706
Ska2	3	0.0094993	0.025519	0.467612	1183	3	-5.2579	0.9905	0.99063	1	18868	0	-5.2579
Rragc	4	0.0074398	0.025536	0.467612	1019	4	-4.4923	0.98773	0.98774	1	18744	0	-4.4923
Naa30	4	0.007489	0.025691	0.469251	1021	2	-2.2544	0.12923	0.20831	0.991687	4007	1	-2.2544
Uri1	3	0.0095746	0.025706	0.469251	1188	3	-4.0494	0.99043	0.99056	1	18863	0	-4.0494
Sos1	4	0.1145	0.025819	0.992858	5019	3	-1.5726	0.91316	0.91299	1	17070	0	-1.5726
Olfr1280	4	0.0075448	0.025871	0.469251	1022	4	-3.0936	0.99246	0.9925	1	18976	0	-3.0936
Dcakd	4	0.0075481	0.02588	0.469251	1024	3	-4.5653	0.18574	0.25124	1	4806	1	-4.5653
Fam134c	4	0.0075481	0.02588	0.469251	1023	3	-3.7515	0.85095	0.85039	1	15841	0	-3.7515
Hira	4	0.0075481	0.02588	0.469251	1025	2	-2.7492	0.86954	0.86912	1	16183	0	-2.7492
Olfr530	4	0.0075483	0.025882	0.469251	1026	4	-2.6673	0.97151	0.97145	1	18300	0	-2.6673
Birc5	3	0.0096421	0.025888	0.469251	1196	3	-4.0314	0.99036	0.99048	1	18858	0	-4.0314
Hars	3	0.0096421	0.025888	0.469251	1194	3	-4.3965	0.99036	0.99048	1	18859	0	-4.3965
Polr1b	3	0.0096421	0.025888	0.469251	1193	3	-2.8361	0.99036	0.99048	1	18860	0	-2.8361
Polr2e	3	0.0096421	0.025888	0.469251	1195	3	-2.9927	0.99036	0.99048	1	18855	0	-2.9927
Skiv2l	4	0.0076109	0.026092	0.472514	1027	3	-4.6938	0.85447	0.85396	1	15905	0	-4.6938
Gpaa1	2	0.013949	0.026217	0.474232	1466	2	-4.699	0.98605	0.98595	1	18700	0	-4.699
Oxr1	3	0.009769	0.026235	0.474232	1208	3	-4.4003	0.99023	0.99036	1	18848	0	-4.4003
Mms19	3	0.009821	0.026355	0.474823	1212	3	-3.5914	0.99018	0.9903	1	18845	0	-3.5914
Mau2	4	0.0077037	0.026363	0.474823	1033	3	-5.1355	0.73801	0.73757	1	13700	0	-5.1355
Chtf8	4	0.0077067	0.026374	0.474823	1034	3	-1.6556	0.83565	0.83508	1	15557	0	-1.6556
Atp5b	4	0.0077093	0.026383	0.474823	1035	4	-2.4323	0.99229	0.99232	1	18968	0	-2.4323
Glrx5	4	0.0077439	0.0265	0.474823	1036	4	-4.0534	0.99226	0.9923	1	18967	0	-4.0534
Cluh	4	0.0077744	0.026599	0.474823	1037	4	-2.4849	0.99223	0.99227	1	18966	0	-2.4849
3110002H16Rik	4	0.0077786	0.026613	0.474823	1041	4	-3.822	0.98857	0.98859	1	18777	0	-3.822
Fam83b	4	0.0077786	0.026613	0.474823	1038	3	-4.7254	0.61075	0.61026	1	11347	0	-4.7254
Gemin5	4	0.0077786	0.026613	0.474823	1039	3	-4.4944	0.57393	0.57338	1	10660	0	-4.4944
Wdr83	4	0.0077786	0.026613	0.474823	1040	3	-4.4917	0.8805	0.88006	1	16400	0	-4.4917
Cyp2d26	4	0.0077947	0.026661	0.474823	1044	4	-4.0525	0.99143	0.99145	1	18923	0	-4.0525
Foxk2	4	0.0077947	0.026661	0.474823	1042	4	-3.7707	0.98553	0.98552	1	18681	0	-3.7707
Nudt12	4	0.0077947	0.026661	0.474823	1043	3	-2.991	0.52086	0.5203	1	9660	1	-2.991
Ewsr1	4	0.007826	0.026761	0.474823	1045	4	-2.5411	0.99217	0.99221	1	18963	0	-2.5411
Ascc3	3	0.0099965	0.026799	0.474823	1224	3	-3.0716	0.99	0.99014	1	18840	0	-3.0716
Cdc16	3	0.0099965	0.026799	0.474823	1228	3	-4.5045	0.99	0.99014	1	18837	0	-4.5045
Chmp3	3	0.0099965	0.026799	0.474823	1223	3	-3.3521	0.99	0.99014	1	18838	0	-3.3521
Cse1l	3	0.0099965	0.026799	0.474823	1227	3	-3.4682	0.99	0.99014	1	18835	0	-3.4682
Krr1	3	0.0099965	0.026799	0.474823	1225	3	-3.1672	0.99	0.99014	1	18836	0	-3.1672
Lsm2	3	0.0099965	0.026799	0.474823	1230	3	-3.8982	0.99	0.99014	1	18839	0	-3.8982
Nle1	3	0.0099965	0.026799	0.474823	1226	3	-2.7941	0.99	0.99014	1	18842	0	-2.7941
Pwp2	3	0.0099965	0.026799	0.474823	1229	3	-4.3681	0.99	0.99014	1	18841	0	-4.3681
Hacd2	4	0.0078736	0.026913	0.476232	1051	4	-4.3395	0.99213	0.99217	1	18957	0	-4.3395
Ilf2	4	0.0078786	0.026927	0.476232	1052	3	-4.6028	0.9275	0.92731	1	17357	0	-4.6028
Ncbp2	2	0.014349	0.026957	0.476329	1485	2	-4.4291	0.98565	0.98555	1	18687	0	-4.4291
Specc1l	4	0.0078975	0.02699	0.47648	1053	4	-2.0664	0.9921	0.99215	1	18956	0	-2.0664
Incenp	3	0.010087	0.027035	0.476843	1234	3	-5.3474	0.959	0.95927	1	17997	0	-5.3474
Atp2c1	3	0.010103	0.02708	0.476973	1235	3	-4.3392	0.9899	0.99003	1	18833	0	-4.3392
Pex10	3	0.010109	0.027091	0.476973	1240	3	-5.2805	0.98989	0.99003	1	18832	0	-5.2805
1700024P04Rik	4	0.0079499	0.027157	0.476977	1054	3	-4.9223	0.020374	0.048975	0.871184	1072	1	-4.9223
Cog2	4	0.0079511	0.027164	0.476977	1055	3	-3.2268	0.89077	0.89047	1	16632	0	-3.2268
Mtmr2	4	0.0079511	0.027164	0.476977	1056	3	-3.574	0.80147	0.80112	1	14882	0	-3.574
Rpl35	2	0.014529	0.027269	0.478399	1500	2	-4.4186	0.98547	0.98536	1	18680	0	-4.4186
Tmem185b	4	0.0080449	0.027452	0.4811	1057	4	-3.1175	0.99196	0.99199	1	18952	0	-3.1175
Cth	3	0.010263	0.027492	0.4811	1246	2	-0.75559	0.48676	0.48673	1	9058	0	-0.75559
Ddx18	4	0.008085	0.027586	0.4811	1059	4	-3.8552	0.99192	0.99195	1	18949	0	-3.8552
Wash1	4	0.0080978	0.02763	0.4811	1061	4	-4.4533	0.9919	0.99194	1	18948	0	-4.4533
Mrpl28	4	0.0081151	0.027676	0.4811	1062	4	-4.9307	0.99188	0.99193	1	18947	0	-4.9307
Krtap5-3	4	0.0081179	0.027688	0.4811	1063	4	-2.966	0.99188	0.99192	1	18946	0	-2.966
Isca1	4	0.0081248	0.027709	0.4811	1069	4	-4.3748	0.97769	0.97774	1	18455	0	-4.3748
Smarcc1	4	0.0081438	0.027773	0.4811	1070	4	-3.7726	0.99186	0.9919	1	18940	0	-3.7726
Wrap53	3	0.010381	0.027807	0.4811	1259	2	-4.8628	0.86675	0.86675	1	16124	0	-4.8628
Ahctf1	3	0.010384	0.027814	0.4811	1262	3	-3.6396	0.98962	0.98975	1	18816	0	-3.6396
Emg1	3	0.010384	0.027814	0.4811	1260	3	-2.6129	0.98962	0.98975	1	18815	0	-2.6129
Gm15284	3	0.010384	0.027814	0.4811	1261	3	-2.8361	0.98962	0.98975	1	18817	0	-2.8361
Phb2	3	0.010384	0.027814	0.4811	1263	3	-3.134	0.98962	0.98975	1	18820	0	-3.134
Usp5	3	0.010384	0.027814	0.4811	1264	3	-3.8167	0.98962	0.98975	1	18819	0	-3.8167
Wbscr22	3	0.010384	0.027814	0.4811	1265	3	-2.6129	0.98962	0.98975	1	18818	0	-2.6129
Ccdc47	4	0.0081555	0.027815	0.4811	1071	4	-3.0562	0.97733	0.97737	1	18443	0	-3.0562
Mrps36	4	0.0081647	0.027845	0.481208	1072	3	-3.3064	0.81992	0.81951	1	15246	0	-3.3064
Pafah1b1	4	0.0081944	0.027936	0.482351	1073	4	-3.0289	0.99181	0.99184	1	18938	0	-3.0289
Trmt11	4	0.0082132	0.028	0.48301	1074	4	-3.5492	0.99179	0.99182	1	18936	0	-3.5492
Rfk	3	0.010478	0.02804	0.48301	1268	3	-4.6989	0.98952	0.98965	1	18813	0	-4.6989
Xrcc6	4	0.0082349	0.028077	0.48301	1075	4	-2.8581	0.99177	0.9918	1	18935	0	-2.8581
Cdc45	3	0.010501	0.028098	0.48301	1270	3	-3.8991	0.97421	0.97437	1	18364	0	-3.8991
Bmi1	4	0.0082604	0.028158	0.48301	1076	4	-3.2749	0.99174	0.99177	1	18934	0	-3.2749
C1qtnf3	4	0.0082655	0.028171	0.48301	1078	3	-3.3729	0.88464	0.88426	1	16492	0	-3.3729
Havcr2	4	0.0082655	0.028171	0.48301	1077	4	-3.3707	0.97349	0.9734	1	18351	0	-3.3707
Mettl25	4	0.0082655	0.028171	0.48301	1079	3	-3.2698	0.90104	0.90072	1	16822	0	-3.2698
Pwp1	4	0.0082949	0.028268	0.483464	1080	3	-4.8024	0.92448	0.92432	1	17301	0	-4.8024
Zcchc7	4	0.0082949	0.028268	0.483464	1081	4	-3.9501	0.95377	0.95364	1	17868	0	-3.9501
Iars	1	0.028327	0.028271	0.483464	2200	1	-5.4554	0.97167	0.97177	1	18306	0	-5.4554
4930468A15Rik	4	0.0083488	0.028443	0.485975	1082	4	-2.546	0.99165	0.99167	1	18932	0	-2.546
Ppox	4	0.008365	0.028497	0.486486	1083	3	-4.9221	0.79083	0.79043	1	14672	0	-4.9221
Trim25	4	0.0083951	0.028587	0.487594	1087	2	-2.5549	0.8654	0.86498	1	16095	0	-2.5549
Sde2	3	0.010716	0.028647	0.487949	1284	3	-2.8241	0.98928	0.98942	1	18801	0	-2.8241
Gm561	4	0.0084313	0.028704	0.487949	1089	4	-4.4612	0.99157	0.99159	1	18928	0	-4.4612
Cbll1	4	0.008449	0.028764	0.487949	1090	4	-2.0376	0.99155	0.99157	1	18927	0	-2.0376
Ddx24	4	0.0084599	0.028796	0.487949	1091	3	-4.406	0.48557	0.48644	1	9031	1	-4.406
Fkbpl	4	0.0084599	0.028796	0.487949	1092	3	-4.2917	0.89289	0.89262	1	16677	0	-4.2917
Polr2j	3	0.010804	0.028883	0.487949	1291	3	-2.8361	0.9892	0.98933	1	18798	0	-2.8361
Rplp2	3	0.010804	0.028883	0.487949	1289	3	-3.134	0.9892	0.98933	1	18799	0	-3.134
Snap23	3	0.010804	0.028883	0.487949	1290	3	-2.513	0.9892	0.98933	1	18796	0	-2.513
Srpr	3	0.010804	0.028883	0.487949	1292	3	-3.2342	0.9892	0.98933	1	18797	0	-3.2342
Tars	3	0.010804	0.028883	0.487949	1293	3	-3.3807	0.9892	0.98933	1	18800	0	-3.3807
Mug2	4	0.0084987	0.028919	0.487949	1093	4	-2.6836	0.96148	0.96139	1	18064	0	-2.6836
Tmem203	4	0.0085024	0.028929	0.487949	1094	4	-4.3701	0.9915	0.99152	1	18926	0	-4.3701
Hspa12a	4	0.0085029	0.028931	0.487949	1095	3	-2.6987	0.61872	0.61833	1	11488	0	-2.6987
Sys1	4	0.0085292	0.029015	0.488903	1097	4	-4.1465	0.99147	0.99149	1	18925	0	-4.1465
Bub3	4	0.0085367	0.029037	0.488903	1098	4	-3.6737	0.99146	0.99149	1	18924	0	-3.6737
Psmb1	3	0.010941	0.029262	0.491163	1295	3	-3.101	0.98906	0.98918	1	18793	0	-3.101
Uros	3	0.010942	0.029264	0.491163	1296	3	-5.3032	0.9617	0.96194	1	18070	0	-5.3032
Supt16	3	0.010966	0.02932	0.491163	1305	3	-3.1082	0.98903	0.98916	1	18791	0	-3.1082
Olfr317	4	0.0086257	0.029321	0.491163	1102	3	-4.6233	0.10191	0.1691	0.980961	3325	1	-4.6233
Slc27a2	4	0.0086257	0.029321	0.491163	1100	4	-3.3206	0.98589	0.98587	1	18694	0	-3.3206
Tmed4	4	0.0086257	0.029321	0.491163	1101	3	-3.8925	0.25	0.2952	1	5574	1	-3.8925
Mrpl30	4	0.0086386	0.029366	0.491178	1103	4	-3.9763	0.99136	0.99137	1	18921	0	-3.9763
Cept1	4	0.0086406	0.029372	0.491178	1104	4	-4.7076	0.9748	0.97473	1	18388	0	-4.7076
Rgl3	4	0.0086763	0.029483	0.492604	1111	4	-2.2744	0.99132	0.99134	1	18913	0	-2.2744
Vmn1r208	4	0.0086959	0.029529	0.492959	1112	4	-2.287	0.9913	0.99131	1	18912	0	-2.287
2410127L17Rik	4	0.008732	0.029654	0.493244	1113	2	-2.423	0.71553	0.71497	1	13305	0	-2.423
Mon1a	4	0.008732	0.029654	0.493244	1114	2	-2.5251	0.45722	0.46029	1	8536	1	-2.5251
Cenpu	4	0.0087626	0.029749	0.493244	1115	3	-2.6901	0.85793	0.85751	1	15960	0	-2.6901
Pex16	4	0.0087665	0.029761	0.493244	1116	4	-3.1004	0.99123	0.99124	1	18911	0	-3.1004
Hist1h2ah	4	0.0088069	0.029883	0.493244	1117	4	-2.2003	0.99119	0.9912	1	18910	0	-2.2003
Ube2v1	4	0.0088122	0.029901	0.493244	1118	4	-2.8934	0.99119	0.9912	1	18909	0	-2.8934
Dhfr	4	0.008825	0.029941	0.493244	1120	3	-4.1482	0.45614	0.45933	1	8516	1	-4.1482
E4f1	4	0.008825	0.029941	0.493244	1122	3	-4.3288	0.90796	0.90773	1	16966	0	-4.3288
Gjb5	4	0.008825	0.029941	0.493244	1123	3	-4.6562	0.88932	0.88903	1	16591	0	-4.6562
Hist1h4d	4	0.008825	0.029941	0.493244	1121	3	-4.0747	0.7291	0.72868	1	13547	0	-4.0747
Pcyt2	4	0.008825	0.029941	0.493244	1124	3	-4.6907	0.65357	0.653	1	12151	0	-4.6907
Wac	4	0.008825	0.029941	0.493244	1119	3	-4.3773	0.48901	0.48963	1	9095	1	-4.3773
Fdx1	4	0.0088417	0.029992	0.493244	1127	4	-3.3196	0.97594	0.97591	1	18407	0	-3.3196
Phf23	4	0.0088436	0.030001	0.493244	1128	4	-4.4765	0.99116	0.99116	1	18907	0	-4.4765
Mrpl9	4	0.008852	0.03003	0.493244	1129	4	-2.5265	0.99115	0.99115	1	18906	0	-2.5265
Pcbp2	4	0.008862	0.030058	0.493244	1130	4	-2.2101	0.99114	0.99114	1	18905	0	-2.2101
Dok2	4	0.008865	0.030068	0.493244	1132	4	-3.5877	0.98685	0.98683	1	18722	0	-3.5877
Mrpl18	4	0.008865	0.030068	0.493244	1131	2	-2.239	0.31631	0.34374	1	6421	1	-2.239
Eif2s1	3	0.01127	0.030073	0.493244	1320	3	-2.7064	0.98873	0.98887	1	18782	0	-2.7064
Mthfd1	3	0.01127	0.030073	0.493244	1322	3	-3.0651	0.98873	0.98887	1	18781	0	-3.0651
Thoc3	3	0.01127	0.030073	0.493244	1321	3	-3.3988	0.98873	0.98887	1	18780	0	-3.3988
Exosc7	2	0.016169	0.030232	0.495442	1589	2	-4.9104	0.98383	0.98375	1	18626	0	-4.9104
Adh4	3	0.011351	0.030279	0.495796	1329	2	-5.1351	0.44994	0.44992	1	8404	0	-5.1351
Tmem5	4	0.0089498	0.030333	0.496265	1135	4	-3.6902	0.99105	0.99106	1	18902	0	-3.6902
Actl7a	4	0.0089637	0.030379	0.496419	1136	4	-2.6097	0.99104	0.99105	1	18901	0	-2.6097
Adcyap1r1	4	0.0089736	0.030409	0.496419	1137	2	-0.25469	0.65218	0.65161	1	12130	0	-0.25469
Slc6a6	4	0.0089761	0.030418	0.496419	1138	4	-2.3645	0.99102	0.99104	1	18900	0	-2.3645
Lsm7	4	0.0090024	0.030501	0.496924	1144	4	-2.6949	0.991	0.99101	1	18893	0	-2.6949
Gm428	4	0.0090102	0.030524	0.496924	1145	4	-2.7949	0.99099	0.991	1	18892	0	-2.7949
Mrpl47	4	0.0090106	0.030525	0.496924	1146	3	-4.8572	0.65685	0.65631	1	12214	0	-4.8572
Olfr1157	4	0.0090273	0.03058	0.497414	1147	4	-3.5735	0.99097	0.99099	1	18891	0	-3.5735
Vmn1r128	2	0.016425	0.030667	0.497776	1602	2	-4.7678	0.98357	0.98348	1	18618	0	-4.7678
Ppp2r1a	4	0.0090522	0.030672	0.497776	1149	4	-2.4515	0.99095	0.99095	1	18890	0	-2.4515
Srsf2	3	0.011523	0.030679	0.497776	1335	3	-3.3229	0.98848	0.98864	1	18774	0	-3.3229
Olfr994	4	0.0090791	0.030752	0.498506	1151	3	-2.8548	0.8791	0.87867	1	16375	0	-2.8548
Exosc4	1	0.030883	0.030774	0.498506	2313	1	-5.9373	0.96912	0.96927	1	18242	0	-5.9373
Olfr1199	4	0.0090986	0.030811	0.498691	1153	3	-5.0891	0.49314	0.49352	1	9174	1	-5.0891
Mrps12	4	0.0091165	0.030867	0.499177	1154	4	-4.8502	0.97178	0.97173	1	18309	0	-4.8502
Pop5	2	0.016675	0.031089	0.501944	1624	2	-4.6522	0.98333	0.98322	1	18605	0	-4.6522
Smc4	2	0.016675	0.031089	0.501944	1625	2	-4.7708	0.98333	0.98322	1	18604	0	-4.7708
Focad	4	0.0092091	0.031166	0.502664	1156	4	-2.7979	0.99079	0.9908	1	18886	0	-2.7979
Tmem11	4	0.0092139	0.031185	0.502664	1157	4	-3.8476	0.99079	0.99079	1	18885	0	-3.8476
Pik3ca	4	0.14988	0.031194	0.999983	5852	3	-1.188	0.82628	0.82577	1	15370	0	-1.188
Mllt1	4	0.0092534	0.031312	0.5031	1158	4	-2.6977	0.99075	0.99075	1	18884	0	-2.6977
Pigx	4	0.0092609	0.031335	0.5031	1159	4	-3.5859	0.9418	0.94175	1	17624	0	-3.5859
Myh9	4	0.0092658	0.031349	0.5031	1160	3	-4.9046	0.80623	0.80588	1	14971	0	-4.9046
Lmbrd1	4	0.0092732	0.031369	0.5031	1161	4	-4.1678	0.99073	0.99073	1	18883	0	-4.1678
Zfp217	4	0.0092756	0.031377	0.5031	1162	4	-1.7061	0.99072	0.99072	1	18882	0	-1.7061
Eif2s3x	3	0.011825	0.031442	0.5031	1350	3	-3.2626	0.98818	0.98835	1	18767	0	-3.2626
Lfng	3	0.011825	0.031442	0.5031	1351	2	-4.7953	0.38945	0.39029	1	7492	1	-4.7953
Rpl30	3	0.011825	0.031442	0.5031	1348	3	-4.0494	0.98818	0.98835	1	18765	0	-4.0494
Rps18	3	0.011825	0.031442	0.5031	1349	3	-3.0999	0.98818	0.98835	1	18766	0	-3.0999
Fthl17	2	0.0169	0.031495	0.503537	1631	2	-3.1528	0.79843	0.79785	1	14817	0	-3.1528
Tubb5	4	0.0093345	0.031559	0.504142	1165	4	-2.7788	0.99067	0.99066	1	18878	0	-2.7788
Rnf20	4	0.0093649	0.031658	0.504169	1167	4	-3.7878	0.99064	0.99062	1	18876	0	-3.7878
Ddx1	4	0.0093797	0.031702	0.504169	1168	3	-4.3126	0.76774	0.76742	1	14230	0	-4.3126
Acss3	4	0.0093827	0.031714	0.504169	1169	3	-4.067	0.28301	0.31886	1	5966	1	-4.067
Cabp4	4	0.0093827	0.031714	0.504169	1172	3	-4.5364	0.58962	0.58914	1	10961	0	-4.5364
Mettl16	4	0.0093827	0.031714	0.504169	1171	3	-4.648	0.077207	0.13343	0.958051	2709	1	-4.648
Psmg3	4	0.0093827	0.031714	0.504169	1170	3	-3.9738	0.61579	0.61535	1	11445	0	-3.9738
Trem1	4	0.0093957	0.031751	0.504346	1174	2	0.089882	0.61966	0.61929	1	11503	0	0.089882
Synj1	3	0.011981	0.031828	0.504661	1362	2	-5.2576	0.54208	0.5422	1	10076	0	-5.2576
Ptp4a1	4	0.0094386	0.031873	0.504661	1175	4	-3.9508	0.99056	0.99055	1	18874	0	-3.9508
Sdhd	4	0.0094491	0.031906	0.504661	1176	4	-3.4136	0.99055	0.99054	1	18873	0	-3.4136
Wdr1	3	0.012019	0.031919	0.504661	1365	3	-3.0281	0.98798	0.98817	1	18754	0	-3.0281
Vkorc1	4	0.0094563	0.031924	0.504661	1177	4	-2.8161	0.99054	0.99053	1	18872	0	-2.8161
Fxn	4	0.0094596	0.031932	0.504661	1178	4	-3.8443	0.99054	0.99053	1	18871	0	-3.8443
Polk	4	0.0094753	0.031977	0.504661	1179	3	-3.2005	0.4867	0.4875	1	9057	1	-3.2005
Kdm1a	4	0.0094854	0.032006	0.504661	1180	4	-4.634	0.99051	0.9905	1	18870	0	-4.634
Unc45a	4	0.0094874	0.032014	0.504661	1181	3	-4.4596	0.50359	0.50341	1	9356	1	-4.4596
Edc4	4	0.0094991	0.032048	0.504661	1182	4	-4.0338	0.9905	0.99049	1	18869	0	-4.0338
Tmem161b	4	0.0095012	0.032053	0.504661	1184	4	-3.3151	0.95404	0.95392	1	17872	0	-3.3151
Sppl3	4	0.0095339	0.032154	0.505842	1185	4	-4.0756	0.99047	0.99045	1	18867	0	-4.0756
Sec61g	4	0.0095493	0.032204	0.506126	1186	4	-3.6842	0.99045	0.99043	1	18866	0	-3.6842
Mtrf1l	4	0.009555	0.032224	0.506126	1187	4	-4.0785	0.99045	0.99043	1	18865	0	-4.0785
Tpd52l2	4	0.0095803	0.032304	0.506979	1189	3	-0.87316	0.88447	0.88409	1	16487	0	-0.87316
Prkrip1	4	0.0096005	0.032357	0.507404	1190	4	-3.9954	0.9904	0.99039	1	18862	0	-3.9954
Ptchd2	4	0.0096194	0.032422	0.507621	1191	3	-4.1706	0.90689	0.90666	1	16939	0	-4.1706
Tbcc	4	0.0096194	0.032422	0.507621	1192	3	-4.092	0.44811	0.45214	1	8375	1	-4.092
Ppp2ca	4	0.0096446	0.03251	0.508583	1197	4	-3.8098	0.99036	0.99034	1	18854	0	-3.8098
Rabggta	4	0.0096618	0.032561	0.508583	1198	3	-3.3073	0.58703	0.58653	1	10918	0	-3.3073
Vamp5	4	0.0096618	0.032561	0.508583	1199	3	-4.1054	0.061706	0.11053	0.9545	2253	1	-4.1054
Rps27rt	4	0.0097085	0.032729	0.509944	1200	4	-2.5128	0.99029	0.99027	1	18853	0	-2.5128
Olfr183	4	0.0097121	0.032745	0.509944	1201	3	-1.7689	0.68343	0.68292	1	12702	0	-1.7689
Hist1h2bb	4	0.0097381	0.032828	0.509944	1202	4	-2.8144	0.99026	0.99024	1	18852	0	-2.8144
Hamp2	4	0.0097447	0.032848	0.509944	1203	4	-3.5298	0.99026	0.99023	1	18851	0	-3.5298
Ctbp1	4	0.0097497	0.032866	0.509944	1204	4	-4.6367	0.99025	0.99023	1	18850	0	-4.6367
Jsrp1	4	0.0097578	0.032893	0.509944	1205	3	-4.8191	0.72926	0.72884	1	13549	0	-4.8191
Gm14440	2	0.017672	0.032897	0.509944	1676	2	-4.9601	0.98233	0.98223	1	18577	0	-4.9601
Nol10	2	0.017672	0.032897	0.509944	1675	2	-4.7453	0.98233	0.98223	1	18578	0	-4.7453
Aim1l	4	0.0097648	0.032912	0.509944	1206	2	-2.8113	0.85181	0.85126	1	15860	0	-2.8113
Lrrc41	4	0.009767	0.03292	0.509944	1207	4	-2.2885	0.99023	0.99021	1	18849	0	-2.2885
Rnf8	4	0.0097727	0.032942	0.509944	1209	4	-3.4693	0.99023	0.9902	1	18847	0	-3.4693
Phip	4	0.0097893	0.032998	0.509944	1210	4	-3.5044	0.99021	0.99018	1	18846	0	-3.5044
Olfr695	4	0.0098176	0.033084	0.509944	1211	1	0.44127	0.79508	0.79474	1	14747	0	0.44127
Pepd	4	0.0098287	0.033114	0.509944	1214	2	-2.4921	0.78588	0.78547	1	14567	0	-2.4921
Uba2	4	0.0098287	0.033114	0.509944	1213	4	-4.6224	0.95762	0.95757	1	17964	0	-4.6224
Mrpl46	4	0.009829	0.033115	0.509944	1215	4	-3.6723	0.99017	0.99015	1	18844	0	-3.6723
Cox11	4	0.009845	0.033167	0.509944	1217	3	-4.5092	0.81066	0.81028	1	15050	0	-4.5092
Gemin4	4	0.009845	0.033167	0.509944	1218	3	-3.9115	0.92954	0.92936	1	17402	0	-3.9115
Pgm3	4	0.009845	0.033167	0.509944	1219	4	-4.3561	0.98483	0.98481	1	18657	0	-4.3561
Polrmt	4	0.009845	0.033167	0.509944	1216	4	-4.7668	0.97825	0.9783	1	18469	0	-4.7668
Metap1	4	0.009954	0.033496	0.514592	1220	4	-4.74	0.97798	0.97803	1	18462	0	-4.74
Fzd4	4	0.0099693	0.033553	0.515072	1221	4	-4.2639	0.98825	0.98826	1	18770	0	-4.2639
Olfr1420	4	0.0099783	0.033582	0.51511	1222	4	-1.7545	0.99002	0.99001	1	18843	0	-1.7545
Rpusd4	4	0.010018	0.033697	0.516462	1231	4	-2.7808	0.98998	0.98997	1	18834	0	-2.7808
Copb1	4	0.010074	0.033859	0.517795	1232	3	-4.2999	0.16691	0.23875	1	4589	1	-4.2999
Sec61a1	4	0.010074	0.033859	0.517795	1233	3	-4.0901	0.028404	0.0612	0.898073	1322	1	-4.0901
Hadhb	4	0.010108	0.033958	0.517795	1237	3	-3.0465	0.48357	0.48453	1	8999	1	-3.0465
Ice2	4	0.010108	0.033958	0.517795	1236	3	-4.3946	0.69599	0.6954	1	12926	0	-4.3946
Osbpl9	4	0.010108	0.033958	0.517795	1239	3	-4.3817	0.079405	0.1367	0.959242	2775	1	-4.3817
Ubxn7	4	0.010108	0.033958	0.517795	1238	4	-4.8857	0.96907	0.96898	1	18240	0	-4.8857
Suv39h2	3	0.012845	0.033994	0.517795	1408	2	-4.8701	0.53358	0.53362	1	9923	0	-4.8701
Zmym4	3	0.012845	0.033994	0.517795	1409	2	-5.2105	0.5062	0.50628	1	9402	0	-5.2105
Kat5	4	0.010136	0.034044	0.518105	1241	4	-3.3982	0.98986	0.98984	1	18831	0	-3.3982
Atl2	4	0.010141	0.034067	0.518105	1242	4	-2.3282	0.98986	0.98984	1	18830	0	-2.3282
Rab6a	4	0.010154	0.034116	0.518439	1243	4	-2.2304	0.98985	0.98983	1	18829	0	-2.2304
Zc3h18	4	0.010171	0.034167	0.518811	1244	3	-4.3132	0.76956	0.76922	1	14262	0	-4.3132
Nop2	3	0.012932	0.034221	0.519236	1420	2	-5.5282	0.71609	0.71605	1	13315	0	-5.5282
Col9a3	4	0.010242	0.034382	0.521273	1245	4	-2.9418	0.98976	0.98974	1	18828	0	-2.9418
Sfxn1	4	0.010269	0.03447	0.522207	1247	4	-1.7564	0.98973	0.98971	1	18827	0	-1.7564
Pdzd9	4	0.010292	0.034547	0.522577	1249	3	-1.6546	0.074603	0.12961	0.957134	2635	1	-1.6546
Banf1	4	0.010324	0.034649	0.522577	1252	4	-4.0677	0.98854	0.98856	1	18775	0	-4.0677
Cpsf4	4	0.010324	0.034649	0.522577	1251	3	-4.6937	0.63565	0.63517	1	11828	0	-4.6937
Mcm4	4	0.010324	0.034649	0.522577	1250	3	-4.0736	0.86841	0.86799	1	16166	0	-4.0736
Pgls	4	0.010324	0.034649	0.522577	1253	3	-4.5893	0.8474	0.8468	1	15778	0	-4.5893
Kmt2d	4	0.01033	0.034664	0.522577	1254	4	-3.4341	0.98967	0.98966	1	18825	0	-3.4341
Cs	4	0.010337	0.034681	0.522577	1255	4	-2.79	0.98966	0.98965	1	18823	0	-2.79
Slitrk3	4	0.01036	0.034756	0.523075	1256	4	-2.799	0.98964	0.98963	1	18822	0	-2.799
Ptp4a3	4	0.010371	0.034789	0.523075	1258	1	1.373	0.029435	0.062768	0.899561	1349	2	1.373
Ctr9	2	0.01872	0.034794	0.523075	1722	2	-4.3599	0.98128	0.98123	1	18558	0	-4.3599
Cpsf3l	4	0.010389	0.034842	0.523191	1266	4	-2.8723	0.98961	0.9896	1	18814	0	-2.8723
4933402N22Rik	3	0.013199	0.034855	0.523191	1427	3	-2.5638	0.9868	0.98697	1	18720	0	-2.5638
Ikbkap	3	0.01323	0.034941	0.523933	1429	3	-4.8601	0.98677	0.98694	1	18719	0	-4.8601
Psmc5	2	0.018808	0.034957	0.523933	1731	2	-4.2141	0.94973	0.94969	1	17787	0	-4.2141
Gcn1l1	4	0.010436	0.034986	0.523964	1267	3	-5.059	0.92549	0.92532	1	17324	0	-5.059
Mapk1	4	0.17671	0.035126	0.999983	6491	3	-1.2525	0.93592	0.93581	1	17518	0	-1.2525
Kif5b	4	0.010497	0.03518	0.526134	1269	4	-1.8276	0.9895	0.98951	1	18811	0	-1.8276
Olfr782	4	0.010503	0.0352	0.526134	1271	2	-0.24606	0.91125	0.91107	1	17039	0	-0.24606
Cnot1	1	0.035272	0.035211	0.526134	2518	1	-5.3017	0.96473	0.96497	1	18151	0	-5.3017
Yipf4	4	0.010535	0.035299	0.526824	1272	4	-4.114	0.98946	0.98947	1	18810	0	-4.114
Stk40	4	0.010539	0.035311	0.526824	1273	4	-3.5213	0.98946	0.98946	1	18809	0	-3.5213
Chmp5	4	0.010556	0.035364	0.527023	1274	4	-4.073	0.98944	0.98944	1	18808	0	-4.073
Exosc1	3	0.0134	0.035378	0.527023	1437	3	-2.7913	0.9866	0.98677	1	18716	0	-2.7913
Tnfrsf11a	3	0.013445	0.035484	0.527243	1438	1	0.03815	0.79616	0.79619	1	14772	0	0.03815
Txnl1	3	0.013454	0.035505	0.527243	1439	3	-2.7277	0.98655	0.98672	1	18715	0	-2.7277
Crispld2	4	0.010608	0.035521	0.527243	1275	4	-3.8087	0.96509	0.96502	1	18161	0	-3.8087
Iqcf5	4	0.010642	0.035645	0.527243	1276	3	-4.6376	0.61704	0.61663	1	11463	0	-4.6376
Xrcc5	4	0.010648	0.035656	0.527243	1277	4	-3.7023	0.98935	0.98937	1	18806	0	-3.7023
Hdac3	4	0.010649	0.035662	0.527243	1278	4	-3.6386	0.98935	0.98936	1	18805	0	-3.6386
Adipoq	4	0.010652	0.035668	0.527243	1279	3	-4.3625	0.68423	0.68375	1	12720	0	-4.3625
Vps13a	4	0.010652	0.035668	0.527243	1280	3	-4.7374	0.74733	0.74699	1	13887	0	-4.7374
Mrpl17	4	0.010653	0.035669	0.527243	1281	4	-2.7752	0.98935	0.98936	1	18804	0	-2.7752
Tmem147	4	0.010655	0.035676	0.527243	1282	4	-5.0285	0.9792	0.97924	1	18499	0	-5.0285
Cabp5	3	0.013536	0.035688	0.527243	1443	3	-3.219	0.98646	0.98664	1	18714	0	-3.219
Mrpl12	4	0.010683	0.035754	0.527828	1283	4	-3.4608	0.98932	0.98934	1	18803	0	-3.4608
Rpl39	2	0.019317	0.035857	0.528941	1752	2	-5.0886	0.98068	0.98059	1	18542	0	-5.0886
Prr19	2	0.019361	0.035943	0.529236	1755	1	-2.5611	0.41867	0.41853	1	7915	0	-2.5611
Ccnd3	4	0.010747	0.035958	0.529236	1286	3	-4.3298	0.79268	0.79232	1	14704	0	-4.3298
Ppa2	4	0.010747	0.035958	0.529236	1285	4	-4.4078	0.98614	0.98612	1	18701	0	-4.4078
Gtse1	3	0.013662	0.036027	0.529862	1451	2	-0.69461	0.42592	0.42592	1	8037	1	-0.69461
Fancm	4	0.010794	0.03611	0.530284	1288	3	-3.1486	0.66964	0.66916	1	12446	0	-3.1486
Polr2a	4	0.010794	0.03611	0.530284	1287	4	-4.0497	0.95905	0.95897	1	18001	0	-4.0497
Hlcs	4	0.010872	0.036354	0.533474	1294	4	-1.7134	0.9822	0.9822	1	18573	0	-1.7134
Wdr73	3	0.013808	0.036383	0.533505	1460	3	-4.3908	0.98619	0.98636	1	18704	0	-4.3908
Coa7	3	0.013837	0.03646	0.533798	1461	3	-5.5409	0.98616	0.98633	1	18703	0	-5.5409
Pcdhb21	3	0.013859	0.036519	0.533798	1465	2	-5.1701	0.84143	0.84143	1	15672	0	-5.1701
Htr1d	4	0.010948	0.03659	0.533798	1298	2	-2.3369	0.77803	0.7776	1	14415	0	-2.3369
Lmo2	4	0.010948	0.03659	0.533798	1297	2	-1.8773	0.1273	0.20548	0.991687	3954	2	-1.8773
Gng2	4	0.010951	0.036599	0.533798	1300	1	1.5227	0.13096	0.21076	0.99205	4065	2	1.5227
Trp53rk	4	0.010966	0.036648	0.533798	1302	3	-4.3945	0.30405	0.3344	1	6266	1	-4.3945
Uqcr11	4	0.010966	0.036648	0.533798	1304	4	-4.7531	0.98531	0.9853	1	18672	0	-4.7531
Usp17la	4	0.010966	0.036648	0.533798	1301	4	-4.6294	0.94271	0.94265	1	17641	0	-4.6294
Xlr	4	0.010966	0.036648	0.533798	1303	3	-4.4338	0.36764	0.38396	1	7152	1	-4.4338
Vps41	4	0.011013	0.036798	0.535581	1306	4	-2.5263	0.98899	0.989	1	18789	0	-2.5263
Flywch1	4	0.01103	0.03685	0.535947	1307	2	-1.7865	0.55664	0.556	1	10339	0	-1.7865
Gtf2f2	3	0.014019	0.036914	0.536051	1472	3	-3.9582	0.98598	0.98615	1	18697	0	-3.9582
Nrip3	4	0.011069	0.036981	0.536051	1308	4	-3.2975	0.98893	0.98895	1	18788	0	-3.2975
Vwa9	4	0.01107	0.036986	0.536051	1309	4	-4.3825	0.9661	0.96603	1	18180	0	-4.3825
Ppp4c	3	0.01405	0.036995	0.536051	1473	3	-5.1618	0.98396	0.98414	1	18628	0	-5.1618
Rbbp4	2	0.019945	0.037005	0.536051	1786	2	-4.2752	0.98005	0.97995	1	18527	0	-4.2752
Ubxn11	4	0.011082	0.037021	0.536051	1310	3	-0.61524	0.39916	0.40996	1	7622	1	-0.61524
Uso1	3	0.014081	0.037063	0.536261	1474	3	-3.3521	0.98592	0.98608	1	18696	0	-3.3521
Brsk1	4	0.011138	0.03721	0.537602	1311	3	-2.7408	0.48489	0.48579	1	9025	1	-2.7408
Spta1	4	0.011138	0.03721	0.537602	1312	2	-2.2187	0.68347	0.68297	1	12703	0	-2.2187
Lman1	4	0.011161	0.03728	0.537907	1313	3	-3.6217	0.86406	0.86363	1	16070	0	-3.6217
Brd4	4	0.011164	0.037286	0.537907	1314	4	-3.5977	0.98884	0.98885	1	18785	0	-3.5977
Abcb1a	4	0.011194	0.037375	0.538008	1315	4	-3.7909	0.98083	0.98086	1	18547	0	-3.7909
Adck3	4	0.011194	0.037375	0.538008	1317	3	-4.5745	0.06807	0.11995	0.957134	2425	1	-4.5745
Sptssa	4	0.011194	0.037375	0.538008	1316	3	-4.2211	0.8546	0.85409	1	15906	0	-4.2211
Pom121	4	0.011215	0.037442	0.538402	1318	4	-2.7849	0.98878	0.98881	1	18784	0	-2.7849
Mmachc	4	0.011221	0.037457	0.538402	1319	4	-3.5007	0.98878	0.9888	1	18783	0	-3.5007
Psmg1	3	0.014256	0.037507	0.538725	1481	3	-2.6604	0.98574	0.9859	1	18689	0	-2.6604
Gemin7	4	0.011283	0.037645	0.539608	1323	2	-2.2493	0.52501	0.52443	1	9736	1	-2.2493
Olfr1313	4	0.011283	0.037645	0.539608	1324	3	-3.549	0.90581	0.90553	1	16918	0	-3.549
1110037F02Rik	4	0.011293	0.037678	0.539608	1325	3	-3.5653	0.194	0.25672	1	4903	1	-3.5653
Ttf2	4	0.011293	0.037678	0.539608	1326	3	-4.0587	0.88795	0.88766	1	16565	0	-4.0587
Dmd	4	0.011315	0.037744	0.540159	1327	3	-4.431	0.52034	0.51978	1	9643	1	-4.431
Ccdc106	3	0.014393	0.037841	0.54033	1490	1	0.99332	0.34578	0.34939	1	6850	1	0.99332
Mrps9	4	0.011349	0.037843	0.54033	1328	4	-2.7761	0.98865	0.98868	1	18779	0	-2.7761
Zfx	4	0.011357	0.037863	0.54033	1330	4	-1.5764	0.98864	0.98867	1	18778	0	-1.5764
Taf6	3	0.014402	0.037866	0.54033	1492	3	-3.8385	0.9856	0.98576	1	18685	0	-3.8385
Coq4	4	0.011407	0.03801	0.5416	1332	3	-4.0877	0.90842	0.90818	1	16973	0	-4.0877
Tubg1	4	0.011407	0.03801	0.5416	1331	3	-4.0945	0.22591	0.2784	1	5280	1	-4.0945
Nup98	4	0.011438	0.0381	0.542485	1333	4	-3.0194	0.98856	0.98858	1	18776	0	-3.0194
Dicer1	4	0.011451	0.038141	0.542672	1334	2	0.54006	0.52907	0.52849	1	9827	0	0.54006
Xrn2	2	0.020586	0.038178	0.542803	1818	2	-4.5258	0.97941	0.97929	1	18506	0	-4.5258
Elovl1	3	0.014594	0.038375	0.545217	1503	3	-2.8267	0.98541	0.98558	1	18677	0	-2.8267
Cops8	3	0.01461	0.038406	0.545266	1504	3	-4.2333	0.97974	0.97988	1	18517	0	-4.2333
Rcl1	3	0.014692	0.038616	0.547336	1511	3	-3.0742	0.98531	0.98548	1	18673	0	-3.0742
Xpo5	4	0.011635	0.038704	0.547336	1336	3	-1.4641	0.90918	0.90895	1	16996	0	-1.4641
Lctl	4	0.01164	0.038719	0.547336	1337	3	-3.989	0.51662	0.5161	1	9575	1	-3.989
Lsm10	4	0.01164	0.038719	0.547336	1338	4	-4.3596	0.97848	0.97853	1	18481	0	-4.3596
Med18	4	0.01164	0.038719	0.547336	1339	3	-3.9848	0.82046	0.82006	1	15257	0	-3.9848
Pram1	4	0.01164	0.038719	0.547336	1340	3	-4.0383	0.91945	0.91929	1	17192	0	-4.0383
Prune	4	0.01167	0.038799	0.547673	1341	3	-4.2489	0.87873	0.87831	1	16367	0	-4.2489
Tamm41	4	0.01167	0.038799	0.547673	1342	2	-2.7475	0.32284	0.3486	1	6511	1	-2.7475
Gm17660	4	0.01171	0.038925	0.549064	1343	4	-3.125	0.98829	0.98829	1	18773	0	-3.125
Il2rb	2	0.26459	0.038957	0.999983	8517	1	-1.6632	0.71546	0.71504	1	13304	0	-1.6632
Cenpn	4	0.011727	0.038966	0.549239	1344	4	-3.1336	0.98827	0.98827	1	18772	0	-3.1336
Dnah17	3	0.014853	0.038998	0.549292	1522	3	-5.1284	0.89342	0.89346	1	16692	0	-5.1284
Arfip1	4	0.011746	0.039032	0.549345	1345	4	-1.5299	0.98825	0.98826	1	18771	0	-1.5299
Rtfdc1	3	0.014881	0.039057	0.549345	1524	3	-4.8803	0.98512	0.98531	1	18667	0	-4.8803
Fbxw5	4	0.011782	0.039156	0.550344	1346	4	-3.6525	0.98822	0.98823	1	18769	0	-3.6525
Alg8	4	0.011795	0.039194	0.550482	1347	4	-2.3595	0.9882	0.98821	1	18768	0	-2.3595
Nap1l1	4	0.011836	0.039322	0.551881	1352	2	-1.9742	0.28681	0.32162	1	6026	1	-1.9742
Aurkb	4	0.011856	0.039386	0.551964	1353	4	-2.5104	0.98814	0.98815	1	18763	0	-2.5104
Gpi1	4	0.011872	0.039432	0.551964	1354	4	-3.8045	0.98533	0.98532	1	18674	0	-3.8045
Chmp6	4	0.011885	0.039468	0.551964	1356	3	-3.6138	0.31491	0.34269	1	6402	1	-3.6138
Ercc1	4	0.011885	0.039468	0.551964	1355	3	-4.7005	0.39129	0.40332	1	7519	1	-4.7005
Sycp1	4	0.011885	0.039468	0.551964	1357	3	-4.4172	0.41631	0.42434	1	7879	1	-4.4172
Gm6460	4	0.011908	0.039541	0.552563	1358	4	-3.2631	0.98809	0.9881	1	18762	0	-3.2631
Eif3g	3	0.015086	0.039578	0.552563	1537	2	-5.12	0.41417	0.41443	1	7844	1	-5.12
Vipas39	4	0.011931	0.03961	0.552563	1359	4	-1.6175	0.98807	0.98807	1	18761	0	-1.6175
Pdcd10	4	0.011941	0.039639	0.552563	1360	4	-4.0197	0.98806	0.98806	1	18760	0	-4.0197
Speer4b	4	0.011944	0.039652	0.552563	1361	4	-2.9084	0.98806	0.98806	1	18759	0	-2.9084
Olfr786	4	0.011996	0.039815	0.554333	1363	4	-3.7695	0.988	0.98801	1	18756	0	-3.7695
Kif4	3	0.015201	0.03986	0.554333	1545	2	-5.191	0.7626	0.76279	1	14138	0	-5.191
Ppp1r21	4	0.012016	0.039873	0.554333	1364	3	-4.9693	0.92901	0.92884	1	17392	0	-4.9693
Olfr957	3	0.015224	0.039913	0.554333	1546	3	-4.676	0.98478	0.98498	1	18653	0	-4.676
Gpatch2	4	0.01203	0.03992	0.554333	1366	1	1.431	0.02367	0.054027	0.886118	1175	2	1.431
Cactin	4	0.012053	0.039981	0.554788	1367	4	-4.341	0.95523	0.95512	1	17899	0	-4.341
Ppp1r26	4	0.012069	0.040026	0.555032	1368	4	-4.275	0.98793	0.98794	1	18752	0	-4.275
Clpb	4	0.012112	0.040161	0.556099	1369	4	-3.1037	0.98789	0.98789	1	18751	0	-3.1037
Alg6	3	0.015361	0.040256	0.556099	1553	3	-3.9948	0.98464	0.98484	1	18648	0	-3.9948
Rpl37a	1	0.040372	0.040259	0.556099	2761	1	-5.6709	0.95963	0.95993	1	18016	0	-5.6709
4921504E06Rik	4	0.012145	0.040267	0.556099	1370	4	-2.2801	0.98785	0.98786	1	18750	0	-2.2801
Supt7l	4	0.012147	0.040275	0.556099	1371	4	-4.4825	0.98785	0.98786	1	18749	0	-4.4825
Riok1	4	0.012159	0.040307	0.556099	1372	4	-4.121	0.9394	0.9394	1	17580	0	-4.121
Ensa	4	0.012162	0.040316	0.556099	1373	3	-2.7595	0.93927	0.93926	1	17576	0	-2.7595
Tbl3	3	0.015391	0.04033	0.556099	1555	3	-3.3229	0.98461	0.98481	1	18647	0	-3.3229
Vps53	4	0.012178	0.040368	0.556236	1374	4	-3.3348	0.98782	0.98784	1	18748	0	-3.3348
Tbk1	4	0.012192	0.040408	0.556402	1375	4	-2.5501	0.98781	0.98783	1	18747	0	-2.5501
Scmh1	4	0.012217	0.040485	0.556561	1376	4	-2.0204	0.98778	0.98779	1	18746	0	-2.0204
Mrps18a	3	0.015472	0.04052	0.556561	1558	3	-4.5681	0.98453	0.98473	1	18644	0	-4.5681
Olfr948	4	0.012237	0.04055	0.556561	1377	3	-3.1817	0.32806	0.35262	1	6594	1	-3.1817
Ostf1	4	0.012237	0.04055	0.556561	1378	3	-3.3665	0.49036	0.49087	1	9125	1	-3.3665
Atg13	4	0.012241	0.040562	0.556561	1379	3	-1.7598	0.76711	0.7668	1	14217	0	-1.7598
Olfr1511	3	0.015518	0.040632	0.55714	1565	3	-2.6604	0.98448	0.98468	1	18642	0	-2.6604
Dnajc21	4	0.012282	0.04068	0.557407	1380	4	-3.0701	0.98772	0.98772	1	18742	0	-3.0701
Rpl35a	1	0.04085	0.040714	0.557481	2783	1	-5.6651	0.95915	0.95945	1	18003	0	-5.6651
Exoc4	4	0.012308	0.040756	0.557672	1381	3	-3.0772	0.80454	0.8042	1	14942	0	-3.0772
Srsf10	4	0.01232	0.040789	0.557739	1382	3	-2.7403	0.80711	0.80679	1	14992	0	-2.7403
Map2k3	4	0.012355	0.040898	0.558838	1383	4	-2.5581	0.98765	0.98765	1	18740	0	-2.5581
Sars	4	0.012374	0.040951	0.559035	1384	4	-2.6795	0.98763	0.98763	1	18739	0	-2.6795
Birc7	4	0.01241	0.041055	0.559035	1386	3	-3.877	0.067768	0.11952	0.957134	2417	1	-3.877
Dmxl1	4	0.01241	0.041055	0.559035	1388	4	-3.9746	0.97737	0.9774	1	18445	0	-3.9746
Gm11757	4	0.01241	0.041055	0.559035	1387	3	-4.2359	0.5944	0.59399	1	11048	0	-4.2359
Pcdhb8	4	0.01241	0.041055	0.559035	1385	4	-4.2972	0.9811	0.98112	1	18554	0	-4.2972
Gzf1	4	0.012504	0.041345	0.561803	1390	3	-2.0182	0.66581	0.66535	1	12378	0	-2.0182
Pir	4	0.012504	0.041345	0.561803	1391	3	-2.7013	0.87131	0.87093	1	16215	0	-2.7013
2900011O08Rik	4	0.012514	0.041375	0.561803	1392	3	-4.4061	0.92885	0.92869	1	17386	0	-4.4061
Utp14a	4	0.012521	0.041394	0.561803	1393	4	-4.1028	0.97347	0.97339	1	18349	0	-4.1028
Tmc8	4	0.012524	0.041401	0.561803	1394	4	-2.5045	0.98748	0.98748	1	18733	0	-2.5045
Egf	3	0.015855	0.041466	0.562296	1578	3	-5.0856	0.95512	0.95543	1	17894	0	-5.0856
Atp5d	4	0.012559	0.041504	0.562427	1395	4	-3.58	0.98744	0.98745	1	18732	0	-3.58
Gm5595	4	0.012608	0.041659	0.562581	1399	3	-2.862	0.52513	0.52457	1	9740	1	-2.862
Serpina1c	4	0.012608	0.041659	0.562581	1397	3	-4.87	0.29186	0.32531	1	6091	1	-4.87
Zfp382	4	0.012608	0.041659	0.562581	1398	3	-4.2023	0.77009	0.76976	1	14270	0	-4.2023
Pif1	4	0.012626	0.041719	0.562581	1400	4	-2.4302	0.98737	0.98737	1	18730	0	-2.4302
Eif2b2	4	0.012632	0.041739	0.562581	1402	3	-3.9803	0.69905	0.69847	1	12986	0	-3.9803
Mrps17	4	0.012632	0.041739	0.562581	1403	4	-4.1591	0.98241	0.98241	1	18580	0	-4.1591
Tas2r114	4	0.012632	0.041739	0.562581	1401	4	-4.0425	0.98676	0.98673	1	18717	0	-4.0425
Ranbp1	4	0.012633	0.041745	0.562581	1404	4	-2.7927	0.98737	0.98737	1	18729	0	-2.7927
Fbxo11	4	0.012688	0.041916	0.564496	1405	3	-2.0036	0.1253	0.20262	0.991687	3903	1	-2.0036
Ptprb	4	0.0128	0.042258	0.568574	1406	3	-3.9184	0.87907	0.87864	1	16374	0	-3.9184
Yy1	4	0.012838	0.04239	0.568574	1407	4	-3.8717	0.98716	0.98716	1	18727	0	-3.8717
Anapc5	4	0.012864	0.042465	0.568574	1410	4	-2.5914	0.98714	0.98713	1	18726	0	-2.5914
Ccl27b	4	0.012871	0.042483	0.568574	1411	4	-2.8737	0.98713	0.98712	1	18725	0	-2.8737
Crcp	4	0.012913	0.042605	0.568574	1414	3	-4.2262	0.12333	0.19979	0.991687	3849	1	-4.2262
Eras	4	0.012913	0.042605	0.568574	1418	3	-4.1025	0.077807	0.1343	0.958051	2731	1	-4.1025
Pla2g12a	4	0.012913	0.042605	0.568574	1419	4	-4.1913	0.95977	0.95969	1	18020	0	-4.1913
Rest	4	0.012913	0.042605	0.568574	1412	3	-4.0968	0.92452	0.92436	1	17303	0	-4.0968
Rfc5	4	0.012913	0.042605	0.568574	1417	3	-4.2966	0.80522	0.80486	1	14954	0	-4.2966
Stx8	4	0.012913	0.042605	0.568574	1416	3	-3.9014	0.4949	0.49515	1	9204	1	-3.9014
Tbcd	4	0.012913	0.042605	0.568574	1413	4	-3.7345	0.94572	0.94565	1	17698	0	-3.7345
Ykt6	4	0.012913	0.042605	0.568574	1415	3	-3.796	0.096263	0.16101	0.975249	3201	1	-3.796
Gtf2h2	2	0.023057	0.042624	0.568574	1952	2	-4.4145	0.97694	0.97683	1	18431	0	-4.4145
Rps19	2	0.023057	0.042624	0.568574	1951	2	-3.8175	0.97694	0.97683	1	18430	0	-3.8175
Commd10	3	0.016344	0.042696	0.569149	1599	3	-4.0494	0.9552	0.9555	1	17898	0	-4.0494
Sap130	4	0.013019	0.042946	0.571832	1421	4	-2.4125	0.98698	0.98697	1	18724	0	-2.4125
Kdelr3	4	0.013022	0.042955	0.571832	1422	3	-3.2025	0.84064	0.83997	1	15651	0	-3.2025
Scgb2b17	1	0.043108	0.043039	0.572398	2887	1	-5.1538	0.95689	0.95716	1	17946	0	-5.1538
Rasl10a	4	0.013056	0.043056	0.572398	1423	2	-1.1853	0.80927	0.80893	1	15024	0	-1.1853
Samm50	4	0.013093	0.043157	0.573357	1424	4	-3.8448	0.98691	0.9869	1	18723	0	-3.8448
Dcps	4	0.013102	0.043194	0.573458	1425	3	-3.1418	0.29604	0.32838	1	6157	1	-3.1418
Ncln	4	0.013135	0.043291	0.574194	1426	3	-1.3881	0.88635	0.88607	1	16526	0	-1.3881
Cks1brt	3	0.016589	0.043308	0.574194	1613	3	-4.4782	0.98341	0.98358	1	18609	0	-4.4782
Olig1	4	0.01321	0.043509	0.576471	1428	2	-2.0746	0.30149	0.33249	1	6233	1	-2.0746
Mrgpra1	4	0.013241	0.043613	0.577248	1430	4	-2.4452	0.98676	0.98674	1	18718	0	-2.4452
Sf1	1	0.043685	0.043626	0.577248	2912	1	-5.6117	0.95631	0.95656	1	17928	0	-5.6117
Fancg	4	0.01333	0.043893	0.580384	1431	3	-4.4533	0.88406	0.88367	1	16477	0	-4.4533
Slc26a4	4	0.013372	0.044037	0.580569	1432	3	-0.49185	0.84494	0.84434	1	15739	0	-0.49185
Svs3a	4	0.013372	0.044037	0.580569	1433	2	-0.36416	0.34952	0.36936	1	6903	1	-0.36416
Pdhb	4	0.013375	0.044046	0.580569	1434	3	-4.7039	0.60132	0.60092	1	11173	0	-4.7039
Egln1	4	0.013378	0.044055	0.580569	1435	4	-3.9056	0.94027	0.94024	1	17595	0	-3.9056
Znrd1	4	0.013378	0.044055	0.580569	1436	3	-3.9422	0.86141	0.86096	1	16013	0	-3.9422
Gm4724	3	0.017009	0.044317	0.583412	1637	3	-3.0647	0.98299	0.98316	1	18598	0	-3.0647
Brd8	3	0.017014	0.04433	0.583412	1638	2	-0.25447	0.60498	0.60515	1	11236	0	-0.25447
Rpn1	2	0.024066	0.044435	0.583864	1996	2	-3.9254	0.97593	0.97583	1	18406	0	-3.9254
Ctsh	4	0.013526	0.044501	0.583864	1440	3	-4.0168	0.15864	0.23341	1	4487	1	-4.0168
Gfpt1	4	0.013526	0.044501	0.583864	1441	3	-4.3662	0.88853	0.88825	1	16574	0	-4.3662
Tmed6	4	0.01353	0.044509	0.583864	1442	1	0.51951	0.18433	0.2503	1	4787	1	0.51951
Cep152	4	0.013536	0.044528	0.583864	1444	4	-3.1064	0.98646	0.98644	1	18713	0	-3.1064
Cxcr5	4	0.013541	0.044542	0.583864	1445	4	-1.6855	0.98646	0.98644	1	18712	0	-1.6855
Cdk5rap3	4	0.01357	0.044632	0.584644	1446	4	-2.5273	0.98643	0.98641	1	18711	0	-2.5273
Haus1	3	0.017152	0.044668	0.584736	1646	1	0.4748	0.70055	0.70054	1	13015	0	0.4748
Exosc2	4	0.013653	0.044884	0.585954	1447	4	-2.9591	0.98635	0.98632	1	18710	0	-2.9591
Cnot2	3	0.01724	0.044893	0.585954	1655	3	-3.6827	0.98276	0.98293	1	18591	0	-3.6827
Clcnka	4	0.013658	0.044902	0.585954	1448	3	-2.8309	0.17011	0.24084	1	4621	1	-2.8309
Acly	4	0.013661	0.044911	0.585954	1450	4	-3.3722	0.98634	0.98631	1	18709	0	-3.3722
Exoc6	4	0.013661	0.044911	0.585954	1449	3	-3.036	0.81939	0.819	1	15233	0	-3.036
Zim1	4	0.013679	0.044968	0.585954	1452	3	-3.8485	0.7572	0.75688	1	14059	0	-3.8485
Rai14	4	0.01368	0.04497	0.585954	1453	4	-2.7648	0.98632	0.98629	1	18708	0	-2.7648
Smc1a	4	0.013702	0.045034	0.586393	1454	4	-3.7731	0.9863	0.98627	1	18707	0	-3.7731
Rnf4	4	0.013736	0.045131	0.58727	1455	4	-1.535	0.98626	0.98623	1	18706	0	-1.535
Tshz2	4	0.013757	0.045202	0.587423	1457	3	-2.8644	0.913	0.91283	1	17068	0	-2.8644
Txnrd2	4	0.013757	0.045202	0.587423	1456	2	-2.4743	0.63425	0.63383	1	11804	0	-2.4743
Icmt	4	0.013791	0.045302	0.587987	1458	4	-2.679	0.98621	0.98618	1	18705	0	-2.679
Olfr1196	4	0.013793	0.045306	0.587987	1459	2	-1.4318	0.11017	0.18115	0.987737	3520	1	-1.4318
Ndufc2	4	0.013853	0.045507	0.589317	1463	3	-4.2681	0.93072	0.93052	1	17426	0	-4.2681
Pigt	4	0.013853	0.045507	0.589317	1462	3	-3.6976	0.7298	0.72935	1	13557	0	-3.6976
Mrrf	4	0.013858	0.045529	0.589317	1464	4	-3.6607	0.98614	0.98612	1	18702	0	-3.6607
Dnali1	3	0.017506	0.045545	0.589317	1669	1	0.85085	0.38237	0.38362	1	7378	1	0.85085
Pigl	3	0.017511	0.045558	0.589317	1670	3	-2.4042	0.98249	0.98267	1	18581	0	-2.4042
Atp2b1	4	0.013954	0.04582	0.591621	1468	4	-4.2905	0.94665	0.94662	1	17714	0	-4.2905
Trim14	4	0.013954	0.04582	0.591621	1467	3	-2.7609	0.67715	0.67658	1	12585	0	-2.7609
Atp6v1e1	4	0.013969	0.045867	0.591621	1469	4	-3.1277	0.98603	0.98602	1	18699	0	-3.1277
Rbfox2	3	0.017637	0.045885	0.591621	1673	3	-3.709	0.98236	0.98254	1	18579	0	-3.709
Zfp661	4	0.013977	0.045888	0.591621	1470	3	-1.8522	0.075455	0.13084	0.957503	2670	1	-1.8522
Hspd1	4	0.013986	0.045917	0.591621	1471	4	-3.6765	0.98601	0.986	1	18698	0	-3.6765
Olfr922	4	0.014134	0.046367	0.597034	1475	3	-1.0654	0.4961	0.49631	1	9226	1	-1.0654
C2cd2l	4	0.014206	0.046587	0.599295	1476	3	-4.188	0.04985	0.093026	0.932718	1931	1	-4.188
Olfr642	4	0.014216	0.046617	0.599295	1477	4	-1.4605	0.98578	0.98576	1	18693	0	-1.4605
Ankle2	4	0.014224	0.046635	0.599295	1478	4	-2.5988	0.98578	0.98575	1	18692	0	-2.5988
Mogs	4	0.014235	0.046671	0.599376	1479	4	-3.2999	0.98577	0.98574	1	18691	0	-3.2999
Gast	4	0.014252	0.046735	0.599799	1480	4	-1.4703	0.98575	0.98573	1	18690	0	-1.4703
Gbp7	4	0.014292	0.046867	0.601101	1482	2	0.98939	0.075051	0.13026	0.957134	2654	2	0.98939
Tmem165	4	0.014325	0.046967	0.601994	1483	4	-3.2383	0.98568	0.98566	1	18688	0	-3.2383
Ogdh	4	0.014338	0.047021	0.602158	1484	4	-4.283	0.97867	0.97871	1	18489	0	-4.283
Aatk	4	0.014351	0.047059	0.602158	1486	4	-2.6229	0.98565	0.98563	1	18686	0	-2.6229
Mrpl11	4	0.014365	0.047103	0.602158	1487	4	-4.8305	0.9821	0.98211	1	18570	0	-4.8305
Ell	4	0.014372	0.047124	0.602158	1488	4	-4.1092	0.98102	0.98104	1	18553	0	-4.1092
Lztr1	4	0.014375	0.047135	0.602158	1489	3	-4.2812	0.83711	0.83648	1	15584	0	-4.2812
Utp18	3	0.018179	0.047202	0.602158	1700	3	-2.5638	0.98182	0.98201	1	18565	0	-2.5638
Hsd17b10	4	0.014397	0.047203	0.602158	1491	3	-4.4319	0.65472	0.65417	1	12171	0	-4.4319
Dnaja1	4	0.014413	0.047259	0.602158	1493	4	-2.8839	0.98559	0.98557	1	18684	0	-2.8839
Psmb3	2	0.025726	0.047331	0.602158	2084	2	-3.9125	0.97427	0.9742	1	18371	0	-3.9125
Snrpd3	2	0.025726	0.047331	0.602158	2083	2	-4.336	0.97427	0.9742	1	18370	0	-4.336
Pex2	4	0.014442	0.047351	0.602158	1494	4	-3.1929	0.98556	0.98555	1	18683	0	-3.1929
Krt31	4	0.01445	0.047378	0.602158	1496	2	-2.528	0.65182	0.65125	1	12121	0	-2.528
Ttc21a	4	0.01445	0.047378	0.602158	1495	2	-2.0667	0.78217	0.78178	1	14497	0	-2.0667
Mcrs1	4	0.014462	0.047413	0.602204	1497	4	-4.2431	0.98554	0.98553	1	18682	0	-4.2431
Cox19	4	0.014528	0.047626	0.604136	1499	4	-2.4376	0.98478	0.98477	1	18654	0	-2.4376
Sh3gl1	4	0.014528	0.047626	0.604136	1498	4	-3.5996	0.98251	0.98252	1	18582	0	-3.5996
Mrpl37	4	0.014548	0.04769	0.604558	1501	4	-1.9152	0.98545	0.98544	1	18679	0	-1.9152
Elmsan1	4	0.014568	0.047748	0.604902	1502	4	-2.1983	0.98543	0.98541	1	18678	0	-2.1983
Trmt61a	4	0.014643	0.047977	0.606579	1505	4	-4.2823	0.95664	0.95657	1	17934	0	-4.2823
Eny2	4	0.014654	0.048002	0.606579	1506	3	-4.6453	0.93744	0.9374	1	17546	0	-4.6453
Tmem242	4	0.01466	0.048019	0.606579	1507	4	-2.2172	0.94883	0.94877	1	17762	0	-2.2172
Chd9	4	0.014662	0.048026	0.606579	1508	3	-3.9206	0.73287	0.7325	1	13607	0	-3.9206
Zfp692	4	0.014664	0.048035	0.606579	1509	4	-2.3317	0.98534	0.98532	1	18675	0	-2.3317
Tnip1	3	0.01855	0.048092	0.606626	1717	3	-4.9866	0.87808	0.87816	1	16357	0	-4.9866
Eif4e2	4	0.014685	0.0481	0.606626	1510	4	-4.0481	0.98357	0.98356	1	18617	0	-4.0481
Nptn	4	0.014716	0.04819	0.607361	1512	4	-2.3845	0.98528	0.98528	1	18671	0	-2.3845
Itpk1	4	0.014734	0.048249	0.607721	1513	4	-3.1964	0.98527	0.98526	1	18670	0	-3.1964
Yeats2	4	0.014765	0.048347	0.60842	1514	3	-2.7067	0.86474	0.86431	1	16085	0	-2.7067
Nipbl	4	0.014772	0.048366	0.60842	1515	4	-3.6101	0.98523	0.98523	1	18669	0	-3.6101
Gm14325	4	0.014833	0.048559	0.608475	1518	3	-4.0919	0.010819	0.028541	0.781441	700	1	-4.0919
Ndufa1	4	0.014833	0.048559	0.608475	1517	4	-3.6064	0.96266	0.96259	1	18100	0	-3.6064
Slc22a16	4	0.014833	0.048559	0.608475	1516	3	-4.3888	0.44338	0.44799	1	8295	1	-4.3888
Trak2	3	0.018741	0.048567	0.608475	1726	3	-3.0195	0.98126	0.98143	1	18557	0	-3.0195
Abhd17a	4	0.014842	0.048588	0.608475	1519	3	-2.6366	0.75084	0.75051	1	13941	0	-2.6366
Gpr174	4	0.014842	0.048588	0.608475	1521	3	-4.1157	0.92186	0.9217	1	17238	0	-4.1157
Tmem19	4	0.014842	0.048588	0.608475	1520	4	-4.4811	0.94967	0.9496	1	17786	0	-4.4811
Slc25a21	4	0.01487	0.048691	0.609302	1523	4	-2.6101	0.98513	0.98513	1	18668	0	-2.6101
Dcaf13	3	0.018799	0.048716	0.609302	1730	3	-2.4603	0.9812	0.98136	1	18556	0	-2.4603
Vangl2	4	0.014896	0.048769	0.609458	1525	4	-4.3697	0.94225	0.9422	1	17632	0	-4.3697
Mak16	2	0.026554	0.04879	0.609458	2120	2	-3.9202	0.97345	0.97337	1	18348	0	-3.9202
7-Sep	4	0.014957	0.048952	0.610637	1526	3	-4.5341	0.73641	0.73594	1	13672	0	-4.5341
Zeb1	4	0.014973	0.049003	0.610637	1527	4	-1.9346	0.98503	0.98502	1	18666	0	-1.9346
Bcas3	4	0.014994	0.049072	0.610637	1528	4	-2.2993	0.98501	0.985	1	18665	0	-2.2993
Srp19	4	0.014996	0.049075	0.610637	1529	4	-2.1131	0.985	0.985	1	18664	0	-2.1131
Ivd	4	0.015004	0.049097	0.610637	1531	3	-4.4497	0.03442	0.070212	0.906623	1496	1	-4.4497
Sbpl	4	0.015004	0.049097	0.610637	1530	3	-4.0263	0.39782	0.40883	1	7601	1	-4.0263
Tspan17	4	0.01501	0.049113	0.610637	1532	4	-3.6228	0.98499	0.98499	1	18662	0	-3.6228
Ndfip1	4	0.015017	0.049136	0.610637	1533	4	-2.7365	0.98498	0.98498	1	18661	0	-2.7365
Rps19bp1	4	0.015032	0.049179	0.610637	1534	4	-3.5667	0.98497	0.98496	1	18660	0	-3.5667
Ptprc	4	0.015036	0.049195	0.610637	1535	4	-4.0795	0.97239	0.97232	1	18321	0	-4.0795
Cnot4	4	0.015076	0.049315	0.611273	1536	4	-1.4672	0.98492	0.98492	1	18659	0	-1.4672
Vmn1r174	3	0.019061	0.049367	0.611273	1738	3	-0.38044	0.88508	0.88515	1	16503	0	-0.38044
Ebp	4	0.015098	0.049379	0.611273	1538	3	-2.8948	0.32778	0.3524	1	6590	1	-2.8948
Myh8	3	0.01909	0.049429	0.611273	1743	2	-4.9679	0.82454	0.82453	1	15341	0	-4.9679
Rfc1	2	0.026941	0.049496	0.611273	2141	2	-4.0291	0.97306	0.97297	1	18339	0	-4.0291
Lsm3	3	0.019123	0.049513	0.611273	1744	3	-4.5928	0.98088	0.98103	1	18550	0	-4.5928
Gm13247	3	0.019168	0.049617	0.611273	1746	3	-2.8538	0.98083	0.98099	1	18548	0	-2.8538
Grem2	4	0.015181	0.049619	0.611273	1539	4	-1.5696	0.98482	0.9848	1	18656	0	-1.5696
Cdc42bpa	4	0.015185	0.04963	0.611273	1540	3	-1.822	0.50107	0.50102	1	9319	1	-1.822
Klrc2	4	0.015193	0.04965	0.611273	1542	3	-3.9798	0.85097	0.85041	1	15842	0	-3.9798
Ogt	4	0.015193	0.04965	0.611273	1543	3	-3.723	0.52882	0.52824	1	9818	0	-3.723
Prmt1	4	0.015193	0.04965	0.611273	1541	4	-3.7453	0.95035	0.95029	1	17801	0	-3.7453
Abca1	4	0.015196	0.049657	0.611273	1544	4	-3.4099	0.9848	0.98479	1	18655	0	-3.4099
Senp6	3	0.019195	0.049682	0.611273	1747	3	-3.4364	0.98081	0.98096	1	18546	0	-3.4364
Pik3cb	4	0.02202	0.049758	0.692379	1894	2	-1.6493	0.071542	0.12509	0.957134	2537	1	-1.6493
Isca2	4	0.015232	0.049762	0.611876	1547	3	-2.9979	0.87146	0.87107	1	16220	0	-2.9979
Ferd3l	4	0.015243	0.049806	0.611952	1548	4	-3.1868	0.98476	0.98474	1	18652	0	-3.1868
Slc10a7	4	0.015253	0.049831	0.611952	1549	4	-2.6869	0.98475	0.98473	1	18651	0	-2.6869
Dhx15	4	0.015299	0.04997	0.613172	1550	4	-3.7145	0.9847	0.98469	1	18649	0	-3.7145
Mcemp1	4	0.015307	0.049992	0.613172	1551	3	-4.0662	0.64255	0.64211	1	11936	0	-4.0662
Olfr531	3	0.019371	0.05009	0.613507	1757	3	-3.2199	0.98063	0.98078	1	18540	0	-3.2199
Dbf4	3	0.019387	0.050131	0.613507	1761	3	-2.1942	0.98061	0.98077	1	18539	0	-2.1942
9130011E15Rik	4	0.015357	0.05014	0.613507	1552	4	-4.6814	0.97362	0.97354	1	18355	0	-4.6814
4930502E18Rik	3	0.019395	0.050145	0.613507	1762	2	-0.38926	0.17049	0.2016	0.991687	4625	1	-0.38926
Rbm34	4	0.015383	0.050215	0.613988	1554	4	-4.6849	0.9776	0.97764	1	18452	0	-4.6849
Ptgir	4	0.01541	0.050291	0.614431	1556	4	-1.6554	0.98459	0.98459	1	18646	0	-1.6554
Dars	2	0.027405	0.050314	0.614431	2164	2	-3.5906	0.9726	0.97251	1	18324	0	-3.5906
Ptger2	4	0.015436	0.050368	0.614713	1557	4	-2.3185	0.98456	0.98457	1	18645	0	-2.3185
Olfr944	4	0.015474	0.050493	0.615231	1559	3	-3.5634	0.8868	0.88649	1	16537	0	-3.5634
Gtf2h1	4	0.015487	0.050536	0.615231	1560	4	-2.9072	0.98451	0.98451	1	18643	0	-2.9072
Cd209g	4	0.015511	0.050599	0.615231	1564	3	-3.9155	0.84816	0.8476	1	15794	0	-3.9155
Col2a1	4	0.015511	0.050599	0.615231	1561	3	-3.9	0.62678	0.62638	1	11665	0	-3.9
Csnk2b	4	0.015511	0.050599	0.615231	1563	4	-3.6709	0.94472	0.94462	1	17674	0	-3.6709
Exosc3	4	0.015511	0.050599	0.615231	1562	3	-3.4779	0.0079708	0.021445	0.74449	560	1	-3.4779
Vmn2r31	4	0.015551	0.050721	0.615963	1566	4	-3.1695	0.98445	0.98445	1	18640	0	-3.1695
Bola3	4	0.015551	0.050722	0.615963	1567	3	-4.1602	0.9107	0.91051	1	17027	0	-4.1602
Chac1	3	0.01967	0.050793	0.615996	1770	2	-4.1235	0.30685	0.31443	1	6298	1	-4.1235
Dand5	4	0.015579	0.050807	0.615996	1568	3	-1.3864	0.35626	0.37474	1	6998	1	-1.3864
Nip7	1	0.05079	0.050818	0.615996	3202	1	-5.4856	0.94921	0.94954	1	17776	0	-5.4856
Tubgcp5	4	0.015592	0.050851	0.616013	1569	4	-3.3173	0.98441	0.9844	1	18639	0	-3.3173
Eif3e	3	0.019766	0.051016	0.617634	1778	3	-4.9199	0.98023	0.98036	1	18532	0	-4.9199
Adat3	4	0.015691	0.051136	0.618608	1570	2	-2.853	0.9028	0.9025	1	16855	0	-2.853
Polr2f	4	0.01571	0.051191	0.618608	1572	3	-1.8963	0.68255	0.68202	1	12682	0	-1.8963
Stk35	4	0.01571	0.051191	0.618608	1571	2	-0.85465	0.39495	0.40643	1	7561	1	-0.85465
Zfp511	4	0.015726	0.051237	0.618781	1573	4	-1.9349	0.98427	0.98427	1	18636	0	-1.9349
Etnk1	4	0.015754	0.05132	0.619405	1574	4	-3.34	0.98425	0.98423	1	18635	0	-3.34
Padi2	4	0.015797	0.051452	0.62023	1576	4	-3.1928	0.95634	0.95627	1	17929	0	-3.1928
Zc3h12d	4	0.015797	0.051452	0.62023	1575	2	-2.0438	0.28726	0.32196	1	6035	1	-2.0438
Mlst8	4	0.01581	0.051492	0.620336	1577	4	-1.6397	0.98419	0.98418	1	18633	0	-1.6397
Pfkp	4	0.015867	0.051655	0.621565	1579	4	-3.7753	0.98413	0.98412	1	18632	0	-3.7753
Slc10a5	4	0.015868	0.051657	0.621565	1580	2	-1.351	0.063541	0.11322	0.957134	2302	2	-1.351
1810026J23Rik	4	0.015894	0.051738	0.621773	1581	3	-3.8333	0.92923	0.92905	1	17398	0	-3.8333
Ddx20	4	0.015894	0.051738	0.621773	1582	4	-3.5541	0.94431	0.94422	1	17669	0	-3.5541
Rraga	4	0.015916	0.051804	0.622192	1583	4	-3.2078	0.98408	0.98407	1	18631	0	-3.2078
Ndc80	2	0.028325	0.051919	0.623191	2199	2	-3.8848	0.97168	0.97157	1	18307	0	-3.8848
Asgr1	4	0.016007	0.052091	0.624872	1584	2	-2.4492	0.90478	0.90448	1	16893	0	-2.4492
Zfp780b	4	0.016022	0.052145	0.625131	1585	4	-2.3667	0.98398	0.98397	1	18629	0	-2.3667
Serpinb11	4	0.016051	0.052245	0.625937	1586	4	-1.4565	0.96804	0.96797	1	18216	0	-1.4565
Sgms1	4	0.016061	0.052276	0.625937	1587	4	-4.2519	0.98394	0.98392	1	18627	0	-4.2519
Snrnp35	4	0.016106	0.052412	0.62719	1588	3	-4.2315	0.93793	0.93789	1	17551	0	-4.2315
Ptpn2	3	0.020379	0.052579	0.628581	1805	3	-2.7568	0.97962	0.97976	1	18514	0	-2.7568
Ell2	3	0.020399	0.052623	0.628581	1806	3	-2.1173	0.9796	0.97974	1	18513	0	-2.1173
Actb	4	0.016203	0.052702	0.628581	1591	2	-2.6315	0.90575	0.90548	1	16915	0	-2.6315
Rbpjl	4	0.016203	0.052702	0.628581	1590	2	-1.8219	0.39978	0.41048	1	7635	1	-1.8219
Cct5	3	0.020461	0.052767	0.628581	1807	3	-2.9927	0.97954	0.97969	1	18511	0	-2.9927
Atp6v1b2	2	0.028796	0.052779	0.628581	2214	2	-3.845	0.9712	0.97109	1	18295	0	-3.845
Psmb2	2	0.028796	0.052779	0.628581	2213	2	-4.372	0.9712	0.97109	1	18296	0	-4.372
Vmp1	4	0.016227	0.052785	0.628581	1592	4	-1.9643	0.98377	0.98375	1	18625	0	-1.9643
Cog4	4	0.016237	0.052816	0.628581	1593	4	-2.0308	0.98376	0.98374	1	18624	0	-2.0308
Pcdhga2	4	0.016249	0.05286	0.628722	1594	4	-2.833	0.98375	0.98373	1	18623	0	-2.833
Cdc23	2	0.028898	0.052949	0.628904	2219	2	-4.3725	0.95113	0.95107	1	17810	0	-4.3725
Pex14	4	0.016287	0.052971	0.628904	1595	4	-3.8173	0.95344	0.95332	1	17861	0	-3.8173
Zfpl1	4	0.016287	0.052971	0.628904	1596	2	0.047797	0.70499	0.70442	1	13103	0	0.047797
Gls	4	0.016319	0.053063	0.629613	1597	4	-1.6312	0.98368	0.98367	1	18621	0	-1.6312
Mrpl22	4	0.01634	0.053125	0.629962	1598	3	-3.1358	0.52674	0.52617	1	9770	0	-3.1358
Hspg2	4	0.016368	0.053202	0.630501	1600	4	-1.6754	0.98363	0.98362	1	18620	0	-1.6754
Syvn1	4	0.016424	0.053374	0.631806	1601	4	-2.4764	0.98358	0.98357	1	18619	0	-2.4764
Tert	4	0.016445	0.053437	0.631806	1603	1	0.46293	0.70287	0.70227	1	13053	0	0.46293
Zcchc2	4	0.016446	0.053441	0.631806	1604	4	-2.1033	0.98355	0.98355	1	18616	0	-2.1033
Cib1	4	0.016452	0.053459	0.631806	1605	3	-4.7262	0.79077	0.79036	1	14670	0	-4.7262
Snrpd2	4	0.016475	0.053536	0.631806	1606	4	-2.8308	0.98352	0.98352	1	18614	0	-2.8308
Polr2c	2	0.029226	0.053539	0.631806	2234	2	-4.0733	0.97077	0.97067	1	18284	0	-4.0733
Snip1	3	0.020779	0.053584	0.631806	1828	3	-2.3488	0.97922	0.97939	1	18501	0	-2.3488
Kif13b	4	0.016519	0.053668	0.631806	1607	3	-3.6481	0.68293	0.68241	1	12693	0	-3.6481
Tnks1bp1	4	0.01655	0.053759	0.631806	1608	2	-0.56587	0.28615	0.32115	1	6015	1	-0.56587
Cfap20	4	0.016551	0.053761	0.631806	1609	4	-4.0919	0.98345	0.98345	1	18613	0	-4.0919
Slamf1	4	0.016556	0.053774	0.631806	1610	4	-2.3646	0.98344	0.98344	1	18612	0	-2.3646
Rpl27	3	0.020866	0.053795	0.631806	1835	3	-3.9405	0.97913	0.97929	1	18497	0	-3.9405
Sec63	4	0.016566	0.053797	0.631806	1611	4	-3.2476	0.98343	0.98344	1	18611	0	-3.2476
Dhx40	4	0.016585	0.053861	0.631806	1612	4	-3.3052	0.98341	0.98342	1	18610	0	-3.3052
Fitm2	4	0.016624	0.053979	0.631806	1615	3	-3.8376	0.80375	0.80336	1	14925	0	-3.8376
Smcr8	4	0.016624	0.053979	0.631806	1614	3	-3.7838	0.40728	0.41668	1	7744	1	-3.7838
Fam65c	4	0.016652	0.054055	0.631806	1616	4	-1.2207	0.98335	0.98336	1	18608	0	-1.2207
Serpina3n	4	0.016654	0.054066	0.631806	1617	4	-3.6515	0.98335	0.98335	1	18607	0	-3.6515
Clic4	4	0.016661	0.054084	0.631806	1620	3	-4.2612	0.76654	0.76623	1	14209	0	-4.2612
Col4a3	4	0.016661	0.054084	0.631806	1623	4	-2.1981	0.98334	0.98335	1	18606	0	-2.1981
Fdx1l	4	0.016661	0.054084	0.631806	1619	4	-3.5029	0.94345	0.94337	1	17653	0	-3.5029
Orc4	4	0.016661	0.054084	0.631806	1618	4	-4.5136	0.97222	0.97216	1	18318	0	-4.5136
Suv39h1	4	0.016661	0.054084	0.631806	1621	4	-3.8466	0.97834	0.97838	1	18472	0	-3.8466
Uhrf1	4	0.016661	0.054084	0.631806	1622	3	-3.5407	0.58741	0.58692	1	10925	0	-3.5407
Capn6	4	0.016695	0.054181	0.632274	1626	4	-3.6354	0.98331	0.98331	1	18603	0	-3.6354
Efnb2	4	0.016707	0.054221	0.632274	1628	1	1.0972	0.0045341	0.012749	0.673414	370	1	1.0972
Igfals	4	0.016707	0.054221	0.632274	1627	2	0.47202	0.17536	0.24434	1	4684	1	0.47202
Elavl1	3	0.021121	0.054424	0.634265	1850	3	-2.1208	0.97888	0.97904	1	18491	0	-2.1208
Lrrc45	4	0.016799	0.0545	0.634358	1629	3	-4.6247	0.89201	0.89175	1	16658	0	-4.6247
Slc39a1	3	0.021164	0.054529	0.634358	1851	3	-1.2678	0.88412	0.88417	1	16479	0	-1.2678
Snx3	3	0.021164	0.054529	0.634358	1852	2	-4.6644	0.64358	0.64369	1	11956	0	-4.6644
Runx2	4	0.01685	0.054651	0.635412	1630	3	-2.737	0.84439	0.84378	1	15730	0	-2.737
Vmn2r38	2	0.0299	0.054721	0.635844	2264	2	-3.8183	0.9701	0.97002	1	18272	0	-3.8183
Ctps	2	0.030049	0.054993	0.637432	2273	2	-3.7239	0.96995	0.96987	1	18267	0	-3.7239
Ints9	2	0.030049	0.054993	0.637432	2271	2	-3.6595	0.96995	0.96987	1	18268	0	-3.6595
Vmn2r46	2	0.030049	0.054993	0.637432	2272	2	-3.4353	0.96995	0.96987	1	18266	0	-3.4353
Lrsam1	4	0.016969	0.05502	0.637432	1632	2	-2.1418	0.87242	0.87203	1	16241	0	-2.1418
Slc13a3	4	0.016969	0.05502	0.637432	1633	2	0.14294	0.78666	0.78629	1	14586	0	0.14294
Mug1	4	0.016989	0.055085	0.637763	1634	4	-2.9689	0.98301	0.98303	1	18600	0	-2.9689
Tbx19	4	0.017004	0.055136	0.637763	1635	4	-2.063	0.983	0.98302	1	18599	0	-2.063
Taf4a	4	0.017007	0.055146	0.637763	1636	4	-3.4059	0.9597	0.95961	1	18019	0	-3.4059
Serf2	4	0.017027	0.055202	0.637943	1639	4	-1.9268	0.98297	0.98299	1	18597	0	-1.9268
Hspa1l	4	0.017059	0.0553	0.637943	1641	4	-4.0342	0.95068	0.95061	1	17804	0	-4.0342
Krtcap2	4	0.017059	0.0553	0.637943	1640	4	-4.2745	0.97515	0.97509	1	18393	0	-4.2745
Gm13157	3	0.021487	0.055312	0.637943	1865	3	-2.7064	0.97851	0.97866	1	18483	0	-2.7064
Trmt10c	3	0.021513	0.055376	0.637943	1872	3	-4.8803	0.96257	0.96281	1	18095	0	-4.8803
Mlxip	4	0.017087	0.055389	0.637943	1642	4	-2.3466	0.98291	0.98294	1	18596	0	-2.3466
Asb13	4	0.017094	0.055409	0.637943	1643	4	-3.5405	0.98291	0.98293	1	18595	0	-3.5405
Fgr	4	0.0171	0.055428	0.637943	1644	1	0.81447	0.59351	0.59308	1	11033	0	0.81447
Zfp106	4	0.017114	0.055477	0.637943	1645	4	-2.032	0.98289	0.98291	1	18594	0	-2.032
Actr3	4	0.017161	0.055616	0.637943	1650	4	-3.3837	0.97686	0.97687	1	18427	0	-3.3837
Atp5l	4	0.017161	0.055616	0.637943	1651	4	-3.9144	0.95926	0.95918	1	18007	0	-3.9144
Clec12a	4	0.017161	0.055616	0.637943	1648	3	-3.3889	0.073701	0.12828	0.957134	2605	1	-3.3889
Entpd7	4	0.017161	0.055616	0.637943	1647	3	-3.8813	0.62873	0.62836	1	11701	0	-3.8813
Ube2ql1	4	0.017161	0.055616	0.637943	1649	3	-2.8507	0.77421	0.77381	1	14349	0	-2.8507
Polr3c	4	0.01718	0.055666	0.638149	1652	4	-3.3171	0.98282	0.98284	1	18592	0	-3.3171
Nutf2	2	0.030525	0.055801	0.638695	2296	2	-3.4468	0.96947	0.96941	1	18253	0	-3.4468
Fcer1a	4	0.017231	0.055811	0.638695	1653	2	-0.17031	0.093502	0.15703	0.972668	3134	1	-0.17031
Wdr6	4	0.017231	0.055811	0.638695	1654	3	-2.1131	0.9267	0.92652	1	17345	0	-2.1131
4933412E24Rik	4	0.017251	0.055871	0.639009	1656	4	-2.5483	0.98275	0.98276	1	18590	0	-2.5483
Sap30bp	4	0.017271	0.055934	0.639351	1657	4	-1.9169	0.98273	0.98274	1	18589	0	-1.9169
Samd15	4	0.017288	0.055985	0.639567	1658	4	-3.8349	0.97187	0.97182	1	18310	0	-3.8349
Srebf1	4	0.017344	0.056157	0.640661	1659	4	-1.5285	0.98266	0.98266	1	18586	0	-1.5285
Slc38a1	4	0.017352	0.056179	0.640661	1660	4	-1.9436	0.98265	0.98265	1	18585	0	-1.9436
Pus1	4	0.017363	0.056212	0.640661	1662	3	-1.4016	0.1664	0.23844	1	4585	1	-1.4016
Tbca	4	0.017363	0.056212	0.640661	1661	2	-0.16956	0.11332	0.18566	0.987777	3594	1	-0.16956
Mrps14	4	0.017423	0.056387	0.641619	1663	4	-4.3622	0.97034	0.97027	1	18275	0	-4.3622
Olfr480	4	0.017438	0.056426	0.641619	1666	4	-3.9237	0.94429	0.94421	1	17668	0	-3.9237
Rbm14	4	0.017438	0.056426	0.641619	1665	3	-4.0957	0.89678	0.89649	1	16749	0	-4.0957
Zfp872	4	0.017438	0.056426	0.641619	1664	3	-2.842	0.82754	0.82704	1	15390	0	-2.842
Cwf19l1	4	0.017464	0.056498	0.642064	1667	4	-3.4364	0.98254	0.98255	1	18584	0	-3.4364
Ube2s	4	0.017479	0.05654	0.642165	1668	4	-1.4886	0.98252	0.98253	1	18583	0	-1.4886
Mcpt4	4	0.01752	0.056655	0.642826	1671	3	-0.7755	0.92293	0.92283	1	17263	0	-0.7755
9030624G23Rik	2	0.031099	0.056778	0.642826	2329	2	-4.1731	0.9689	0.96884	1	18235	0	-4.1731
Eif4a3	2	0.031099	0.056778	0.642826	2330	2	-4.0442	0.9689	0.96884	1	18236	0	-4.0442
Gm5796	2	0.031099	0.056778	0.642826	2328	2	-3.7209	0.9689	0.96884	1	18233	0	-3.7209
Vmn1r49	2	0.031099	0.056778	0.642826	2327	2	-4.55	0.9689	0.96884	1	18234	0	-4.55
Ppia	3	0.022113	0.056794	0.642826	1909	3	-4.8601	0.95317	0.95352	1	17856	0	-4.8601
Slc4a5	4	0.017621	0.056948	0.644194	1672	3	-4.1901	0.48133	0.48241	1	8958	1	-4.1901
Cox6b1	4	0.017642	0.057002	0.644439	1674	2	-2.1995	0.078756	0.13572	0.959242	2753	1	-2.1995
Enah	4	0.017703	0.057168	0.645941	1677	3	-2.4541	0.47251	0.4742	1	8801	1	-2.4541
1700016C15Rik	4	0.017771	0.05737	0.64641	1678	4	-4.1496	0.9428	0.94273	1	17643	0	-4.1496
Wbp5	4	0.017771	0.05737	0.64641	1679	3	-3.9342	0.93456	0.93442	1	17498	0	-3.9342
Osbpl5	4	0.017773	0.057376	0.64641	1680	4	-3.3219	0.98223	0.98224	1	18574	0	-3.3219
Cml2	4	0.017782	0.057399	0.64641	1681	2	-0.078356	0.039894	0.078385	0.919273	1658	1	-0.078356
Mylk4	4	0.017782	0.057399	0.64641	1682	2	-0.022575	0.1725	0.24247	1	4651	1	-0.022575
Yars2	4	0.017786	0.057407	0.64641	1683	3	-4.0369	0.92588	0.92573	1	17329	0	-4.0369
Ppp1r8	4	0.017837	0.057568	0.647029	1684	4	-3.2039	0.98216	0.98217	1	18572	0	-3.2039
Asxl2	4	0.017869	0.057658	0.647029	1685	4	-2.3796	0.98213	0.98214	1	18571	0	-2.3796
Hrh3	4	0.017871	0.05766	0.647029	1686	3	-4.0727	0.89268	0.8924	1	16675	0	-4.0727
Tbcb	3	0.022491	0.057691	0.647029	1923	2	-4.926	0.65027	0.65029	1	12084	0	-4.926
Prim1	4	0.017884	0.057709	0.647029	1687	3	-3.8222	0.32414	0.34962	1	6530	1	-3.8222
Nisch	4	0.017887	0.057714	0.647029	1688	2	-0.15496	0.27294	0.31157	1	5851	1	-0.15496
Rpl7	2	0.031635	0.057725	0.647029	2349	2	-3.5658	0.96837	0.96831	1	18223	0	-3.5658
Ssxb3	2	0.031635	0.057725	0.647029	2350	2	-3.2826	0.96837	0.96831	1	18224	0	-3.2826
Defb7	4	0.017938	0.057867	0.647877	1689	3	-3.8008	0.7935	0.79313	1	14722	0	-3.8008
Pofut2	4	0.017938	0.057867	0.647877	1690	2	-2.642	0.78462	0.78422	1	14541	0	-2.642
Acnat2	4	0.017963	0.057933	0.648247	1691	4	-3.8833	0.98063	0.98067	1	18541	0	-3.8833
Cnnm4	4	0.017992	0.058018	0.648467	1692	1	1.5362	0.13013	0.20961	0.991687	4039	2	1.5362
Gmnc	4	0.017992	0.058018	0.648467	1693	1	0.75269	0.42691	0.43346	1	8048	1	0.75269
Tarbp2	4	0.01804	0.058159	0.649663	1694	4	-3.1139	0.98196	0.98198	1	18567	0	-3.1139
Smc1b	4	0.018127	0.058415	0.651439	1696	3	-3.8956	0.93616	0.93607	1	17521	0	-3.8956
Taf5	4	0.018127	0.058415	0.651439	1695	3	-3.5459	0.75007	0.74975	1	13927	0	-3.5459
Pan3	4	0.018167	0.058537	0.651439	1697	4	-3.8691	0.98183	0.98187	1	18566	0	-3.8691
Arl14	4	0.018175	0.058555	0.651439	1699	3	-1.3926	0.93039	0.93021	1	17416	0	-1.3926
Tada2b	4	0.018175	0.058555	0.651439	1698	2	-2.2315	0.77582	0.77544	1	14375	0	-2.2315
Mthfd1l	3	0.022846	0.058567	0.651439	1939	3	-3.859	0.97715	0.97733	1	18437	0	-3.859
Pno1	2	0.032161	0.05863	0.651439	2372	2	-3.128	0.96784	0.96776	1	18211	0	-3.128
Snrpb	2	0.032161	0.05863	0.651439	2373	2	-4.4639	0.96784	0.96776	1	18212	0	-4.4639
C330007P06Rik	4	0.018217	0.058688	0.651439	1703	2	-2.2892	0.78806	0.78767	1	14614	0	-2.2892
Olfr976	4	0.018217	0.058688	0.651439	1701	2	-1.7514	0.11365	0.18609	0.987777	3606	2	-1.7514
Ugt1a2	4	0.018217	0.058688	0.651439	1702	3	-2.8992	0.43865	0.44381	1	8224	1	-2.8992
Spg21	4	0.018226	0.058715	0.651439	1704	4	-3.6128	0.98177	0.9818	1	18564	0	-3.6128
Pdcd6ip	4	0.018295	0.058938	0.653401	1705	3	-3.9139	0.83784	0.83722	1	15597	0	-3.9139
Dst	4	0.018303	0.058959	0.653401	1706	3	-4.3114	0.92777	0.92758	1	17362	0	-4.3114
Filip1	4	0.018358	0.05912	0.654819	1707	1	0.20955	0.6487	0.64818	1	12046	0	0.20955
Taf13	4	0.018414	0.059291	0.656346	1708	4	-3.7388	0.98159	0.98161	1	18563	0	-3.7388
Efr3a	4	0.018441	0.059366	0.656432	1710	4	-4.071	0.98005	0.98011	1	18526	0	-4.071
Olfr299	4	0.018441	0.059366	0.656432	1709	2	-2.3569	0.51644	0.51592	1	9570	1	-2.3569
Evx1	4	0.018489	0.059517	0.657081	1711	3	-2.348	0.34875	0.36874	1	6891	1	-2.348
Mrpl39	3	0.023284	0.059615	0.657081	1966	3	-3.294	0.97672	0.97691	1	18424	0	-3.294
Slmo2	2	0.032726	0.059621	0.657081	2409	2	-4.4512	0.96727	0.9672	1	18199	0	-4.4512
Meox1	4	0.018537	0.059656	0.657081	1712	4	-3.2486	0.98146	0.98148	1	18562	0	-3.2486
Clns1a	4	0.018537	0.059659	0.657081	1713	3	-3.3706	0.87736	0.87696	1	16345	0	-3.3706
Ptger4	4	0.018537	0.059659	0.657081	1714	3	-3.8801	0.79103	0.79063	1	14677	0	-3.8801
Thoc2	4	0.018537	0.059659	0.657081	1715	4	-3.6827	0.96849	0.96843	1	18226	0	-3.6827
Ccni	4	0.01855	0.059693	0.657096	1716	4	-2.3818	0.98145	0.98146	1	18561	0	-2.3818
Trappc2l	4	0.018563	0.059733	0.657136	1718	4	-2.1351	0.98144	0.98145	1	18560	0	-2.1351
Gpr89	4	0.018571	0.059764	0.657136	1719	4	-2.8235	0.98143	0.98144	1	18559	0	-2.8235
Adgrb3	4	0.01862	0.059899	0.657885	1720	2	-1.4957	0.4485	0.45251	1	8382	1	-1.4957
Slco4a1	4	0.01862	0.059899	0.657885	1721	3	-2.7361	0.88538	0.88503	1	16507	0	-2.7361
Olfr816	3	0.023518	0.060153	0.659923	1971	3	-0.72589	0.91949	0.91954	1	17193	0	-0.72589
Atoh8	4	0.018732	0.060219	0.659923	1724	3	-2.962	0.30291	0.33355	1	6254	1	-2.962
Rad1	4	0.018732	0.060219	0.659923	1723	3	-3.8553	0.92306	0.92296	1	17268	0	-3.8553
Tmco1	4	0.018732	0.060219	0.659923	1725	3	-3.0527	0.71204	0.71146	1	13247	0	-3.0527
Nudt4	4	0.018777	0.06034	0.660135	1728	3	-2.901	0.41175	0.42043	1	7802	1	-2.901
Reg1	4	0.018777	0.06034	0.660135	1729	3	-2.0221	0.74475	0.74434	1	13831	0	-2.0221
Slc18b1	4	0.018777	0.06034	0.660135	1727	3	-0.92513	0.82234	0.82191	1	15289	0	-0.92513
1810013L24Rik	3	0.023608	0.060373	0.660135	1973	3	-2.3293	0.97639	0.97657	1	18421	0	-2.3293
4732456N10Rik	3	0.023644	0.06046	0.660726	1975	3	-1.8322	0.97636	0.97654	1	18419	0	-1.8322
E130309D02Rik	4	0.018843	0.060551	0.661344	1732	4	-2.5132	0.98116	0.98118	1	18555	0	-2.5132
Zfr	4	0.018905	0.06073	0.66294	1733	3	-4.3007	0.83278	0.83223	1	15502	0	-4.3007
Supt4a	2	0.033497	0.060952	0.664991	2434	2	-4.5909	0.9665	0.96645	1	18185	0	-4.5909
Mael	4	0.01902	0.061073	0.665159	1734	4	-1.2605	0.98098	0.98101	1	18552	0	-1.2605
Amd1	4	0.019035	0.06112	0.665159	1735	4	-3.82	0.95787	0.95784	1	17970	0	-3.82
Galnt15	4	0.019035	0.06112	0.665159	1736	3	-3.4571	0.85951	0.85905	1	15982	0	-3.4571
Katna1	4	0.019035	0.06112	0.665159	1737	3	-4.0604	0.90916	0.90893	1	16995	0	-4.0604
Cypt3	4	0.019074	0.061238	0.665159	1739	2	-2.2874	0.54566	0.54497	1	10145	0	-2.2874
Gadd45b	4	0.019074	0.061238	0.665159	1741	3	-2.7467	0.89656	0.8963	1	16744	0	-2.7467
Pspc1	4	0.019074	0.061238	0.665159	1742	3	-2.6841	0.83198	0.83142	1	15487	0	-2.6841
Vps72	4	0.019074	0.061238	0.665159	1740	3	-2.9642	0.86822	0.86779	1	16159	0	-2.9642
Zfp459	4	0.019136	0.061432	0.666897	1745	4	-2.9171	0.98086	0.98089	1	18549	0	-2.9171
Tuba1b	2	0.033867	0.061575	0.668076	2450	2	-3.1994	0.96613	0.96608	1	18182	0	-3.1994
Elp3	4	0.019238	0.061725	0.66933	1748	4	-1.3069	0.98076	0.9808	1	18545	0	-1.3069
Flad1	4	0.019271	0.061821	0.67001	1749	3	-4.0231	0.79733	0.79698	1	14795	0	-4.0231
Srp9	4	0.019287	0.06187	0.670122	1750	4	-2.5254	0.98071	0.98075	1	18544	0	-2.5254
Ddx55	4	0.019296	0.0619	0.670122	1751	3	-3.8309	0.20372	0.26316	1	5019	1	-3.8309
Cmklr1	2	0.034074	0.061949	0.670288	2458	1	-1.844	0.23565	0.23748	1	5390	1	-1.844
Oxa1l	4	0.019333	0.062019	0.67045	1753	3	-3.9051	0.57146	0.57088	1	10618	0	-3.9051
Hbs1l	4	0.019339	0.062034	0.67045	1754	4	-4.24	0.97993	0.98	1	18524	0	-4.24
Plg	4	0.01937	0.062128	0.67045	1756	3	-4.0415	0.1968	0.25859	1	4938	1	-4.0415
Gm14496	4	0.019382	0.062169	0.67045	1760	3	-3.4672	0.9146	0.91442	1	17097	0	-3.4672
Hdac10	4	0.019382	0.062169	0.67045	1758	2	-2.3856	0.34202	0.36349	1	6786	1	-2.3856
Zbtb18	4	0.019382	0.062169	0.67045	1759	3	-2.8339	0.23742	0.28631	1	5412	1	-2.8339
Olfr504	4	0.019397	0.06222	0.670636	1763	4	-2.7145	0.9806	0.98064	1	18538	0	-2.7145
Fpgs	4	0.019432	0.062311	0.671245	1764	3	-2.9591	0.93048	0.9303	1	17419	0	-2.9591
Farsb	4	0.019504	0.062509	0.672366	1765	3	-4.0347	0.24618	0.29249	1	5522	1	-4.0347
Set	4	0.019504	0.062509	0.672366	1766	4	-4.0967	0.95145	0.95135	1	17820	0	-4.0967
Ror1	3	0.024508	0.062529	0.672366	2011	3	-1.8716	0.97549	0.97567	1	18401	0	-1.8716
Nsf	3	0.024518	0.062552	0.672366	2012	3	-1.2558	0.91656	0.91659	1	17131	0	-1.2558
Aars	2	0.034513	0.062681	0.67294	2477	2	-3.7621	0.96549	0.96543	1	18170	0	-3.7621
Snrnp70	2	0.034513	0.062681	0.67294	2476	2	-3.7293	0.96549	0.96543	1	18169	0	-3.7293
2310034C09Rik	4	0.019591	0.062739	0.67294	1767	4	-2.7679	0.98041	0.98045	1	18536	0	-2.7679
Pole2	3	0.024602	0.062742	0.67294	2021	3	-4.7764	0.89136	0.89143	1	16646	0	-4.7764
Vimp	3	0.024675	0.06291	0.673227	2026	2	-1.9238	0.73643	0.73655	1	13673	0	-1.9238
Rasgrf1	4	0.019658	0.062928	0.673227	1768	2	-2.1314	0.74749	0.74714	1	13893	0	-2.1314
Pdap1	4	0.01966	0.062933	0.673227	1769	3	-4.0624	0.25972	0.3021	1	5695	1	-4.0624
Eif2ak4	4	0.01968	0.062985	0.673227	1771	4	-1.4429	0.98032	0.98037	1	18534	0	-1.4429
Msantd3	4	0.019694	0.063016	0.673227	1774	1	0.70602	0.68266	0.68214	1	12686	0	0.70602
Nxpe3	4	0.019693	0.063016	0.673227	1772	3	-4.3551	0.22512	0.27789	1	5271	1	-4.3551
Sla	4	0.019694	0.063016	0.673227	1773	2	-0.32696	0.60588	0.60542	1	11259	0	-0.32696
Clasp2	3	0.024734	0.063055	0.673227	2032	3	-2.0601	0.97527	0.97544	1	18395	0	-2.0601
Ankrd17	4	0.019714	0.063078	0.673227	1775	4	-4.2932	0.96377	0.96371	1	18121	0	-4.2932
Ola1	4	0.019727	0.063116	0.67327	1776	3	-4.0895	0.20568	0.26452	1	5045	1	-4.0895
Pate4	4	0.019761	0.063213	0.673468	1777	4	-3.0545	0.98024	0.98029	1	18533	0	-3.0545
Atp5c1	4	0.019767	0.063229	0.673468	1779	4	-2.6055	0.98023	0.98029	1	18531	0	-2.6055
Myc	4	0.019775	0.063255	0.673468	1780	4	-2.3939	0.98022	0.98028	1	18530	0	-2.3939
Uqcc1	4	0.019789	0.063297	0.673468	1781	4	-2.699	0.98021	0.98027	1	18529	0	-2.699
Catsperd	4	0.019793	0.063306	0.673468	1782	4	-3.5848	0.95177	0.95166	1	17822	0	-3.5848
Ccdc115	4	0.01985	0.063477	0.67492	1783	4	-3.0674	0.94368	0.94362	1	17658	0	-3.0674
Plekho1	3	0.024978	0.063631	0.676136	2040	2	-4.7656	0.50066	0.50072	1	9310	0	-4.7656
Six4	4	0.019936	0.063747	0.676136	1785	3	-3.2296	0.91152	0.91135	1	17047	0	-3.2296
Taar1	4	0.019936	0.063747	0.676136	1784	2	-2.2354	0.57606	0.57553	1	10709	0	-2.2354
Olfr344	4	0.019955	0.063795	0.676136	1787	3	-2.63	0.88687	0.88656	1	16540	0	-2.63
Eif5	4	0.019968	0.063832	0.676136	1789	3	-3.1797	0.88992	0.88963	1	16607	0	-3.1797
Spata5	4	0.019968	0.063832	0.676136	1788	3	-4.01	0.88032	0.87988	1	16395	0	-4.01
Tmprss11b	4	0.019968	0.063832	0.676136	1790	3	-3.748	0.064943	0.11532	0.957134	2344	1	-3.748
Tspan6	3	0.025108	0.063948	0.676996	2044	3	-2.0399	0.97489	0.97506	1	18390	0	-2.0399
Whrn	4	0.020026	0.063986	0.67704	1791	4	-1.0414	0.97997	0.98005	1	18525	0	-1.0414
Cuedc2	4	0.020068	0.064113	0.677701	1792	4	-2.6395	0.97993	0.98	1	18523	0	-2.6395
Usp9x	4	0.020071	0.064118	0.677701	1793	4	-1.1035	0.97993	0.98	1	18522	0	-1.1035
Blm	4	0.020089	0.064178	0.677976	1794	3	-2.8375	0.73034	0.72991	1	13565	0	-2.8375
Scube1	4	0.020111	0.064255	0.678042	1795	4	-3.3468	0.97989	0.97996	1	18521	0	-3.3468
Atf3	3	0.025243	0.064277	0.678042	2049	1	0.24372	0.47399	0.4741	1	8828	0	0.24372
Ilkap	3	0.025247	0.064288	0.678042	2051	3	-2.0071	0.97475	0.97492	1	18385	0	-2.0071
Ciapin1	3	0.025283	0.06437	0.678181	2062	3	-2.1466	0.97472	0.97488	1	18384	0	-2.1466
Nomo1	4	0.020151	0.06437	0.678181	1796	4	-4.002	0.96327	0.9632	1	18107	0	-4.002
Stard3	4	0.020198	0.064497	0.679031	1797	3	-4.3697	0.92401	0.92389	1	17286	0	-4.3697
Psmd4	3	0.025358	0.06454	0.679031	2068	3	-3.8465	0.97464	0.9748	1	18381	0	-3.8465
Alg13	3	0.025364	0.064554	0.679031	2069	3	-4.7547	0.97373	0.97385	1	18356	0	-4.7547
Adamts8	4	0.020236	0.0646	0.679126	1798	4	-1.7732	0.97976	0.97984	1	18518	0	-1.7732
Cebpzos	2	0.035626	0.064633	0.679126	2538	2	-3.3982	0.83506	0.83474	1	15544	0	-3.3982
2810004N23Rik	4	0.020264	0.064691	0.679287	1799	4	-1.8212	0.97974	0.9798	1	18516	0	-1.8212
Mfsd5	4	0.02028	0.064737	0.679287	1800	4	-1.6396	0.97972	0.97979	1	18515	0	-1.6396
Ryr1	4	0.020321	0.064855	0.679287	1803	3	-1.0341	0.11128	0.18276	0.987737	3551	1	-1.0341
Slc45a1	4	0.020321	0.064855	0.679287	1804	3	-2.7556	0.067214	0.11871	0.957134	2408	1	-2.7556
Vmn1r180	4	0.020321	0.064855	0.679287	1802	3	-3.1256	0.72868	0.72826	1	13539	0	-3.1256
Zdhhc13	4	0.020321	0.064855	0.679287	1801	3	-1.3645	0.50568	0.50544	1	9389	1	-1.3645
Cct2	2	0.035836	0.064976	0.679828	2546	2	-3.1324	0.96416	0.96415	1	18133	0	-3.1324
Rps5	2	0.035836	0.064976	0.679828	2547	2	-3.4744	0.96416	0.96415	1	18134	0	-3.4744
Atp6v0b	4	0.020468	0.065291	0.680948	1812	3	-3.4236	0.026531	0.058357	0.892561	1268	1	-3.4236
D5Ertd577e	4	0.020468	0.065291	0.680948	1811	3	-3.8456	0.36432	0.38127	1	7109	1	-3.8456
Gfm2	4	0.020468	0.065291	0.680948	1808	4	-4.361	0.97636	0.97634	1	18420	0	-4.361
Olfr101	4	0.020468	0.065291	0.680948	1813	3	-3.2918	0.80561	0.80528	1	14959	0	-3.2918
Rpap1	4	0.020468	0.065291	0.680948	1809	3	-3.7085	0.14247	0.22299	0.997777	4287	1	-3.7085
Scd2	4	0.020468	0.065291	0.680948	1810	3	-4.132	0.64834	0.64784	1	12043	0	-4.132
Tubg2	4	0.020498	0.065378	0.68149	1814	2	-2.1811	0.46891	0.47091	1	8736	1	-2.1811
Olfr870	4	0.020546	0.065516	0.682268	1815	4	-4.0583	0.97945	0.97951	1	18509	0	-4.0583
Ly6e	4	0.020548	0.065522	0.682268	1816	4	-1.1438	0.97945	0.97951	1	18508	0	-1.1438
Sltm	4	0.020577	0.065609	0.682809	1817	4	-3.1586	0.97942	0.97947	1	18507	0	-3.1586
Bard1	4	0.020635	0.065775	0.68364	1819	2	-0.90756	0.64571	0.64522	1	11995	0	-0.90756
Pex11b	4	0.020635	0.065775	0.68364	1820	4	-1.462	0.94619	0.94614	1	17708	0	-1.462
Uba3	4	0.020667	0.065857	0.68364	1821	4	-2.9117	0.97933	0.97938	1	18505	0	-2.9117
Xpo7	4	0.020676	0.065884	0.68364	1822	3	-3.888	0.91375	0.91356	1	17083	0	-3.888
Hepacam2	4	0.020699	0.065957	0.68364	1823	4	-1.6697	0.9793	0.97934	1	18504	0	-1.6697
Atp5sl	4	0.020725	0.06602	0.68364	1824	4	-3.4246	0.97928	0.97932	1	18503	0	-3.4246
Ndufb7	4	0.020742	0.066067	0.68364	1825	3	-3.5808	0.88813	0.88784	1	16570	0	-3.5808
Tipin	4	0.020742	0.066067	0.68364	1826	3	-3.8989	0.9186	0.91843	1	17172	0	-3.8989
Cyb5d1	4	0.020773	0.066149	0.68364	1827	4	-1.9866	0.97923	0.97927	1	18502	0	-1.9866
Ypel5	4	0.020784	0.066186	0.68364	1829	4	-1.5259	0.97922	0.97926	1	18500	0	-1.5259
Uspl1	3	0.026085	0.066231	0.68364	2102	1	1.4888	0.0051902	0.014094	0.692314	406	2	1.4888
Psmg4	2	0.036545	0.066245	0.68364	2576	2	-3.7798	0.96345	0.96345	1	18109	0	-3.7798
Nol12	4	0.020814	0.066254	0.68364	1830	3	-3.8081	0.35385	0.37281	1	6963	1	-3.8081
Psma6	1	0.066195	0.066287	0.68364	3749	1	-4.7564	0.9338	0.93409	1	17486	0	-4.7564
Olfr800	4	0.020841	0.066355	0.68364	1831	4	-3.2286	0.97916	0.97921	1	18498	0	-3.2286
4933406M09Rik	4	0.020844	0.066362	0.68364	1834	2	0.27937	0.38272	0.39629	1	7386	1	0.27937
Arfgef2	4	0.020844	0.066362	0.68364	1833	2	-0.36818	0.50431	0.50412	1	9365	1	-0.36818
Hcar2	4	0.020844	0.066362	0.68364	1832	3	-2.4293	0.015185	0.039221	0.833134	898	1	-2.4293
Nrap	4	0.020867	0.066419	0.68364	1836	2	-2.0532	0.18879	0.25323	1	4845	1	-2.0532
BC026585	4	0.020873	0.066435	0.68364	1837	4	-1.0198	0.97913	0.97918	1	18496	0	-1.0198
Mdn1	2	0.036696	0.066495	0.68364	2590	2	-4.6573	0.9596	0.95959	1	18015	0	-4.6573
Osbpl1a	4	0.020932	0.066602	0.68364	1838	4	-3.5905	0.97907	0.97912	1	18495	0	-3.5905
Ndc1	4	0.020937	0.066623	0.68364	1839	4	-3.7534	0.97906	0.97912	1	18494	0	-3.7534
Polr3k	3	0.026261	0.066631	0.68364	2111	3	-3.709	0.97374	0.97387	1	18357	0	-3.709
Actr8	4	0.020988	0.066765	0.68364	1841	4	-3.0231	0.9585	0.95844	1	17986	0	-3.0231
Arhgap31	4	0.020988	0.066765	0.68364	1843	3	-4.0487	0.64938	0.64884	1	12064	0	-4.0487
Arl16	4	0.020988	0.066765	0.68364	1844	2	-2.326	0.67778	0.67723	1	12600	0	-2.326
Olfr1202	4	0.020988	0.066765	0.68364	1842	3	-3.1239	0.64324	0.6428	1	11946	0	-3.1239
Prnp	4	0.020988	0.066765	0.68364	1845	3	-3.8581	0.82991	0.82936	1	15438	0	-3.8581
Tmem126b	4	0.020988	0.066765	0.68364	1840	3	-4.3351	0.88165	0.88124	1	16427	0	-4.3351
Med11	4	0.020989	0.066767	0.68364	1846	4	-3.9321	0.94999	0.94993	1	17797	0	-3.9321
Dctn4	3	0.02637	0.066903	0.684672	2112	3	-4.8407	0.93055	0.93067	1	17421	0	-4.8407
Adprm	4	0.02108	0.067046	0.685395	1848	2	0.57934	0.11164	0.18325	0.987777	3558	2	0.57934
Olfr1491	4	0.02108	0.067046	0.685395	1847	3	-3.1628	0.40311	0.41327	1	7683	1	-3.1628
Ift122	4	0.02109	0.067078	0.685395	1849	4	-2.1426	0.97891	0.97895	1	18492	0	-2.1426
Stambp	4	0.021172	0.067331	0.687622	1853	3	-3.9801	0.37203	0.38749	1	7219	1	-3.9801
Bcl7a	4	0.021236	0.067512	0.689111	1854	1	0.58492	0.79722	0.79686	1	14792	0	0.58492
Evl	4	0.021275	0.067619	0.689133	1857	3	-3.1259	0.93023	0.93005	1	17412	0	-3.1259
Farp2	4	0.021275	0.067619	0.689133	1855	4	-4.3689	0.9774	0.97744	1	18446	0	-4.3689
Stox1	4	0.021275	0.067619	0.689133	1856	2	-2.1326	0.53996	0.53937	1	10032	0	-2.1326
Ska1	4	0.021296	0.067675	0.689346	1858	3	-4.6288	0.65794	0.65741	1	12234	0	-4.6288
Utp11l	4	0.021331	0.06778	0.689716	1859	4	-2.7528	0.97867	0.9787	1	18488	0	-2.7528
Kcnv1	4	0.021341	0.067809	0.689716	1860	2	-1.4526	0.77865	0.77822	1	14428	0	-1.4526
Igf2bp1	4	0.02135	0.067834	0.689716	1861	4	-2.1165	0.97865	0.97869	1	18487	0	-2.1165
Asf1b	4	0.021359	0.067861	0.689716	1862	4	-1.3363	0.97864	0.97868	1	18486	0	-1.3363
Dlgap4	4	0.021445	0.068093	0.689716	1863	2	-2.5901	0.84005	0.83939	1	15641	0	-2.5901
Pak2	3	0.026899	0.068147	0.689716	2138	2	-4.7103	0.65057	0.6506	1	12093	0	-4.7103
Nlrp1a	4	0.021472	0.068169	0.689716	1864	2	-1.793	0.88348	0.88309	1	16462	0	-1.793
Gapdh	2	0.037674	0.068207	0.689716	2631	2	-3.9072	0.96233	0.96233	1	18089	0	-3.9072
Fgf21	4	0.021489	0.068227	0.689716	1867	3	-3.5296	0.11691	0.19066	0.987777	3695	1	-3.5296
Gm3488	4	0.021489	0.068227	0.689716	1868	3	-3.4152	0.55215	0.55149	1	10247	0	-3.4152
Naf1	4	0.021489	0.068227	0.689716	1866	4	-3.3018	0.97609	0.97606	1	18411	0	-3.3018
Prpf18	4	0.021489	0.068227	0.689716	1870	3	-4.0137	0.89832	0.89804	1	16771	0	-4.0137
Yars	4	0.021489	0.068227	0.689716	1869	4	-3.6327	0.96797	0.96792	1	18213	0	-3.6327
Herc4	4	0.021508	0.06828	0.689716	1871	4	-1.5719	0.97849	0.97853	1	18482	0	-1.5719
Klrd1	4	0.02153	0.068349	0.689716	1873	4	-2.3724	0.97847	0.97851	1	18480	0	-2.3724
Ppargc1b	4	0.021537	0.068371	0.689716	1874	4	-3.0999	0.97846	0.97851	1	18479	0	-3.0999
Vwa3a	4	0.021543	0.068387	0.689716	1875	4	-3.576	0.97846	0.9785	1	18478	0	-3.576
Herc6	4	0.021558	0.068432	0.689716	1876	4	-1.7115	0.97844	0.97849	1	18477	0	-1.7115
Exoc5	4	0.021567	0.06846	0.689716	1877	4	-3.6472	0.97843	0.97848	1	18476	0	-3.6472
Mms22l	3	0.027038	0.068489	0.689716	2145	3	-3.1997	0.97296	0.97308	1	18335	0	-3.1997
Lamtor4	4	0.021591	0.068534	0.689716	1878	4	-3.544	0.97841	0.97845	1	18474	0	-3.544
Mttp	4	0.021615	0.068605	0.689716	1879	4	-3.0448	0.97838	0.97843	1	18473	0	-3.0448
Actr2	3	0.027121	0.068658	0.689716	2148	2	-4.7758	0.83792	0.83792	1	15600	0	-4.7758
Adamdec1	4	0.021638	0.068659	0.689716	1881	2	-2.3732	0.87255	0.87215	1	16244	0	-2.3732
Hist1h2bf	2	0.037953	0.068659	0.689716	2639	2	-3.9042	0.96205	0.96205	1	18083	0	-3.9042
Naa25	4	0.021638	0.068659	0.689716	1882	3	-3.1793	0.92394	0.92382	1	17283	0	-3.1793
Uqcrc1	4	0.021638	0.068659	0.689716	1880	3	-3.926	0.86875	0.86831	1	16172	0	-3.926
Olfr1246	3	0.027232	0.068926	0.691371	2156	3	-2.2918	0.97277	0.9729	1	18328	0	-2.2918
Ndufb3	4	0.021733	0.068938	0.691371	1883	3	-2.9575	0.61318	0.61273	1	11392	0	-2.9575
Hist3h2ba	4	0.021743	0.068973	0.691371	1884	4	-2.9587	0.97826	0.97831	1	18470	0	-2.9587
Spryd7	4	0.021759	0.06902	0.691371	1885	4	-1.6754	0.97824	0.97829	1	18468	0	-1.6754
Scgb1b19	3	0.027276	0.069031	0.691371	2157	2	-4.3594	0.49572	0.49577	1	9219	0	-4.3594
Cfdp1	4	0.021765	0.069035	0.691371	1886	4	-1.4265	0.97823	0.97829	1	18467	0	-1.4265
Pcdhga12	4	0.021789	0.069106	0.691424	1887	4	-1.0772	0.97821	0.97826	1	18466	0	-1.0772
T	4	0.021799	0.069132	0.691424	1888	3	-4.4611	0.60826	0.6078	1	11301	0	-4.4611
Kif21b	4	0.021804	0.069146	0.691424	1889	3	-3.9644	0.52904	0.52846	1	9826	0	-3.9644
Cog1	4	0.021819	0.069191	0.691456	1890	3	-4.1345	0.2494	0.29477	1	5567	1	-4.1345
Bola2	3	0.027355	0.06922	0.691456	2163	3	-2.9371	0.97265	0.97279	1	18325	0	-2.9371
Gnl1	4	0.021899	0.069399	0.692379	1891	4	-3.2447	0.9781	0.97815	1	18465	0	-3.2447
Taf2	1	0.069602	0.069665	0.692379	3830	1	-5.1701	0.9304	0.93067	1	17417	0	-5.1701
Cyp4f13	4	0.022016	0.069747	0.692379	1892	4	-1.6133	0.97798	0.97803	1	18463	0	-1.6133
Asxl1	4	0.02202	0.069758	0.692379	1895	2	-1.6768	0.87862	0.87821	1	16366	0	-1.6768
Pdpk1	4	0.02202	0.069758	0.692379	1896	3	-2.6589	0.90575	0.90547	1	16913	0	-2.6589
Tusc5	4	0.02202	0.069758	0.692379	1893	1	1.8198	0.070413	0.12343	0.957134	2497	2	1.8198
Trappc9	4	0.022025	0.069773	0.692379	1897	4	-2.8354	0.97797	0.97802	1	18461	0	-2.8354
Pgpep1	4	0.022047	0.069835	0.692379	1898	3	-3.8692	0.83325	0.83269	1	15514	0	-3.8692
Sdc2	4	0.022047	0.069835	0.692379	1899	2	-2.1682	0.42104	0.42841	1	7962	1	-2.1682
Ndufa11	4	0.022068	0.069896	0.692379	1900	4	-1.5133	0.97793	0.97799	1	18460	0	-1.5133
Hspa5	4	0.022073	0.069913	0.692379	1904	4	-3.6992	0.9654	0.96532	1	18167	0	-3.6992
Itga7	4	0.022073	0.069913	0.692379	1906	3	-4.1054	0.89207	0.8918	1	16661	0	-4.1054
Nrk	4	0.022073	0.069913	0.692379	1902	4	-3.8948	0.95803	0.95799	1	17973	0	-3.8948
Nup88	4	0.022073	0.069913	0.692379	1903	3	-3.9221	0.8574	0.85695	1	15945	0	-3.9221
Phax	4	0.022073	0.069913	0.692379	1901	4	-3.1827	0.96033	0.96024	1	18035	0	-3.1827
Zfp131	4	0.022073	0.069913	0.692379	1905	3	-3.5551	0.84807	0.8475	1	15791	0	-3.5551
Arhgef10	4	0.022089	0.06996	0.692379	1907	4	-2.9551	0.97791	0.97797	1	18458	0	-2.9551
Tomm40	4	0.022097	0.069981	0.692379	1908	4	-3.5478	0.9779	0.97796	1	18457	0	-3.5478
Pid1	4	0.022193	0.070273	0.69491	1910	4	-1.8167	0.97781	0.97786	1	18456	0	-1.8167
Efcab3	4	0.02234	0.070698	0.697819	1911	4	-2.5516	0.97766	0.97771	1	18454	0	-2.5516
Kank1	4	0.02236	0.070756	0.697819	1912	3	-2.4222	0.26719	0.30739	1	5779	1	-2.4222
Pcdhga11	4	0.02236	0.070756	0.697819	1914	3	-3.0653	0.13368	0.21467	0.993689	4130	1	-3.0653
Pgrmc2	4	0.02236	0.070756	0.697819	1913	4	-1.3975	0.95618	0.9561	1	17924	0	-1.3975
Tssk1	4	0.02236	0.070756	0.697819	1915	2	-0.67721	0.16543	0.2378	1	4574	1	-0.67721
Magee1	4	0.022371	0.070784	0.697819	1916	2	-2.0361	0.52755	0.52698	1	9783	0	-2.0361
[truncated: 17,650 more rows]

## Sheet: IL2+TGF vs IL_gene summary
id	num	neg.score	neg.p.value	neg.fdr	neg.rank	neg.goodsgrna	neg.lfc	pos.score	pos.p.value	pos.fdr	pos.rank	pos.goodsgrna	pos.lfc
Cul5	4	0.99998	0.99998	0.999975	19489	0	3.0969	2.4194e-05	8.7127e-05	0.52104	1	4	3.0969
Adk	4	0.81936	0.82309	0.998474	16002	1	4.6045	2.9149e-05	0.00010389	0.52104	2	3	4.6045
4931406B18Rik	4	0.69924	0.74258	0.996164	14216	1	0.85921	2.9397e-05	0.0001044	0.52104	3	3	0.85921
Fam114a2	4	0.39366	0.54484	0.991548	10154	1	5.5818	3.0347e-05	0.00010694	0.52104	4	3	5.5818
Stx4a	2	0.99993	0.99993	0.999975	19488	0	5.5021	6.848e-05	0.00014403	0.561386	7	2	5.5021
Tmem254b	3	0.68124	0.69153	0.996164	13973	1	0.55798	6.6142e-05	0.00021007	0.620545	6	2	0.55798
Smad2	4	0.99988	0.99988	0.999975	19484	0	3.8216	6.4016e-05	0.00023801	0.620545	5	4	3.8216
Ezh2	4	0.99991	0.99991	0.999975	19487	0	3.0258	8.9591e-05	0.00033403	0.620545	8	4	3.0258
Rap1a	4	0.9999	0.9999	0.999975	19486	0	3.3753	0.00010095	0.00038128	0.620545	9	4	3.3753
Trp53	4	0.9999	0.9999	0.999975	19485	0	2.5042	0.00010492	0.00039601	0.620545	10	4	2.5042
Fam83b	4	0.92416	0.92402	0.999975	17967	0	2.9878	0.00011368	0.00042903	0.620545	11	2	2.9878
Trim37	3	0.39878	0.51241	0.991548	10231	1	5.4924	0.00015424	0.00047069	0.620545	15	2	5.4924
Srp54b	2	0.99186	0.99174	0.999975	19294	0	4.9591	0.00024986	0.00049406	0.620545	20	2	4.9591
Myh13	4	0.61357	0.69931	0.996164	13129	1	3.8199	0.00013749	0.00052556	0.620545	12	3	3.8199
Gpr107	4	0.37402	0.52601	0.991548	9834	1	1.1883	0.00014698	0.0005601	0.620545	13	3	1.1883
Rbpjl	4	0.1621	0.32061	0.991548	5798	1	3.2046	0.00014755	0.00056213	0.620545	14	3	3.2046
Cpeb4	3	0.99818	0.99823	0.999975	19440	0	5.3811	0.00019891	0.00058347	0.620545	18	3	5.3811
Tgfbr2	4	0.99934	0.99935	0.999975	19473	0	4.332	0.00015645	0.00059719	0.620545	16	4	4.332
Olfr1511	2	0.99968	0.99967	0.999975	19482	0	5.4632	0.0003171	0.00061802	0.620545	24	2	5.4632
Pls3	4	0.99964	0.99966	0.999975	19481	0	4.1347	0.00016874	0.00063682	0.620545	17	4	4.1347
Ttll4	4	0.36332	0.51571	0.991548	9654	2	-0.31556	0.00020576	0.00077551	0.719708	19	1	-0.31556
Hook3	2	0.99954	0.99952	0.999975	19478	0	6.0077	0.00046274	0.00087762	0.765112	34	2	6.0077
Them4	3	0.97697	0.97714	0.999975	18996	0	1.2984	0.00033068	0.00097465	0.765112	27	3	1.2984
Zfp609	4	0.83249	0.83399	0.998474	16200	1	1.2944	0.00026455	0.00098532	0.765112	21	3	1.2944
Chst2	2	0.99948	0.99945	0.999975	19476	0	5.306	0.00052106	0.00098685	0.765112	41	2	5.306
Men1	4	0.99972	0.99973	0.999975	19483	0	3.2082	0.00027681	0.001026	0.765112	22	4	3.2082
Slc4a5	4	0.9865	0.98648	0.999975	19186	0	4.1807	0.00028673	0.00106	0.765112	23	4	4.1807
Axin1	3	0.99486	0.99499	0.999975	19360	0	5.0301	0.00038584	0.0011332	0.765112	29	3	5.0301
Ddx1	4	0.32083	0.47499	0.991548	8912	1	2.7767	0.00032282	0.0011845	0.765112	25	2	2.7767
Abca8b	4	0.67893	0.73159	0.996164	13941	1	0.96912	0.00032333	0.0011865	0.765112	26	2	0.96912
Tmco3	3	0.95926	0.95951	0.999975	18656	0	0.99424	0.00041885	0.0012317	0.765112	30	3	0.99424
Taf1d	2	0.79056	0.79008	0.996164	15533	0	3.6475	0.0007201	0.0013481	0.765112	53	1	3.6475
B4galnt1	3	0.2403	0.36581	0.991548	7360	2	-0.80832	0.00046293	0.0013613	0.765112	35	1	-0.80832
Olfr339	4	0.59578	0.69115	0.996164	12932	1	3.6964	0.00036934	0.0013679	0.765112	28	3	3.6964
Prosc	3	0.9995	0.99951	0.999975	19477	0	4.4168	0.00049768	0.0014426	0.765112	37	3	4.4168
Olfr870	3	0.98249	0.98265	0.999975	19106	0	3.083	0.00050701	0.0014735	0.765112	38	3	3.083
Mrpl52	3	0.80187	0.80182	0.996164	15708	0	5.2318	0.00050835	0.0014746	0.765112	39	2	5.2318
Sypl2	3	0.99556	0.99567	0.999975	19375	0	5.4856	0.00051634	0.0014918	0.765112	40	3	5.4856
Hrh2	4	0.99957	0.99959	0.999975	19480	0	2.6386	0.00043026	0.0015701	0.78459	31	4	2.6386
Smad4	4	0.99954	0.99956	0.999975	19479	0	2.8769	0.00045759	0.0016762	0.799976	32	4	2.8769
Ercc4	4	0.25667	0.4143	0.991548	7692	2	2.2797	0.00046043	0.0016864	0.799976	33	2	2.2797
H2-M10.6	3	0.8411	0.84108	0.998474	16361	0	4.783	0.00059909	0.001724	0.799976	46	2	4.783
Padi2	4	0.87718	0.87677	0.998474	17083	0	3.4947	0.00049463	0.0018205	0.806593	36	3	3.4947
Mettl20	2	0.99903	0.999	0.999975	19465	0	4.3324	0.00096597	0.001821	0.806593	69	2	4.3324
Stambp	4	0.99897	0.99897	0.999975	19463	0	3.8155	0.00052351	0.0019211	0.813459	42	4	3.8155
Bahd1	3	0.99933	0.99934	0.999975	19472	0	2.9075	0.00067348	0.0019374	0.813459	50	3	2.9075
Fbxw7	4	0.99099	0.99102	0.999975	19276	0	3.7457	0.0005513	0.0020146	0.813459	43	4	3.7457
Mroh4	4	0.95545	0.95536	0.999975	18581	0	3.5022	0.00055822	0.0020471	0.813459	44	3	3.5022
Cirbp	4	0.99943	0.99944	0.999975	19475	0	3.1008	0.00057006	0.0020954	0.813459	45	4	3.1008
Itgb1	4	0.85005	0.84985	0.998474	16529	1	3.7285	0.00063837	0.0023433	0.813459	47	3	3.7285
Ndufa10	4	0.99935	0.99936	0.999975	19474	0	2.4936	0.00064842	0.0023794	0.813459	48	4	2.4936
Hps5	4	0.93807	0.93805	0.999975	18253	0	3.8059	0.00066255	0.0024317	0.813459	49	3	3.8059
Olfr885	4	0.11328	0.23996	0.991403	4391	2	1.383	0.00067909	0.0024911	0.813459	51	2	1.383
Supt7l	4	0.93947	0.93947	0.999975	18285	0	3.6803	0.00069544	0.0025506	0.813459	52	3	3.6803
Stac3	3	0.49328	0.56467	0.993512	11741	1	0.87423	0.00090369	0.0025622	0.813459	64	2	0.87423
Tbk1	3	0.99909	0.99911	0.999975	19467	0	3.4121	0.00090779	0.0025744	0.813459	65	3	3.4121
Olfr138	3	0.6344	0.65617	0.996164	13353	1	4.8623	0.00093846	0.0026715	0.813459	68	2	4.8623
12-Sep	4	0.72377	0.75677	0.996164	14519	1	1.76	0.00073472	0.0026943	0.813459	54	3	1.76
Tmem185b	4	0.99922	0.99921	0.999975	19471	0	3.0347	0.00077994	0.0028513	0.813459	55	4	3.0347
Trove2	4	0.20087	0.36143	0.991548	6593	1	1.7495	0.00079348	0.0028991	0.813459	56	2	1.7495
Vmn1r220	2	0.71788	0.71751	0.996164	14446	0	3.5512	0.0015134	0.0029163	0.813459	105	1	3.5512
Arhgap31	3	0.84457	0.84462	0.998474	16426	0	4.4511	0.0010316	0.0029255	0.813459	73	2	4.4511
Phf23	4	0.9992	0.99919	0.999975	19470	0	2.4879	0.0008017	0.0029285	0.813459	57	4	2.4879
Tyw3	4	0.51315	0.65659	0.996164	12041	1	3.0829	0.00080233	0.0029296	0.813459	58	3	3.0829
Pramel1	4	0.99917	0.99916	0.999975	19469	0	2.2881	0.00083052	0.0030281	0.813459	59	4	2.2881
Ccdc169	4	0.65592	0.71967	0.996164	13606	1	-0.20182	0.00085224	0.0031018	0.813459	60	1	-0.20182
Bcl2l1	3	0.9989	0.99892	0.999975	19459	0	3.8752	0.0011019	0.0031231	0.813459	78	3	3.8752
Nox3	3	0.56943	0.61157	0.996164	12638	1	4.3993	0.001124	0.0031795	0.813459	79	2	4.3993
Cdkn2a	4	0.99913	0.99912	0.999975	19468	0	2.8027	0.00087391	0.0031886	0.813459	61	4	2.8027
Zim1	4	0.99793	0.99797	0.999975	19432	0	3.6851	0.00089225	0.0032572	0.813459	62	4	3.6851
Gm2030	2	0.94829	0.9482	0.999975	18459	0	4.5098	0.0016896	0.0032577	0.813459	122	2	4.5098
Fuca1	4	0.11878	0.2492	0.991548	4531	1	3.3798	0.00089972	0.0032811	0.813459	63	3	3.3798
1700013H16Rik	4	0.38213	0.53385	0.991548	9953	1	2.6902	0.000911	0.0033141	0.813459	66	3	2.6902
Tle4	4	0.99908	0.99907	0.999975	19466	0	2.2098	0.00092209	0.0033649	0.813459	67	4	2.2098
Slfn2	4	0.8845	0.88412	0.998474	17192	0	2.2269	0.00096975	0.003525	0.813459	70	2	2.2269
Tiparp	4	0.99898	0.99898	0.999975	19464	0	1.7789	0.0010177	0.0036921	0.813459	71	4	1.7789
C1qtnf3	4	0.1737	0.33561	0.991548	6072	1	2.6281	0.0010285	0.0037231	0.813459	72	3	2.6281
Fcf1	1	0.99616	0.99623	0.999975	19396	0	5.9952	0.0038363	0.0037663	0.813459	266	1	5.9952
Rrp1b	3	0.73343	0.73566	0.996164	14663	1	4.8931	0.0013406	0.0037739	0.813459	96	2	4.8931
Rit2	3	0.99866	0.9987	0.999975	19452	0	2.7351	0.0013429	0.0037805	0.813459	98	3	2.7351
Hacd4	4	0.99895	0.99894	0.999975	19462	0	2.2374	0.0010549	0.0038227	0.813459	74	4	2.2374
2410089E03Rik	4	0.99894	0.99894	0.999975	19461	0	2.8044	0.0010564	0.0038283	0.813459	75	4	2.8044
Rfwd2	1	0.99602	0.99608	0.999975	19387	0	5.9717	0.0039833	0.0039095	0.813459	279	1	5.9717
Rnasek	3	0.20003	0.31731	0.991548	6574	1	4.2514	0.0013972	0.0039207	0.813459	101	2	4.2514
Gm20594	4	0.42197	0.57208	0.995336	10637	2	-0.4564	0.0010872	0.0039415	0.813459	76	1	-0.4564
Fam71a	4	0.9989	0.99889	0.999975	19460	0	2.417	0.0010998	0.0039929	0.813459	77	4	2.417
Esp6Esp5	4	0.059203	0.14309	0.980827	2719	3	-2.1493	0.001146	0.0041448	0.813459	80	1	-2.1493
Samd15	3	0.57742	0.61677	0.996164	12721	1	4.2119	0.0015013	0.0042199	0.813459	104	2	4.2119
Lrrc45	4	0.97296	0.97291	0.999975	18923	0	3.6415	0.0011663	0.0042215	0.813459	81	3	3.6415
Rock2	4	0.61805	0.70141	0.996164	13176	1	3.2549	0.0011681	0.0042296	0.813459	82	3	3.2549
Wdr6	4	0.99265	0.99269	0.999975	19310	0	3.0073	0.0011711	0.0042418	0.813459	83	4	3.0073
Carkd	3	0.98966	0.98979	0.999975	19249	0	3.1726	0.0015205	0.0042768	0.813459	106	3	3.1726
Serpinb9g	4	0.99882	0.99881	0.999975	19458	0	1.9857	0.0011811	0.0042774	0.813459	84	4	1.9857
Cyb5d1	3	0.99844	0.99848	0.999975	19450	0	2.841	0.0015553	0.0043774	0.813459	109	3	2.841
Rpgrip1	3	0.99694	0.99698	0.999975	19414	0	3.4917	0.0015646	0.0044074	0.813459	110	3	3.4917
Bmi1	4	0.99801	0.99803	0.999975	19434	0	3.0971	0.0012244	0.0044338	0.813459	85	4	3.0971
Gm14347	4	0.9878	0.98782	0.999975	19203	0	3.3114	0.0012244	0.0044338	0.813459	86	4	3.3114
Ythdf2	4	0.71998	0.75451	0.996164	14474	1	3.9346	0.0012368	0.0044831	0.813459	87	3	3.9346
Pcdhga8	3	0.88953	0.88957	0.999721	17273	0	1.5087	0.0016086	0.0045329	0.813459	113	2	1.5087
Btk	4	0.99315	0.99319	0.999975	19324	0	3.6483	0.0012516	0.0045385	0.813459	88	4	3.6483
Larp1	4	0.99875	0.99875	0.999975	19457	0	2.8236	0.0012535	0.0045431	0.813459	89	4	2.8236
2810474O19Rik	4	0.45932	0.60792	0.996164	11197	2	-0.13374	0.0012635	0.0045786	0.813459	90	2	-0.13374
Map7d1	4	0.99872	0.99872	0.999975	19456	0	2.6623	0.0012828	0.0046442	0.813459	91	4	2.6623
Rhpn2	3	0.59033	0.62542	0.996164	12875	1	1.1531	0.0016527	0.0046553	0.813459	118	2	1.1531
Tuba1b	1	0.99521	0.99527	0.999975	19367	0	5.8484	0.0047917	0.0047102	0.813459	333	1	5.8484
Tmem5	4	0.99843	0.99845	0.999975	19449	0	3.537	0.0013049	0.0047219	0.813459	92	4	3.537
Nr1d1	4	0.99869	0.9987	0.999975	19455	0	1.8723	0.0013133	0.0047508	0.813459	93	4	1.8723
Uck1	4	0.68344	0.73401	0.996164	14003	1	2.3528	0.0013222	0.0047874	0.813459	94	3	2.3528
Ripk1	4	0.99867	0.99869	0.999975	19454	0	3.0175	0.0013255	0.0048006	0.813459	95	4	3.0175
Oog2	4	0.99866	0.99867	0.999975	19453	0	3.3297	0.0013428	0.004857	0.813459	97	4	3.3297
Ddit4	3	0.96971	0.96987	0.999975	18871	0	1.1627	0.0017408	0.0049022	0.813459	128	3	1.1627
Olfr461	4	0.80528	0.81195	0.998474	15782	1	0.44664	0.0013809	0.0049977	0.813459	99	2	0.44664
Myom3	4	0.99862	0.99863	0.999975	19451	0	2.4981	0.0013816	0.0050018	0.813459	100	4	2.4981
Adh4	2	0.85475	0.85457	0.998474	16610	0	3.7401	0.0027174	0.0052629	0.813459	190	2	3.7401
Vmn1r132	3	0.88953	0.88957	0.999721	17293	0	4.2119	0.0018895	0.0053071	0.813459	140	2	4.2119
Esp8	4	0.90992	0.90969	0.999975	17690	0	3.2782	0.0014735	0.0053325	0.813459	102	3	3.2782
Slc34a1	3	0.69891	0.70594	0.996164	14215	1	-0.10547	0.0019169	0.0053864	0.813459	142	1	-0.10547
Fzd3	4	0.78309	0.79547	0.996164	15416	1	1.5922	0.0014984	0.0054258	0.813459	103	3	1.5922
Ubb	3	0.99806	0.99811	0.999975	19437	0	3.8081	0.0019416	0.0054611	0.813459	144	3	3.8081
Scgb2b17	1	0.99446	0.99452	0.999975	19353	0	5.7415	0.0055413	0.0054885	0.813459	374	1	5.7415
Nlrp4b	3	0.99805	0.9981	0.999975	19436	0	2.5258	0.001953	0.0054997	0.813459	145	3	2.5258
Slc24a3	4	0.682	0.73322	0.996164	13983	1	3.3833	0.0015335	0.0055571	0.813459	107	3	3.3833
Sytl4	3	0.69306	0.70108	0.996164	14146	1	0.18668	0.001983	0.0055703	0.813459	146	1	0.18668
Olfr1308	4	0.62728	0.7058	0.996164	13274	1	3.5626	0.0015444	0.0055901	0.813459	108	3	3.5626
Pibf1	1	0.99433	0.99442	0.999975	19351	0	5.7276	0.0056663	0.0056216	0.813459	382	1	5.7276
Sh2d1a	4	0.99841	0.99843	0.999975	19448	0	1.9828	0.0015877	0.0057461	0.813459	111	4	1.9828
Bre	4	0.83679	0.83771	0.998474	16292	1	2.3378	0.001592	0.0057608	0.813459	112	2	2.3378
Vav3	4	0.44391	0.5931	0.996164	10967	1	1.39	0.0016159	0.0058451	0.813459	114	2	1.39
Olfr790	4	0.99837	0.99839	0.999975	19447	0	1.8793	0.0016292	0.0058964	0.813459	115	4	1.8793
Ndufb10	4	0.86155	0.86111	0.998474	16740	1	3.1483	0.0016358	0.0059208	0.813459	116	3	3.1483
Bcl3	3	0.99788	0.99793	0.999975	19429	0	3.7966	0.0021183	0.0059244	0.813459	155	3	3.7966
Tmsb15b1	3	0.91386	0.91392	0.999975	17768	0	4.4746	0.002127	0.0059503	0.813459	157	2	4.4746
Lrrc52	4	0.99835	0.99837	0.999975	19446	0	1.7257	0.0016474	0.0059599	0.813459	117	4	1.7257
Trap1a	3	0.16598	0.27537	0.991548	5904	2	-1.595	0.0021371	0.0059828	0.813459	158	1	-1.595
Rbm19	2	0.99636	0.99625	0.999975	19401	0	4.7437	0.0031283	0.0060133	0.813459	216	2	4.7437
Olfr944	3	0.92332	0.9234	0.999975	17952	0	3.9729	0.0021525	0.0060174	0.813459	160	2	3.9729
Slc10a7	4	0.65955	0.72155	0.996164	13647	1	3.4553	0.001668	0.0060346	0.813459	119	3	3.4553
Cldn11	4	0.044942	0.11609	0.968822	2203	3	-1.9422	0.0016746	0.0060519	0.813459	120	1	-1.9422
Eomes	4	0.9942	0.99425	0.999975	19349	0	3.4157	0.0016794	0.0060687	0.813459	121	4	3.4157
Reps1	4	0.75192	0.7744	0.996164	14944	1	2.8199	0.0016965	0.0061256	0.813459	123	3	2.8199
Utp15	2	0.66014	0.65988	0.996164	13665	0	3.0928	0.003187	0.0061276	0.813459	222	1	3.0928
Traf1	3	0.65528	0.67152	0.996164	13602	1	4.6366	0.0022097	0.0061865	0.813459	161	2	4.6366
Nr1h3	4	0.99828	0.9983	0.999975	19445	0	1.5222	0.0017187	0.0062114	0.813459	124	4	1.5222
Trappc2l	4	0.52811	0.66252	0.996164	12211	1	2.9041	0.0017264	0.0062399	0.813459	125	3	2.9041
Gm14420	4	0.99827	0.99829	0.999975	19444	0	2.5138	0.0017322	0.0062602	0.813459	126	4	2.5138
Ccl27b	4	0.80528	0.81195	0.998474	15800	1	-0.1163	0.0017333	0.0062643	0.813459	127	1	-0.1163
Rab33a	4	0.99824	0.99827	0.999975	19443	0	2.9232	0.0017608	0.0063598	0.813459	129	4	2.9232
Cntnap3	3	0.99771	0.99776	0.999975	19424	0	2.7416	0.0022877	0.0063847	0.813459	166	3	2.7416
Ssh3	4	0.99823	0.99826	0.999975	19442	0	2.0378	0.0017725	0.0064009	0.813459	130	4	2.0378
1600014C23Rik	4	0.8845	0.88412	0.998474	17236	0	0.52343	0.001792	0.0064781	0.813459	131	2	0.52343
Dhx36	3	0.8374	0.83741	0.998474	16302	0	3.9249	0.0023299	0.0065096	0.813459	167	2	3.9249
Casc3	4	0.97704	0.97708	0.999975	18998	0	2.979	0.0018089	0.0065254	0.813459	132	3	2.979
Cypt3	4	0.99819	0.99823	0.999975	19441	0	2.5555	0.0018093	0.0065279	0.813459	133	4	2.5555
Otud6b	4	0.7745	0.78943	0.996164	15286	1	3.3639	0.0018309	0.0065996	0.813459	134	3	3.3639
Stk40	4	0.99817	0.9982	0.999975	19439	0	2.677	0.001835	0.0066138	0.813459	135	4	2.677
Eed	3	0.80187	0.80182	0.996164	15688	0	4.2898	0.0023698	0.0066199	0.813459	169	2	4.2898
Stil	4	0.41165	0.56214	0.991548	10471	2	1.9486	0.0018396	0.0066295	0.813459	136	2	1.9486
Zadh2	4	0.99502	0.99505	0.999975	19364	0	3.0335	0.001845	0.0066575	0.813459	137	4	3.0335
Cyp4f40	4	0.99178	0.99182	0.999975	19293	0	2.9242	0.001849	0.0066722	0.813459	138	4	2.9242
Mcfd2	4	0.47794	0.62576	0.996164	11502	2	-0.019406	0.0018507	0.0066783	0.813459	139	2	-0.019406
Olfr330	4	0.76202	0.78101	0.996164	15072	1	2.3139	0.0019096	0.0068846	0.830446	141	2	2.3139
Piwil2	3	0.95787	0.95814	0.999975	18635	0	0.87082	0.0024893	0.0069379	0.830446	173	3	0.87082
Olfr447	4	0.99806	0.99809	0.999975	19438	0	2.7769	0.0019374	0.0069775	0.830446	143	4	2.7769
2010005H15Rik	3	0.99749	0.99752	0.999975	19423	0	2.4074	0.0025105	0.0069882	0.830446	177	3	2.4074
Zfp658	4	0.99801	0.99804	0.999975	19435	0	2.4629	0.0019867	0.007163	0.831877	147	4	2.4629
Mup6	3	0.0104	0.027833	0.951273	623	2	-4.074	0.0025774	0.0071746	0.831877	181	1	-4.074
Ccdc163	4	0.9776	0.97764	0.999975	19008	0	3.4314	0.0019974	0.0071985	0.831877	148	4	3.4314
Stx8	3	0.90956	0.90965	0.999975	17684	0	3.8497	0.0025974	0.0072331	0.831877	182	2	3.8497
Vmn1r61	4	0.86714	0.86671	0.998474	16856	0	3.0734	0.0020295	0.0073103	0.831877	149	3	3.0734
Olfr640	4	0.99796	0.99799	0.999975	19433	0	2.9272	0.0020381	0.0073382	0.831877	150	4	2.9272
Upf3a	3	0.99528	0.9954	0.999975	19371	0	4.2383	0.0026524	0.0073824	0.831877	185	3	4.2383
Hs3st5	4	0.99199	0.99203	0.999975	19297	0	2.8401	0.0020788	0.0074795	0.831877	151	4	2.8401
Slc22a26	4	0.99791	0.99795	0.999975	19431	0	2.4903	0.0020853	0.0075069	0.831877	152	4	2.4903
Map3k14	3	0.021198	0.054583	0.951273	1201	2	-3.415	0.0027094	0.0075267	0.831877	188	1	-3.415
Olfr220	4	0.99791	0.99794	0.999975	19430	0	1.6718	0.0020934	0.0075389	0.831877	153	4	1.6718
Gnl1	3	0.97157	0.97171	0.999975	18902	0	4.1682	0.002717	0.007546	0.831877	189	3	4.1682
Lim2	3	0.33039	0.47262	0.991548	9087	1	4.4673	0.0027261	0.0075806	0.831877	191	2	4.4673
Pdzd9	4	0.8514	0.85113	0.998474	16548	1	3.1446	0.0021145	0.0076151	0.831877	154	3	3.1446
Sptbn4	4	0.99788	0.99791	0.999975	19428	0	1.8898	0.0021211	0.0076405	0.831877	156	4	1.8898
Ect2	1	0.99223	0.99221	0.999975	19303	0	5.4162	0.0077682	0.0077213	0.833953	506	1	5.4162
Esp3	4	0.99785	0.99788	0.999975	19427	0	1.5236	0.0021503	0.0077452	0.833953	159	4	1.5236
Ireb2	3	0.99711	0.99715	0.999975	19418	0	2.5944	0.0028853	0.008021	0.842913	201	3	2.5944
Ctbp1	3	0.44688	0.53823	0.991548	11019	1	1.2205	0.0028855	0.008022	0.842913	202	2	1.2205
Pbdc1	4	0.71175	0.74962	0.996164	14367	1	3.2709	0.0022382	0.0080469	0.842913	162	3	3.2709
Cyp2d26	4	0.99775	0.99777	0.999975	19425	0	2.4668	0.0022531	0.0080982	0.842913	164	4	2.4668
Zfp300	4	0.99775	0.99777	0.999975	19426	0	2.1153	0.0022531	0.0080982	0.842913	163	4	2.1153
Sycp3	4	0.64878	0.71615	0.996164	13529	1	0.27226	0.0022617	0.0081297	0.842913	165	2	0.27226
Adrb2	3	0.68056	0.69098	0.996164	13966	1	1.1964	0.0029295	0.0081455	0.842913	206	2	1.1964
B4gat1	3	0.90484	0.9049	0.999975	17593	0	4.2675	0.0029478	0.0081938	0.842913	207	2	4.2675
Gm15284	3	0.70688	0.7126	0.996164	14293	1	2.0465	0.0029735	0.0082532	0.842913	211	2	2.0465
Impad1	4	0.73407	0.76301	0.996164	14678	1	3.0465	0.0023494	0.0084391	0.842913	168	3	3.0465
Pnliprp2	4	0.84468	0.84481	0.998474	16430	1	1.0927	0.002379	0.0085463	0.842913	170	2	1.0927
Adnp2	4	0.58269	0.68527	0.996164	12784	1	3.6154	0.0023987	0.0086139	0.842913	171	3	3.6154
Nckap1l	3	0.99685	0.99691	0.999975	19413	0	1.9896	0.0031485	0.0087307	0.842913	218	3	1.9896
Slc25a31	4	0.47252	0.62056	0.996164	11407	2	0.40716	0.0024377	0.008747	0.842913	172	2	0.40716
Gm5346	1	0.99117	0.99116	0.999975	19282	0	5.2986	0.0088338	0.0087912	0.842913	564	1	5.2986
Rnf181	4	0.79754	0.80604	0.998287	15624	1	1.242	0.0024964	0.008939	0.842913	174	2	1.242
Zfyve27	4	0.40877	0.55941	0.991548	10383	1	3.2922	0.0024977	0.0089426	0.842913	175	3	3.2922
Bptf	4	0.91046	0.91024	0.999975	17698	0	3.1332	0.0025047	0.0089665	0.842913	176	3	3.1332
Kctd8	4	0.30505	0.46001	0.991548	8618	2	1.5941	0.0025117	0.0089873	0.842913	178	2	1.5941
Arl6	4	0.99747	0.99749	0.999975	19422	0	2.1059	0.0025262	0.009032	0.842913	179	4	2.1059
Klf12	3	0.66407	0.6781	0.996164	13770	1	2.6697	0.0032815	0.0090818	0.842913	231	2	2.6697
Gm14346	2	0.89217	0.89189	0.999975	17363	0	3.6687	0.004742	0.0090904	0.842913	328	2	3.6687
Gtf3a	2	0.45517	0.47165	0.991548	11147	1	2.6229	0.004742	0.0090904	0.842913	327	1	2.6229
Eif3m	4	0.99603	0.99606	0.999975	19389	0	3.0424	0.0025616	0.0091514	0.842913	180	4	3.0424
Entpd7	3	0.99666	0.99673	0.999975	19407	0	2.9881	0.0033368	0.0092312	0.842913	233	3	2.9881
Fitm2	3	0.99666	0.99673	0.999975	19406	0	3.8238	0.0033428	0.0092489	0.842913	234	3	3.8238
Tgfb3	3	0.98238	0.98255	0.999975	19103	0	4.334	0.0033528	0.0092748	0.842913	235	3	4.334
Clns1a	2	0.12635	0.21044	0.989861	4794	1	1.1823	0.0048446	0.0092947	0.842913	338	1	1.1823
Fam134a	4	0.70803	0.74754	0.996164	14326	1	2.7554	0.0026272	0.0093643	0.842913	183	3	2.7554
Hccs	4	0.41165	0.56214	0.991548	10422	2	-0.55189	0.0026431	0.0094222	0.842913	184	1	-0.55189
Cks2	4	0.67988	0.7321	0.996164	13955	1	3.0523	0.0026616	0.009476	0.842913	186	3	3.0523
Olfr675	3	0.9861	0.98626	0.999975	19175	0	3.638	0.0034515	0.0095334	0.842913	238	3	3.638
Phlpp2	4	0.8939	0.89364	0.999975	17391	0	3.4029	0.0026902	0.0095812	0.842913	187	3	3.4029
Eci1	4	0.72955	0.76026	0.996164	14604	1	0.32299	0.0027311	0.0097285	0.842913	192	2	0.32299
Olfr149	4	0.99727	0.99728	0.999975	19421	0	1.5015	0.0027322	0.0097326	0.842913	193	4	1.5015
Tgfbr1	3	0.908	0.90805	0.999975	17653	0	3.2621	0.0035367	0.0097783	0.842913	246	2	3.2621
Tmem107	3	0.05736	0.13578	0.979105	2647	2	-2.676	0.0035455	0.0098017	0.842913	247	1	-2.676
Mmp20	4	0.31586	0.47032	0.991548	8823	2	1.7065	0.002754	0.0098103	0.842913	194	2	1.7065
Hist1h2ak	2	0.99487	0.99474	0.999975	19361	0	3.6837	0.0051282	0.0098438	0.842913	351	2	3.6837
Fndc7	4	0.92296	0.92286	0.999975	17944	0	2.6443	0.0027721	0.0098789	0.842913	195	3	2.6443
Zc2hc1a	4	0.66605	0.72487	0.996164	13793	1	2.7176	0.0027787	0.0099048	0.842913	196	3	2.7176
Thop1	4	0.74767	0.77163	0.996164	14870	1	2.8773	0.00278	0.0099084	0.842913	197	3	2.8773
Tcf12	4	0.97426	0.97419	0.999975	18949	0	0.73574	0.0027898	0.0099358	0.842913	198	3	0.73574
Ecsit	2	0.90854	0.90837	0.999975	17665	0	3.7252	0.0052112	0.0099932	0.842913	355	2	3.7252
Mthfs	3	0.94704	0.94727	0.999975	18448	0	0.95032	0.0036335	0.010033	0.842913	253	3	0.95032
Soga3	3	0.12708	0.22667	0.989861	4813	1	2.3388	0.0036775	0.010155	0.842913	256	2	2.3388
Il22ra1	4	0.99712	0.99712	0.999975	19420	0	2.5744	0.0028814	0.010263	0.842913	199	4	2.5744
G6b	4	0.99712	0.99712	0.999975	19419	0	2.0002	0.0028828	0.010268	0.842913	200	4	2.0002
Ly6g6c	4	0.30011	0.45535	0.991548	8518	2	-0.14339	0.0029071	0.010353	0.842913	203	2	-0.14339
Psenen	3	0.99625	0.99633	0.999975	19397	0	2.3679	0.0037485	0.010353	0.842913	262	3	2.3679
Tbc1d20	4	0.99709	0.9971	0.999975	19417	0	2.7989	0.00291	0.010365	0.842913	204	4	2.7989
Cops8	3	0.67445	0.68615	0.996164	13888	1	0.064145	0.0037654	0.0104	0.842913	263	1	0.064145
Sh2d5	4	0.99707	0.99708	0.999975	19416	0	2.5446	0.0029277	0.010435	0.842913	205	4	2.5446
Pax1	4	0.69019	0.73767	0.996164	14093	1	2.6543	0.0029631	0.010554	0.842913	208	3	2.6543
Olfr1120	4	0.25044	0.40835	0.991548	7577	1	1.7501	0.0029658	0.010561	0.842913	209	3	1.7501
Klhdc7b	4	0.99703	0.99704	0.999975	19415	0	2.3131	0.0029664	0.010563	0.842913	210	4	2.3131
Oscar	4	0.96284	0.96277	0.999975	18732	0	3.0092	0.0030148	0.010734	0.842913	212	3	3.0092
Amn1	3	0.99609	0.99618	0.999975	19394	0	2.2294	0.0039099	0.010783	0.842913	269	3	2.2294
Pa2g4	3	0.99608	0.99617	0.999975	19393	0	3.1726	0.0039175	0.010803	0.842913	271	3	3.1726
Ptpn1	4	0.50899	0.65505	0.996164	11997	1	2.8324	0.003038	0.010815	0.842913	213	3	2.8324
Tmem253	3	0.011355	0.030265	0.951273	684	2	-3.415	0.0039414	0.010855	0.842913	275	1	-3.415
Msantd1	4	0.063262	0.15061	0.981137	2854	1	2.0308	0.0030831	0.01096	0.842913	214	3	2.0308
Vmn1r196	4	0.14555	0.29393	0.991548	5334	1	2.608	0.0030919	0.010989	0.842913	215	3	2.608
Ei24	2	0.99422	0.99409	0.999975	19350	0	3.8224	0.0057848	0.011068	0.842913	387	2	3.8224
Gm12185	3	0.99598	0.99606	0.999975	19386	0	1.9782	0.0040242	0.01111	0.842913	280	3	1.9782
Gm1661	3	0.7419	0.74334	0.996164	14781	1	3.5662	0.0040253	0.011114	0.842913	281	2	3.5662
Gpx5	4	0.75194	0.77441	0.996164	14945	1	0.83754	0.0031418	0.011161	0.842913	217	2	0.83754
Adcy9	4	0.99683	0.99684	0.999975	19412	0	2.0542	0.0031663	0.011243	0.842913	219	4	2.0542
Nfrkb	4	0.99636	0.99638	0.999975	19400	0	2.6916	0.0031769	0.011278	0.842913	220	4	2.6916
Vmn2r110	4	0.99682	0.99683	0.999975	19411	0	2.2485	0.0031789	0.011282	0.842913	221	4	2.2485
Edc4	4	0.44652	0.59562	0.996164	11004	1	2.1	0.0031956	0.01134	0.842913	223	2	2.1
Elavl1	3	0.99588	0.99597	0.999975	19380	0	2.6142	0.0041187	0.011344	0.842913	293	3	2.6142
Olfr979	4	0.34223	0.49552	0.991548	9302	2	-0.13529	0.0032004	0.011359	0.842913	224	2	-0.13529
Evx1	4	0.99679	0.9968	0.999975	19410	0	1.9757	0.0032112	0.011402	0.842913	225	4	1.9757
Zfp646	4	0.97003	0.96998	0.999975	18876	0	2.4958	0.0032312	0.011471	0.842913	226	3	2.4958
Sult6b1	4	0.99677	0.99678	0.999975	19409	0	2.2726	0.0032327	0.011475	0.842913	227	4	2.2726
Serpina12	4	0.69253	0.73891	0.996164	14140	1	0.8911	0.0032591	0.011578	0.842913	228	2	0.8911
Rbm12	4	0.83598	0.83701	0.998474	16282	1	2.9553	0.0032757	0.011633	0.842913	229	3	2.9553
Ccdc24	4	0.99672	0.99674	0.999975	19408	0	1.431	0.0032784	0.011641	0.842913	230	4	1.431
Lmod1	4	0.70695	0.74693	0.996164	14320	1	2.7121	0.0032963	0.011694	0.842913	232	3	2.7121
2900011O08Rik	3	0.73993	0.74158	0.996164	14761	1	4.0081	0.0043104	0.011892	0.842913	302	2	4.0081
Atp1a1	1	0.98801	0.98805	0.999975	19209	0	4.9721	0.011994	0.011915	0.842913	758	1	4.9721
Naga	2	0.99375	0.99363	0.999975	19340	0	3.043	0.0062475	0.011938	0.842913	415	2	3.043
Nme4	4	0.93457	0.93442	0.999975	18192	0	2.3193	0.0033734	0.01198	0.842913	236	3	2.3193
Ccr9	3	0.24422	0.37056	0.991548	7443	1	3.8444	0.0043529	0.01201	0.842913	303	2	3.8444
Mtch2	2	0.78164	0.78103	0.996164	15392	0	3.1057	0.0062957	0.012021	0.842913	419	1	3.1057
Csnk1d	4	0.77823	0.79198	0.996164	15342	1	2.8424	0.0034147	0.012111	0.842913	237	3	2.8424
Disp2	3	0.99556	0.99567	0.999975	19374	0	1.9235	0.004437	0.012253	0.842913	310	3	1.9235
Ndufa13	3	0.99556	0.99567	0.999975	19376	0	2.2944	0.004437	0.012253	0.842913	309	3	2.2944
Col9a3	4	0.58699	0.68713	0.996164	12842	1	2.6631	0.0034548	0.012261	0.842913	239	2	2.6631
Fzd4	4	0.99654	0.99655	0.999975	19405	0	1.7873	0.0034588	0.012273	0.842913	241	4	1.7873
Strip2	4	0.99654	0.99655	0.999975	19404	0	1.4105	0.0034588	0.012273	0.842913	240	4	1.4105
Atg9a	4	0.97847	0.97852	0.999975	19023	0	2.5897	0.0034731	0.012321	0.842913	242	4	2.5897
Rnf125	4	0.63024	0.70718	0.996164	13306	1	0.95837	0.0034937	0.012391	0.842913	243	3	0.95837
Grem2	4	0.90108	0.90076	0.999975	17523	0	2.2417	0.0034959	0.012398	0.842913	244	2	2.2417
Vmn2r30	3	0.87786	0.87794	0.998474	17096	0	3.7299	0.004491	0.012405	0.842913	312	2	3.7299
Trpv5	4	0.77543	0.79006	0.996164	15297	1	1.9885	0.0035331	0.01252	0.842913	245	2	1.9885
1810030O07Rik	4	0.018131	0.058416	0.951273	1046	2	-0.41305	0.0035523	0.012583	0.842913	248	2	-0.41305
Vav1	3	0.95041	0.95069	0.999975	18476	0	1.1825	0.004557	0.012599	0.842913	315	3	1.1825
Tk1	4	0.34403	0.49722	0.991548	9341	1	2.9723	0.0035668	0.012625	0.842913	249	3	2.9723
Kcnj10	4	0.14952	0.30035	0.991548	5437	1	2.8489	0.0035715	0.012641	0.842913	250	3	2.8489
Lgals3bp	4	0.99642	0.99644	0.999975	19403	0	2.262	0.0035816	0.012677	0.842913	251	4	2.262
Clic4	2	0.99334	0.99321	0.999975	19331	0	2.7825	0.006656	0.012695	0.842913	438	2	2.7825
Ahctf1	1	0.98719	0.98721	0.999975	19194	0	4.8994	0.01281	0.012728	0.842913	805	1	4.8994
Olfr1263	3	0.034023	0.084464	0.968822	1735	1	1.6507	0.0046449	0.012837	0.842913	323	2	1.6507
Ddt	4	0.99637	0.99639	0.999975	19402	0	1.5215	0.0036309	0.012863	0.842913	252	4	1.5215
Tank	4	0.73683	0.7647	0.996164	14713	1	2.48	0.0036415	0.012908	0.842913	254	3	2.48
Qpctl	4	0.99632	0.99635	0.999975	19399	0	2.1215	0.0036763	0.013028	0.842913	255	4	2.1215
Gm4175	2	0.99317	0.99303	0.999975	19327	0	3.9734	0.0068322	0.013029	0.842913	450	2	3.9734
Capn6	4	0.43452	0.58412	0.996164	10819	1	2.9531	0.0036878	0.013069	0.842913	257	3	2.9531
Olfr1199	3	0.33336	0.47606	0.991548	9150	1	1.6301	0.0047328	0.013074	0.842913	326	2	1.6301
Fzd7	4	0.99631	0.99634	0.999975	19398	0	1.987	0.0036904	0.013078	0.842913	258	4	1.987
Clip1	4	0.41838	0.56861	0.995336	10584	1	2.1027	0.0036989	0.013103	0.842913	260	3	2.1027
Kras	4	0.013698	0.045001	0.951273	807	3	-2.5818	0.0036989	0.013103	0.842913	259	1	-2.5818
Myt1	3	0.99523	0.99535	0.999975	19370	0	1.898	0.0047676	0.013164	0.842913	329	3	1.898
H13	3	0.99521	0.99533	0.999975	19368	0	2.1715	0.0047901	0.013213	0.842913	332	3	2.1715
Catsperd	4	0.93404	0.9339	0.999975	18183	0	3.2901	0.0037464	0.01326	0.842913	261	3	3.2901
Dcaf8	3	0.60956	0.63859	0.996164	13083	1	3.4352	0.0048536	0.013388	0.842913	341	2	3.4352
Cyp2d40	3	0.99515	0.99526	0.999975	19365	0	1.841	0.0048543	0.013391	0.842913	342	3	1.841
Adrbk2	4	0.54596	0.66971	0.996164	12377	1	1.9149	0.0037868	0.013397	0.842913	264	3	1.9149
Il16	4	0.99115	0.99116	0.999975	19281	0	2.8642	0.003793	0.01342	0.842913	265	4	2.8642
Vmn1r221	4	0.34403	0.49722	0.991548	9332	1	2.692	0.0038906	0.01375	0.842913	267	3	2.692
Rdm1	4	0.99611	0.99614	0.999975	19395	0	1.6061	0.0038916	0.013754	0.842913	268	4	1.6061
Siglec15	4	0.98656	0.98654	0.999975	19187	0	2.9226	0.0039136	0.013823	0.842913	270	4	2.9226
1700025F22Rik	4	0.99608	0.99611	0.999975	19392	0	1.3784	0.0039242	0.01386	0.842913	272	4	1.3784
Mrgprg	4	0.99608	0.99611	0.999975	19391	0	1.6428	0.0039242	0.01386	0.842913	273	4	1.6428
Iscu	1	0.98604	0.98605	0.999975	19173	0	4.7964	0.013964	0.013864	0.842913	860	1	4.7964
Usp17lc	3	0.83668	0.83667	0.998474	16290	0	3.8924	0.0050417	0.013889	0.842913	347	2	3.8924
Zgpat	4	0.60133	0.69367	0.996164	12995	1	2.1313	0.0039367	0.013907	0.842913	274	3	2.1313
Pip5k1a	4	0.99605	0.99608	0.999975	19390	0	1.7487	0.0039533	0.013961	0.842913	276	4	1.7487
Oxr1	3	0.44688	0.53823	0.991548	11018	1	-0.34313	0.0050844	0.014011	0.842913	349	1	-0.34313
Nat2	4	0.99602	0.99606	0.999975	19388	0	1.9903	0.0039803	0.014051	0.842913	277	4	1.9903
Vmn1r35	4	0.70316	0.74475	0.996164	14250	1	2.373	0.0039806	0.014052	0.842913	278	2	2.373
Mfap1b	1	0.9858	0.98579	0.999975	19169	0	4.783	0.014199	0.014095	0.842913	867	1	4.783
Olfr298	1	0.98571	0.98569	0.999975	19167	0	5.3402	0.014294	0.014187	0.842913	870	1	5.3402
Tmed4	4	0.3329	0.48655	0.991548	9142	2	1.572	0.004029	0.014224	0.842913	282	2	1.572
Fam149a	4	0.8845	0.88412	0.998474	17230	0	1.5525	0.0040506	0.014292	0.842913	284	3	1.5525
Olfr750	4	0.11422	0.24153	0.991403	4414	2	-0.99193	0.0040506	0.014292	0.842913	283	1	-0.99193
Lyz2	3	0.9948	0.99492	0.999975	19359	0	2.4458	0.005199	0.014328	0.842913	354	3	2.4458
BC005561	4	0.94699	0.94697	0.999975	18432	0	3.1626	0.0040661	0.014339	0.842913	286	3	3.1626
Fam63b	4	0.98636	0.98634	0.999975	19182	0	2.8007	0.0040661	0.014339	0.842913	285	4	2.8007
Cyr61	3	0.19242	0.30814	0.991548	6427	2	-0.9638	0.0052162	0.014371	0.842913	357	1	-0.9638
H2-M3	3	0.20956	0.32891	0.991548	6779	1	3.7708	0.0052189	0.014376	0.842913	358	2	3.7708
Klra2	3	0.16729	0.27696	0.991548	5940	1	3.8916	0.0052224	0.014387	0.842913	360	2	3.8916
Elf5	4	0.99592	0.99596	0.999975	19385	0	1.8018	0.0040799	0.014393	0.842913	287	4	1.8018
Hcar1	4	0.99592	0.99596	0.999975	19384	0	1.4317	0.0040847	0.014408	0.842913	288	4	1.4317
Fgf20	4	0.99591	0.99595	0.999975	19383	0	1.5261	0.0040856	0.014412	0.842913	289	4	1.5261
Msmo1	4	0.22322	0.38272	0.991548	7037	1	2.7491	0.0040865	0.014414	0.842913	290	3	2.7491
Nek9	4	0.99591	0.99594	0.999975	19382	0	2.1077	0.0040932	0.014439	0.842913	291	4	2.1077
Olfr183	3	0.81343	0.8133	0.998474	15894	0	1.8237	0.0052602	0.014491	0.842913	361	2	1.8237
Rfpl3s	3	0.39744	0.51171	0.991548	10207	1	4.0247	0.0052636	0.014498	0.842913	362	2	4.0247
Vmn2r57	4	0.99588	0.99592	0.999975	19381	0	1.4431	0.004118	0.014516	0.842913	292	4	1.4431
Dok1	4	0.68456	0.73462	0.996164	14020	1	3.238	0.0041243	0.014544	0.842913	294	3	3.238
Vmn1r128	1	0.98533	0.98535	0.999975	19157	0	4.7558	0.014669	0.014562	0.842913	892	1	4.7558
Smg6	3	0.9947	0.99482	0.999975	19356	0	1.9681	0.0052956	0.014583	0.842913	364	3	1.9681
Hspa1a	4	0.8845	0.88412	0.998474	17217	0	1.5448	0.0041385	0.014594	0.842913	295	3	1.5448
Gaa	4	0.76238	0.78126	0.996164	15074	1	2.299	0.0041601	0.014662	0.842913	296	2	2.299
Olfr384	4	0.52811	0.66252	0.996164	12208	1	2.3764	0.0041601	0.014662	0.842913	297	2	2.3764
Prok1	4	0.31338	0.468	0.991548	8780	2	-0.37383	0.0041972	0.01478	0.84719	298	1	-0.37383
Acer1	4	0.25259	0.41042	0.991548	7611	1	3.1877	0.0042275	0.014883	0.850629	299	3	3.1877
Slfn1	4	0.91118	0.91099	0.999975	17711	0	0.99541	0.0042558	0.014977	0.852427	300	2	0.99541
Zfp518b	3	0.99452	0.99463	0.999975	19354	0	3.0409	0.0054798	0.015053	0.852427	370	3	3.0409
Igsf23	4	0.6785	0.73135	0.996164	13932	1	2.3262	0.0042866	0.015079	0.852427	301	3	2.3262
Cabp5	3	0.88953	0.88957	0.999721	17285	0	3.9381	0.0055269	0.015172	0.852427	372	2	3.9381
Spcs3	2	0.99198	0.99186	0.999975	19296	0	3.6082	0.0080167	0.015238	0.852427	518	2	3.6082
Pelp1	2	0.71911	0.71874	0.996164	14463	0	2.9091	0.0080239	0.015246	0.852427	519	1	2.9091
Otulin	4	0.18301	0.3445	0.991548	6260	2	1.2482	0.0043571	0.015316	0.852427	304	2	1.2482
Cryba1	4	0.99563	0.99567	0.999975	19379	0	1.5046	0.0043652	0.015344	0.852427	305	4	1.5046
Nprl2	4	0.99563	0.99567	0.999975	19378	0	2.8805	0.0043692	0.015361	0.852427	306	4	2.8805
Ghr	4	0.99562	0.99566	0.999975	19377	0	1.3986	0.0043802	0.015394	0.852427	307	4	1.3986
Cep78	3	0.13759	0.23994	0.991403	5116	1	3.2487	0.0056117	0.015396	0.852427	379	2	3.2487
Klhl1	4	0.6909	0.73806	0.996164	14107	1	1.6477	0.0044316	0.015572	0.859717	308	3	1.6477
Cnnm4	4	0.48021	0.62794	0.996164	11540	2	-0.52357	0.0044902	0.01577	0.862015	311	1	-0.52357
Foxd2	4	0.74279	0.76847	0.996164	14794	1	2.7775	0.0045421	0.015959	0.862015	313	3	2.7775
Faim3	4	0.76272	0.78149	0.996164	15078	1	0.06504	0.0045488	0.015981	0.862015	314	1	0.06504
Olfr1152	4	0.95761	0.95757	0.999975	18627	0	2.3273	0.0045592	0.016014	0.862015	316	3	2.3273
Ina	4	0.11575	0.24411	0.991548	4447	1	1.8838	0.0045725	0.016057	0.862015	317	2	1.8838
Traf3	4	0.98563	0.98561	0.999975	19164	0	3.3587	0.0045974	0.016141	0.862015	318	4	3.3587
Kbtbd11	4	0.17482	0.33671	0.991548	6095	2	-0.50186	0.0046074	0.016171	0.862015	319	2	-0.50186
Tmem206	2	0.78311	0.78247	0.996164	15417	0	3.0019	0.008507	0.016177	0.862015	545	1	3.0019
Btnl1	4	0.99538	0.99542	0.999975	19373	0	1.8546	0.0046171	0.016205	0.862015	320	4	1.8546
Zfp369	3	0.92631	0.92639	0.999975	18019	0	3.1469	0.0059191	0.016223	0.862015	398	2	3.1469
Atp8b4	4	0.34227	0.49555	0.991548	9304	1	2.1719	0.0046377	0.016276	0.862015	321	3	2.1719
Gjb2	4	0.99536	0.9954	0.999975	19372	0	1.5377	0.004638	0.016277	0.862015	322	4	1.5377
Nme2	3	0.99404	0.99416	0.999975	19345	0	2.1926	0.0059621	0.016337	0.862015	400	3	2.1926
Degs2	4	0.99328	0.99331	0.999975	19329	0	2.4667	0.004669	0.016382	0.862015	324	4	2.4667
Mtif2	1	0.98353	0.98357	0.999975	19130	0	4.6115	0.01647	0.016393	0.862015	984	1	4.6115
Rpl36a	1	0.98353	0.98357	0.999975	19131	0	4.6115	0.01647	0.016393	0.862015	983	1	4.6115
Ddx23	2	0.99137	0.99123	0.999975	19286	0	2.8719	0.0086253	0.016406	0.862015	550	2	2.8719
4921501E09Rik	3	0.98598	0.98614	0.999975	19171	0	3.6573	0.0059916	0.016422	0.862015	402	3	3.6573
Hdac5	4	0.93225	0.93204	0.999975	18138	0	2.686	0.004706	0.016526	0.862015	325	3	2.686
Ctsk	3	0.99395	0.99407	0.999975	19344	0	2.0963	0.0060524	0.016575	0.862015	404	3	2.0963
Car12	4	0.99523	0.99526	0.999975	19369	0	1.6814	0.0047689	0.016739	0.862015	330	4	1.6814
Cdh2	4	0.052185	0.12984	0.97175	2470	1	0.49078	0.0047831	0.016794	0.862015	331	2	0.49078
Vps13d	3	0.28794	0.4226	0.991548	8268	2	-0.70715	0.0061387	0.0168	0.862015	408	1	-0.70715
Hspa1l	3	0.87009	0.87019	0.998474	16930	0	3.7703	0.0061647	0.01687	0.862015	410	2	3.7703
Pram1	2	0.99112	0.99098	0.999975	19279	0	2.9441	0.0088783	0.01687	0.862015	569	2	2.9441
Vmn2r118	4	0.18488	0.34629	0.991548	6291	1	2.6861	0.0048122	0.016891	0.862015	334	3	2.6861
Nfkb2	4	0.99518	0.99521	0.999975	19366	0	2.5925	0.0048214	0.016924	0.862015	335	4	2.5925
Aven	4	0.3707	0.52282	0.991548	9763	1	2.4449	0.0048257	0.016942	0.862015	336	3	2.4449
Ttc7	4	0.73192	0.76172	0.996164	14642	1	3.1247	0.0048266	0.016945	0.862015	337	3	3.1247
Tacr2	4	0.98708	0.98708	0.999975	19192	0	3.2155	0.0048458	0.01701	0.862015	339	4	3.2155
Actr3b	4	0.34818	0.50119	0.991548	9409	1	2.4273	0.0048507	0.017027	0.862015	340	2	2.4273
Tmem229a	3	0.99377	0.9939	0.999975	19341	0	2.5759	0.0062284	0.01704	0.862015	413	3	2.5759
Mcts1	3	0.80187	0.80182	0.996164	15702	0	3.8845	0.0062424	0.017073	0.862015	414	2	3.8845
Fam73b	2	0.99099	0.99083	0.999975	19275	0	4.4609	0.0090132	0.017123	0.862294	575	2	4.4609
Bin2	3	0.45264	0.54139	0.991548	11104	1	0.85521	0.0063144	0.017258	0.865878	421	2	0.85521
Kdm1a	4	0.33654	0.49	0.991548	9206	1	2.8593	0.0049272	0.017283	0.865878	343	3	2.8593
Nvl	1	0.98261	0.98267	0.999975	19110	0	4.5495	0.017388	0.017341	0.866578	1038	1	4.5495
Ryr1	4	0.13589	0.27803	0.991548	5077	2	0.38836	0.0049589	0.01739	0.866792	344	2	0.38836
Socs1	4	0.96591	0.96585	0.999975	18805	0	2.721	0.0049915	0.017486	0.867445	345	3	2.721
Birc7	2	0.74135	0.74095	0.996164	14774	0	2.9013	0.0092094	0.017492	0.867445	590	1	2.9013
Hdhd1a	3	0.99356	0.9937	0.999975	19336	0	1.9399	0.0064382	0.017588	0.868116	427	3	1.9399
Rnf185	4	0.99498	0.99501	0.999975	19363	0	2.3223	0.0050246	0.017595	0.868116	346	4	2.3223
Vmn1r216	4	0.086157	0.19242	0.989861	3561	3	-0.96791	0.005076	0.017777	0.872953	348	1	-0.96791
Riok3	4	0.99489	0.99493	0.999975	19362	0	1.9458	0.0051129	0.017909	0.872953	350	4	1.9458
Poc1b	3	0.86942	0.86952	0.998474	16908	0	0.66397	0.0065778	0.017933	0.872953	433	2	0.66397
Olfr1311	4	0.15564	0.31027	0.991548	5619	1	-0.24385	0.0051346	0.01797	0.872953	352	1	-0.24385
Ccdc83	3	0.99339	0.99353	0.999975	19333	0	1.9722	0.0066122	0.018028	0.872953	436	3	1.9722
Tcp11l1	4	0.86828	0.86786	0.998474	16878	0	1.2824	0.0051931	0.018169	0.872953	353	2	1.2824
Zfp174	4	0.99479	0.99483	0.999975	19358	0	2.1265	0.0052114	0.01823	0.872953	356	4	2.1265
Crybb1	4	0.99478	0.99483	0.999975	19357	0	2.0922	0.0052217	0.018258	0.872953	359	4	2.0922
Aimp2	3	0.82367	0.82369	0.998474	16065	0	2.9786	0.0067104	0.01827	0.872953	442	2	2.9786
Olfr1451	2	0.25254	0.31748	0.991548	7607	1	1.8285	0.0096629	0.018326	0.872953	606	1	1.8285
Ftsj3	1	0.9816	0.98167	0.999975	19092	0	4.468	0.018395	0.01833	0.872953	1093	1	4.468
2410131K14Rik	2	0.76977	0.76919	0.996164	15181	0	2.9498	0.009736	0.018477	0.872953	616	1	2.9498
Disp1	4	0.34403	0.49722	0.991548	9330	1	2.4419	0.0052938	0.018508	0.872953	363	3	2.4419
Slc25a19	4	0.80952	0.81524	0.998474	15841	1	2.8211	0.0052958	0.018511	0.872953	365	3	2.8211
Tpd52l2	4	0.9947	0.99475	0.999975	19355	0	2.657	0.0053009	0.018531	0.872953	366	4	2.657
Rapgef4	4	0.3329	0.48655	0.991548	9134	2	0.25891	0.0053103	0.018559	0.872953	367	2	0.25891
Ddhd2	3	0.4825	0.55836	0.991548	11583	1	3.6276	0.0068076	0.018562	0.872953	447	2	3.6276
Kdm4c	3	0.88953	0.88957	0.999721	17287	0	3.291	0.00683	0.018618	0.872953	448	2	3.291
Kif3b	4	0.45812	0.60676	0.996164	11182	1	3.1742	0.0053292	0.018628	0.872953	368	3	3.1742
Chaf1a	3	0.99316	0.9933	0.999975	19325	0	2.0107	0.0068432	0.018652	0.872953	455	3	2.0107
Olfr957	1	0.98127	0.98132	0.999975	19085	0	5.1056	0.018733	0.018688	0.872953	1113	1	5.1056
Usp17la	2	0.33815	0.37961	0.991548	9239	1	1.7153	0.009853	0.018691	0.872953	625	1	1.7153
Asxl1	4	0.12057	0.25227	0.991548	4594	2	-0.22269	0.0053688	0.018756	0.872953	369	1	-0.22269
Olfr1089	3	0.14687	0.25151	0.991548	5375	2	-0.79313	0.0068851	0.018768	0.872953	456	1	-0.79313
Kpna1	3	0.079591	0.16634	0.984787	3361	2	-2.355	0.006929	0.018886	0.876367	457	1	-2.355
Tas2r106	3	0.99297	0.99311	0.999975	19322	0	2.799	0.0070276	0.019133	0.882347	460	3	2.799
Lrrn4	4	0.54596	0.66971	0.996164	12384	1	0.58072	0.0054859	0.019138	0.882347	371	2	0.58072
Stard7	2	0.84978	0.84956	0.998474	16526	0	3.1263	0.010102	0.019151	0.882347	644	1	3.1263
Eif5a2	4	0.99275	0.99279	0.999975	19316	0	3.0384	0.0055379	0.019306	0.884709	373	4	3.0384
Pstpip2	4	0.57122	0.68027	0.996164	12657	1	1.4988	0.0055445	0.019331	0.884709	375	3	1.4988
Actr8	3	0.69035	0.69884	0.996164	14096	1	0.8579	0.0071045	0.019338	0.884709	463	2	0.8579
Srp72	4	0.80888	0.81474	0.998474	15830	1	2.8669	0.0055745	0.019432	0.8866	376	3	2.8669
Cyfip1	4	0.47866	0.62644	0.996164	11513	2	0.3233	0.005603	0.019525	0.8866	377	2	0.3233
Nucb2	4	0.8845	0.88412	0.998474	17149	0	2.4928	0.00561	0.019546	0.8866	378	3	2.4928
Fam71e1	3	0.96574	0.96591	0.999975	18801	0	3.4866	0.007199	0.01959	0.8866	472	3	3.4866
Plcd4	4	0.99434	0.99439	0.999975	19352	0	1.5009	0.0056572	0.019694	0.8866	380	4	1.5009
Rc3h1	4	0.74767	0.77163	0.996164	14876	1	1.5383	0.0056616	0.019705	0.8866	381	2	1.5383
Fam170a	4	0.49808	0.64509	0.996164	11821	1	2.7934	0.0056869	0.019797	0.8866	383	3	2.7934
Slc10a5	4	0.46109	0.60962	0.996164	11224	1	1.7693	0.0057008	0.019851	0.8866	384	2	1.7693
Spc24	1	0.98011	0.98016	0.999975	19062	0	4.3637	0.019894	0.019884	0.8866	1170	1	4.3637
Mup1	4	0.46949	0.61767	0.996164	11357	1	2.9452	0.0057201	0.019916	0.8866	385	3	2.9452
Gm4846	3	0.85904	0.85904	0.998474	16691	0	3.394	0.007329	0.019921	0.8866	480	2	3.394
Slc25a21	3	0.14214	0.2456	0.991548	5237	1	3.5683	0.0074049	0.020103	0.8866	486	2	3.5683
Slc22a6	4	0.030684	0.088126	0.968822	1622	3	-1.2317	0.0057787	0.020112	0.8866	386	1	-1.2317
Sap25	4	0.99418	0.99423	0.999975	19348	0	1.4903	0.0058227	0.020256	0.8866	388	4	1.4903
Zc3h11a	3	0.47496	0.5541	0.991548	11445	1	0.50886	0.0074775	0.020292	0.8866	489	2	0.50886
Gpr88	4	0.73642	0.76445	0.996164	14709	1	1.1885	0.0058372	0.020306	0.8866	389	2	1.1885
Il1f8	4	0.99416	0.99421	0.999975	19347	0	1.5906	0.0058389	0.020311	0.8866	390	4	1.5906
Micu1	4	0.89071	0.89041	0.999975	17346	0	2.5558	0.0058397	0.020314	0.8866	391	3	2.5558
Aga	4	0.27292	0.42964	0.991548	8002	1	2.273	0.0058497	0.020347	0.8866	392	3	2.273
Coch	4	0.15546	0.30998	0.991548	5614	1	2.3034	0.0058687	0.020414	0.8866	393	2	2.3034
Zbtb41	4	0.32731	0.48121	0.991548	9034	1	3.4107	0.0058687	0.020414	0.8866	394	3	3.4107
Pphln1	4	0.99413	0.99418	0.999975	19346	0	1.4416	0.0058725	0.020426	0.8866	395	4	1.4416
Pfkfb3	3	0.89796	0.89805	0.999975	17463	0	0.15283	0.0075433	0.020469	0.8866	497	1	0.15283
Cyp4a10	4	0.90221	0.90189	0.999975	17543	0	0.29739	0.0058957	0.020501	0.8866	396	2	0.29739
Tnik	4	0.067741	0.15896	0.984787	3000	2	0.6218	0.0059004	0.020517	0.8866	397	2	0.6218
1110017D15Rik	4	0.93427	0.93414	0.999975	18189	0	2.0946	0.005957	0.020701	0.88679	399	3	2.0946
Scgb2b7	4	0.94174	0.94169	0.999975	18338	0	0.81157	0.0059835	0.020789	0.88679	401	2	0.81157
Ccdc146	4	0.82908	0.83108	0.998474	16151	1	2.7944	0.0060198	0.020912	0.88679	403	3	2.7944
Mrps18b	3	0.95405	0.9544	0.999975	18554	0	3.1309	0.0077429	0.020992	0.88679	503	3	3.1309
Prkaca	3	0.37839	0.50195	0.991548	9895	1	3.1309	0.0077429	0.020992	0.88679	504	2	3.1309
Dclk3	4	0.99271	0.99275	0.999975	19312	0	2.9051	0.0060786	0.02111	0.88679	405	4	2.9051
Wwp1	4	0.9939	0.99394	0.999975	19343	0	1.9047	0.0060951	0.021156	0.88679	406	4	1.9047
Epb4.1l4a	4	0.62781	0.70604	0.996164	13281	1	0.52375	0.0061298	0.021262	0.88679	407	2	0.52375
Ctsg	4	0.97644	0.97643	0.999975	18987	0	2.8247	0.006161	0.021364	0.88679	409	3	2.8247
Stk10	4	0.40128	0.55226	0.991548	10265	1	2.1052	0.0061709	0.021401	0.88679	411	3	2.1052
Star	4	0.99381	0.99384	0.999975	19342	0	1.3206	0.0061905	0.021471	0.88679	412	4	1.3206
Mrps35	1	0.97826	0.97831	0.999975	19018	0	4.2514	0.021739	0.021678	0.88679	1273	1	4.2514
Hist1h1c	4	0.99373	0.99377	0.999975	19339	0	1.686	0.0062674	0.021726	0.88679	416	4	1.686
Atf3	3	0.95963	0.95989	0.999975	18668	0	1.7225	0.0080259	0.02173	0.88679	520	3	1.7225
Zbed4	4	0.99087	0.99089	0.999975	19270	0	2.7035	0.0062708	0.021737	0.88679	417	4	2.7035
Pgbd1	4	0.99372	0.99375	0.999975	19338	0	2.2013	0.0062806	0.021769	0.88679	418	4	2.2013
Fbxw10	4	0.99369	0.99373	0.999975	19337	0	1.3804	0.0063068	0.021847	0.88679	420	4	1.3804
Dffb	3	0.9919	0.99201	0.999975	19295	0	2.2932	0.008104	0.021938	0.88679	523	3	2.2932
Mertk	4	0.12674	0.26264	0.991548	4806	2	0.97331	0.0063395	0.021949	0.88679	422	2	0.97331
Adam4	4	0.95232	0.95221	0.999975	18512	0	2.5396	0.0063581	0.022017	0.88679	423	3	2.5396
Wnt3	3	0.82882	0.82876	0.998474	16146	0	3.2622	0.0081634	0.022082	0.88679	525	2	3.2622
Gpalpp1	4	0.36033	0.51289	0.991548	9602	1	2.5559	0.0063807	0.022093	0.88679	424	3	2.5559
Hoxb5	4	0.13826	0.28197	0.991548	5135	2	0.26625	0.0064224	0.02223	0.88679	425	2	0.26625
Vmn2r54	3	0.97221	0.97235	0.999975	18911	0	3.3141	0.0082256	0.022238	0.88679	530	3	3.3141
Prss27	4	0.81313	0.81811	0.998474	15892	1	2.2796	0.006435	0.022272	0.88679	426	3	2.2796
Cops5	2	0.98822	0.98806	0.999975	19213	0	2.6884	0.011781	0.022282	0.88679	749	2	2.6884
Gm20738	2	0.98821	0.98805	0.999975	19212	0	3.6425	0.011788	0.022291	0.88679	750	2	3.6425
Clec2h	4	0.99356	0.99359	0.999975	19335	0	2.0106	0.0064435	0.022297	0.88679	428	4	2.0106
Kcmf1	4	0.14623	0.29504	0.991548	5345	1	2.3058	0.0064551	0.022339	0.88679	429	3	2.3058
Tcof1	3	0.99173	0.99186	0.999975	19292	0	1.6933	0.0082652	0.022347	0.88679	531	3	1.6933
Tssc4	4	0.99353	0.99356	0.999975	19334	0	1.1492	0.0064676	0.022382	0.88679	430	4	1.1492
Rpl35a	1	0.97746	0.97751	0.999975	19003	0	4.2119	0.02254	0.022496	0.88679	1314	1	4.2119
Tmc4	4	0.10235	0.22099	0.989861	4039	1	0.5175	0.0065102	0.022512	0.88679	431	2	0.5175
Tm2d1	3	0.012974	0.034298	0.951273	767	2	-3.4699	0.0083329	0.022523	0.88679	536	1	-3.4699
Pou3f2	4	0.92031	0.92013	0.999975	17888	0	2.4138	0.0065327	0.022582	0.88679	432	3	2.4138
Fbxw5	3	0.96658	0.96678	0.999975	18817	0	1.9985	0.0083986	0.022681	0.88679	538	3	1.9985
Eif1ax	3	0.99159	0.99171	0.999975	19288	0	1.6035	0.0084102	0.022713	0.88679	539	3	1.6035
Paxip1	4	0.8845	0.88412	0.998474	17190	0	2.1501	0.0065927	0.022776	0.88679	434	3	2.1501
Cebpzos	2	0.98795	0.98778	0.999975	19207	0	3.477	0.012051	0.022778	0.88679	761	2	3.477
Atp5g1	4	0.28529	0.44132	0.991548	8218	1	2.3967	0.006598	0.022791	0.88679	435	3	2.3967
Cd22	3	0.92108	0.92112	0.999975	17904	0	0.71139	0.0084863	0.022901	0.88679	543	2	0.71139
F7	4	0.99335	0.99338	0.999975	19332	0	1.3329	0.0066491	0.022954	0.88679	437	4	1.3329
Gabra1	4	0.91919	0.91903	0.999975	17868	0	1.6445	0.0066565	0.022974	0.88679	439	3	1.6445
Asb3	3	0.99147	0.99159	0.999975	19287	0	1.7156	0.008533	0.023012	0.88679	547	3	1.7156
Alb	4	0.26571	0.42281	0.991548	7865	1	2.0224	0.0066829	0.023066	0.88679	440	3	2.0224
Krtap4-2	4	0.99329	0.99332	0.999975	19330	0	1.5565	0.0067068	0.02314	0.88679	441	4	1.5565
Mpp4	4	0.78467	0.79657	0.996164	15442	1	-0.04831	0.006715	0.023168	0.88679	443	1	-0.04831
Olfr912	3	0.19007	0.3052	0.991548	6388	2	-0.52141	0.0085959	0.023177	0.88679	549	1	-0.52141
Syce1	2	0.98768	0.98752	0.999975	19201	0	2.0733	0.01232	0.023271	0.88679	777	2	2.0733
Calcrl	3	0.8387	0.83867	0.998474	16324	0	0.47787	0.0086617	0.023337	0.88679	554	2	0.47787
Unc45a	4	0.55453	0.67328	0.996164	12451	1	2.4035	0.0067763	0.023373	0.88679	444	3	2.4035
Vmn1r57	4	0.99322	0.99326	0.999975	19328	0	1.7667	0.0067801	0.023381	0.88679	445	4	1.7667
1700010I14Rik	4	0.19881	0.35946	0.991548	6556	1	2.1792	0.0067833	0.023391	0.88679	446	3	2.1792
Krr1	1	0.97642	0.97648	0.999975	18985	0	4.1505	0.023576	0.023514	0.88679	1346	1	4.1505
Strap	1	0.97642	0.97648	0.999975	18986	0	4.1505	0.023576	0.023514	0.88679	1345	1	4.1505
Loxhd1	4	0.3329	0.48655	0.991548	9132	2	0.93734	0.0068319	0.023538	0.88679	449	2	0.93734
Amz2	4	0.99317	0.9932	0.999975	19326	0	1.9367	0.0068331	0.023543	0.88679	451	4	1.9367
Cd9	4	0.24467	0.40288	0.991548	7457	1	2.7023	0.0068418	0.023568	0.88679	454	3	2.7023
Hira	4	0.82642	0.82888	0.998474	16107	1	2.7877	0.0068418	0.023568	0.88679	452	3	2.7877
Tfcp2l1	4	0.36461	0.51695	0.991548	9671	1	2.4196	0.0068418	0.023568	0.88679	453	3	2.4196
Fam65c	3	0.99119	0.99128	0.999975	19283	0	2.7831	0.0088084	0.023693	0.88679	561	3	2.7831
Rbpj	3	0.99113	0.99122	0.999975	19280	0	1.3472	0.0088725	0.023861	0.88679	567	3	1.3472
Trib1	4	0.79899	0.80716	0.998474	15640	1	2.2647	0.0069465	0.023898	0.88679	458	3	2.2647
Tnpo2	3	0.87819	0.87828	0.998474	17102	0	1.6056	0.0089028	0.02394	0.88679	570	2	1.6056
Olfr550	3	0.88208	0.88212	0.998474	17127	0	3.5894	0.0089364	0.024031	0.88679	571	2	3.5894
4921507P07Rik	2	0.95869	0.95868	0.999975	18646	0	3.5038	0.012761	0.024107	0.88679	800	2	3.5038
Slco5a1	4	0.99298	0.99302	0.999975	19323	0	2.0629	0.0070151	0.024122	0.88679	459	4	2.0629
Apex2	4	0.75809	0.77834	0.996164	15021	1	0.21779	0.0070659	0.024277	0.88679	461	2	0.21779
Cyp2c50	4	0.8652	0.86481	0.998474	16810	0	2.2839	0.007068	0.024284	0.88679	462	2	2.2839
Tmem151a	3	0.99094	0.99105	0.999975	19274	0	3.3158	0.0090571	0.024361	0.88679	580	3	3.3158
Sult2a5	2	0.98707	0.98693	0.999975	19191	0	3.2198	0.012934	0.024397	0.88679	812	2	3.2198
Nrbf2	4	0.80528	0.81195	0.998474	15778	1	2.0696	0.0071244	0.024468	0.88679	464	2	2.0696
Crispld2	4	0.90084	0.90052	0.999975	17520	0	3.0016	0.0071266	0.024473	0.88679	465	3	3.0016
Fam150b	4	0.99287	0.99292	0.999975	19321	0	2.0491	0.0071327	0.024492	0.88679	466	4	2.0491
Rtfdc1	3	0.99088	0.991	0.999975	19272	0	2.0465	0.0091166	0.024509	0.88679	584	3	2.0465
Ttc23	3	0.81354	0.81342	0.998474	15900	0	2.9725	0.0091203	0.024519	0.88679	585	2	2.9725
H2-M5	4	0.99285	0.9929	0.999975	19320	0	2.3284	0.0071457	0.024538	0.88679	467	4	2.3284
Ctsr	4	0.99284	0.99289	0.999975	19319	0	2.3987	0.0071587	0.024584	0.88679	468	4	2.3987
Tmem175	4	0.45812	0.60676	0.996164	11184	1	1.6337	0.0071722	0.02463	0.88679	469	2	1.6337
Sms	4	0.94699	0.94697	0.999975	18431	0	1.7315	0.0071829	0.024663	0.88679	470	3	1.7315
Atp6v1b1	4	0.99281	0.99286	0.999975	19318	0	1.5884	0.0071892	0.024689	0.88679	471	4	1.5884
Gabrr1	4	0.9928	0.99284	0.999975	19317	0	1.6976	0.0072037	0.024733	0.88679	473	4	1.6976
Relt	3	0.12926	0.22944	0.989861	4883	1	0.10784	0.0092096	0.024763	0.88679	591	1	0.10784
Tmem41b	2	0.26773	0.32821	0.991548	7901	1	1.336	0.01317	0.024805	0.88679	823	1	1.336
Glp1r	4	0.9859	0.98589	0.999975	19170	0	1.4473	0.0072413	0.02485	0.88679	474	4	1.4473
Tcea3	4	0.85673	0.85634	0.998474	16654	1	1.9178	0.0072655	0.024924	0.88679	475	2	1.9178
Slc13a2	4	0.99273	0.99278	0.999975	19315	0	1.9721	0.0072664	0.024929	0.88679	476	4	1.9721
Grxcr2	4	0.99272	0.99276	0.999975	19314	0	2.7703	0.007284	0.024987	0.88679	477	4	2.7703
Emp2	4	0.99271	0.99275	0.999975	19313	0	1.3468	0.0072898	0.025008	0.88679	478	4	1.3468
Ccl17	4	0.57346	0.68124	0.996164	12679	1	2.0524	0.007322	0.025118	0.88679	479	3	2.0524
Apeh	4	0.99267	0.99271	0.999975	19311	0	1.7565	0.0073295	0.025143	0.88679	481	4	1.7565
Gab2	4	0.99265	0.99269	0.999975	19309	0	1.7051	0.0073546	0.025226	0.88679	482	4	1.7051
Ppp2r5a	4	0.99262	0.99267	0.999975	19308	0	2.0009	0.0073768	0.025294	0.88679	483	4	2.0009
1700009N14Rik	4	0.083099	0.187	0.989861	3465	3	-1.364	0.0073875	0.025324	0.88679	484	1	-1.364
Gm7157	4	0.93228	0.93206	0.999975	18140	0	0.94121	0.0073875	0.025324	0.88679	485	3	0.94121
Tmem39a	3	0.8826	0.88265	0.998474	17129	0	2.8511	0.0094363	0.025331	0.88679	596	2	2.8511
Lad1	3	0.99056	0.99068	0.999975	19266	0	1.8025	0.0094368	0.025332	0.88679	597	3	1.8025
Prpf3	1	0.97451	0.97455	0.999975	18952	0	4.0421	0.025487	0.025429	0.88679	1410	1	4.0421
Lrrc51	4	0.99257	0.99262	0.999975	19307	0	1.1567	0.0074347	0.025492	0.88679	487	4	1.1567
Zfp384	2	0.98643	0.98633	0.999975	19185	0	3.5749	0.013574	0.025525	0.88679	839	2	3.5749
Gabarapl1	4	0.39293	0.54415	0.991548	10143	2	-0.56393	0.0074752	0.025618	0.88679	488	1	-0.56393
Ncor1	4	0.72844	0.75959	0.996164	14587	1	1.838	0.0074952	0.025681	0.88679	490	2	1.838
Olfr504	4	0.93936	0.93936	0.999975	18280	0	2.8067	0.0074952	0.025681	0.88679	491	3	2.8067
Tssk1	4	0.083903	0.18843	0.989861	3493	2	0.55223	0.0074952	0.025681	0.88679	492	2	0.55223
Ccdc117	4	0.85066	0.85043	0.998474	16538	1	2.3559	0.0075121	0.025745	0.88679	493	3	2.3559
Xlr	4	0.17474	0.33664	0.991548	6094	1	2.3674	0.0075121	0.025745	0.88679	494	3	2.3674
Gm16532	4	0.92539	0.92522	0.999975	17999	0	2.8865	0.0075337	0.025812	0.88679	495	3	2.8865
Cyp3a25	4	0.99246	0.99251	0.999975	19306	0	1.6577	0.0075364	0.025819	0.88679	496	4	1.6577
Nup210	4	0.99245	0.9925	0.999975	19305	0	1.6885	0.0075537	0.025872	0.88679	498	4	1.6885
Fbxo2	4	0.99243	0.99248	0.999975	19304	0	2.123	0.007568	0.025929	0.88679	499	4	2.123
Gm17660	3	0.61215	0.64034	0.996164	13115	1	2.9979	0.0096851	0.025976	0.88679	610	2	2.9979
Irf2	3	0.74839	0.74942	0.996164	14902	1	2.9979	0.0096851	0.025976	0.88679	611	2	2.9979
Tmcc1	3	0.061273	0.1426	0.980827	2782	2	-2.4693	0.0096916	0.025991	0.88679	613	1	-2.4693
Gm13272	4	0.87809	0.87769	0.998474	17100	0	1.9913	0.0075934	0.026015	0.88679	500	2	1.9913
Cdhr1	4	0.76546	0.78328	0.996164	15115	1	1.8911	0.0076413	0.026147	0.88679	501	2	1.8911
Cbfb	2	0.98603	0.98593	0.999975	19172	0	3.0765	0.013971	0.026248	0.88679	861	2	3.0765
Bpifb1	3	0.80187	0.80182	0.996164	15762	0	-0.13354	0.009823	0.026335	0.88679	622	1	-0.13354
Hhipl2	4	0.3707	0.52282	0.991548	9772	1	0.76444	0.007709	0.026355	0.88679	502	2	0.76444
C030039L03Rik	3	0.24315	0.3693	0.991548	7422	2	-1.0919	0.0098887	0.026508	0.88679	629	1	-1.0919
Pola1	2	0.3588	0.39529	0.991548	9580	1	1.667	0.014119	0.026511	0.88679	864	1	1.667
A430105I19Rik	4	0.95404	0.95392	0.999975	18553	0	0.75125	0.0077675	0.026555	0.88679	505	2	0.75125
Pabpn1l	4	0.99223	0.99227	0.999975	19302	0	1.72	0.0077722	0.026568	0.88679	507	4	1.72
Serpina5	3	0.99006	0.99019	0.999975	19258	0	1.6815	0.0099388	0.026632	0.88679	630	3	1.6815
Tmem74b	4	0.95344	0.95334	0.999975	18541	0	2.5105	0.0077947	0.026635	0.88679	508	3	2.5105
Tarm1	3	0.28138	0.41494	0.991548	8152	1	3.2698	0.0099809	0.026732	0.88679	634	2	3.2698
Asb13	4	0.99217	0.99221	0.999975	19301	0	1.8311	0.0078324	0.026757	0.88679	509	4	1.8311
Rag1	4	0.99216	0.9922	0.999975	19300	0	1.1458	0.0078355	0.026766	0.88679	510	4	1.1458
Micu3	3	0.89987	0.89996	0.999975	17503	0	2.4934	0.0099982	0.02678	0.88679	637	2	2.4934
Pcdhac2	3	0.77682	0.77694	0.996164	15321	0	0.10213	0.0099982	0.02678	0.88679	636	1	0.10213
Taar1	3	0.95204	0.95233	0.999975	18508	0	2.7919	0.010044	0.0269	0.88679	640	3	2.7919
C1qa	4	0.83478	0.83602	0.998474	16247	1	2.2161	0.00789	0.026938	0.88679	511	3	2.2161
Tmem126b	3	0.98991	0.99004	0.999975	19254	0	2.6295	0.01009	0.027022	0.88679	642	3	2.6295
Myo3b	4	0.96286	0.96279	0.999975	18734	0	2.4016	0.0079252	0.027054	0.88679	512	3	2.4016
Cyyr1	3	0.033809	0.083971	0.968822	1733	2	-2.3509	0.010108	0.027064	0.88679	646	1	-2.3509
Ccdc114	4	0.89901	0.89873	0.999975	17485	0	0.28347	0.0079721	0.027198	0.88679	513	2	0.28347
Cyld	4	0.75415	0.77582	0.996164	14971	1	1.3528	0.0079721	0.027198	0.88679	514	3	1.3528
Baz2a	4	0.75595	0.77697	0.996164	14995	1	2.4111	0.0079729	0.027201	0.88679	515	3	2.4111
Mex3a	4	0.99202	0.99207	0.999975	19299	0	1.634	0.0079758	0.02721	0.88679	516	4	1.634
Kiz	4	0.992	0.99204	0.999975	19298	0	1.2571	0.0080009	0.027294	0.88679	517	4	1.2571
Glrx3	2	0.83557	0.83529	0.998474	16266	0	2.9244	0.01463	0.027436	0.88679	887	1	2.9244
Katna1	3	0.98974	0.98987	0.999975	19251	0	2.3673	0.010256	0.02745	0.88679	651	3	2.3673
Mrpl17	3	0.88953	0.88957	0.999721	17334	0	1.3514	0.010261	0.027461	0.88679	652	2	1.3514
Btg1-ps2	4	0.86918	0.86877	0.998474	16901	0	1.1064	0.0080597	0.027464	0.88679	521	2	1.1064
Fam189b	3	0.9212	0.92124	0.999975	17910	0	3.1399	0.010311	0.027591	0.88679	655	2	3.1399
Cadps2	4	0.60044	0.69328	0.996164	12980	1	2.149	0.0081028	0.027605	0.88679	522	3	2.149
Krtap14	4	0.14676	0.2959	0.991548	5367	2	-0.75467	0.0081182	0.027652	0.88679	524	2	-0.75467
Malsu1	3	0.64398	0.66317	0.996164	13485	1	3.6005	0.01034	0.027668	0.88679	660	2	3.6005
Mad1l1	2	0.69226	0.69196	0.996164	14135	0	2.5639	0.014776	0.027707	0.88679	900	1	2.5639
Eif3g	3	0.88953	0.88957	0.999721	17298	0	0.24491	0.010414	0.027869	0.88679	663	1	0.24491
Ephb3	3	0.83339	0.83338	0.998474	16219	0	0.45569	0.010414	0.027869	0.88679	664	2	0.45569
Herc4	4	0.46005	0.60864	0.996164	11214	1	2.3227	0.0081881	0.027879	0.88679	526	3	2.3227
Atf1	4	0.78099	0.79392	0.996164	15382	1	2.7058	0.0081923	0.02789	0.88679	527	3	2.7058
Dhrs7	4	0.8845	0.88412	0.998474	17226	0	2.3478	0.0081923	0.02789	0.88679	529	3	2.3478
Ttc21a	4	0.12807	0.26493	0.991548	4841	1	1.759	0.0081923	0.02789	0.88679	528	2	1.759
Nt5c	3	0.54354	0.5951	0.996164	12354	1	2.9507	0.010478	0.028011	0.88679	669	2	2.9507
Rnf20	3	0.80187	0.80182	0.996164	15755	0	2.9507	0.010478	0.028011	0.88679	668	2	2.9507
Stoml1	3	0.63458	0.6563	0.996164	13357	1	-0.092448	0.01048	0.028017	0.88679	670	1	-0.092448
Sod1	1	0.97187	0.97196	0.999975	18908	0	3.9249	0.028133	0.028077	0.88679	1503	1	3.9249
Arfgef3	4	0.99172	0.99175	0.999975	19291	0	1.3268	0.0082846	0.028194	0.88679	532	4	1.3268
Sfxn2	4	0.99171	0.99174	0.999975	19290	0	1.213	0.0082943	0.02823	0.88679	533	4	1.213
Ap1s2	3	0.82545	0.82545	0.998474	16095	0	3.3851	0.010585	0.028293	0.88679	674	2	3.3851
Myog	4	0.48349	0.6311	0.996164	11598	2	0.5441	0.0083227	0.028321	0.88679	534	2	0.5441
Tmem116	4	0.22958	0.38874	0.991548	7138	2	-0.14724	0.0083227	0.028321	0.88679	535	2	-0.14724
Fbxw22	3	0.27535	0.40776	0.991548	8047	2	-0.93965	0.010611	0.028355	0.88679	676	1	-0.93965
Tcfl5	3	0.54222	0.59425	0.996164	12338	1	2.8514	0.010611	0.028355	0.88679	675	2	2.8514
Tmem67	4	0.99164	0.99167	0.999975	19289	0	2.1594	0.0083559	0.028426	0.88679	537	4	2.1594
Luzp1	2	0.48107	0.49331	0.991548	11555	1	2.2531	0.015272	0.028616	0.88679	921	1	2.2531
Yod1	4	0.93482	0.93471	0.999975	18196	0	2.3913	0.0084232	0.028641	0.88679	540	3	2.3913
Col7a1	4	0.82121	0.8246	0.998474	16034	1	2.4078	0.008451	0.028727	0.88679	541	3	2.4078
Phf10	4	0.46784	0.61608	0.996164	11333	2	1.1886	0.0084687	0.028786	0.88679	542	2	1.1886
Olfr860	4	0.16082	0.31855	0.991548	5754	2	1.2418	0.0084888	0.02885	0.88679	544	2	1.2418
Olfr1157	2	0.98455	0.98445	0.999975	19148	0	3.1532	0.015446	0.028906	0.88679	927	2	3.1532
Ccdc39	3	0.16087	0.26894	0.991548	5755	1	0.49814	0.01083	0.028926	0.88679	692	1	0.49814
Xlr5b	3	0.16209	0.27047	0.991548	5797	1	-0.25978	0.01083	0.028926	0.88679	691	1	-0.25978
Defb33	4	0.051591	0.1287	0.97175	2451	1	0.84178	0.0085271	0.028966	0.88679	546	2	0.84178
Mmd2	4	0.93256	0.93236	0.999975	18147	0	2.765	0.0085804	0.029139	0.88679	548	3	2.765
Trappc6b	3	0.98908	0.98919	0.999975	19240	0	2.3256	0.010924	0.029195	0.88679	697	3	2.3256
Mptx1	3	0.98903	0.98914	0.999975	19238	0	1.5631	0.01097	0.029304	0.88679	699	3	1.5631
Asxl3	4	0.99136	0.99138	0.999975	19285	0	1.446	0.0086405	0.029329	0.88679	551	4	1.446
Ggt7	4	0.057728	0.14029	0.980827	2659	3	-1.3184	0.008644	0.029338	0.88679	552	1	-1.3184
Gabra6	4	0.91336	0.91317	0.999975	17759	0	2.4451	0.0086543	0.029372	0.88679	553	3	2.4451
Man2c1	3	0.96287	0.96309	0.999975	18735	0	3.3454	0.011014	0.029409	0.88679	702	3	3.3454
Necab3	4	0.22892	0.38809	0.991548	7127	1	2.4471	0.0086722	0.029431	0.88679	555	3	2.4471
Coq6	2	0.76977	0.76919	0.996164	15180	0	2.7314	0.015739	0.029447	0.88679	944	1	2.7314
Cdk11b	3	0.0025774	0.0071746	0.873917	179	2	-3.1353	0.011049	0.029496	0.88679	705	1	-3.1353
Ddrgk1	3	0.98895	0.98906	0.999975	19236	0	1.9195	0.011054	0.029505	0.88679	706	3	1.9195
P2ry6	4	0.43265	0.58238	0.996164	10793	2	1.3986	0.0087024	0.029508	0.88679	556	2	1.3986
Abhd8	4	0.99128	0.9913	0.999975	19284	0	2.4652	0.0087174	0.029562	0.88679	557	4	2.4652
Zfp799	3	0.38837	0.50709	0.991548	10067	1	2.214	0.011115	0.029651	0.88679	709	2	2.214
Rabgap1l	4	0.058026	0.14086	0.980827	2672	2	0.12599	0.0087487	0.02966	0.88679	558	2	0.12599
Tmbim6	3	0.98887	0.98899	0.999975	19234	0	2.6527	0.011127	0.029679	0.88679	711	3	2.6527
Gps1	2	0.029717	0.054428	0.951273	1576	1	-0.25287	0.015913	0.029756	0.88679	954	1	-0.25287
Trim28	2	0.76977	0.76919	0.996164	15199	0	2.727	0.015913	0.029756	0.88679	955	1	2.727
Nxpe3	4	0.43852	0.58789	0.996164	10892	1	2.1167	0.0087998	0.029817	0.88679	559	2	2.1167
Ifi203	3	0.059791	0.14065	0.980827	2743	2	-1.4035	0.01118	0.029819	0.88679	716	1	-1.4035
4933403O08Rik	4	0.98725	0.98725	0.999975	19197	0	2.5048	0.0088062	0.029837	0.88679	560	4	2.5048
Txndc15	4	0.98293	0.98295	0.999975	19112	0	2.4564	0.008817	0.029871	0.88679	562	4	2.4564
Atp11b	4	0.82533	0.82797	0.998474	16092	1	0.81096	0.0088192	0.029878	0.88679	563	2	0.81096
Fam26e	3	0.98878	0.9889	0.999975	19230	0	2.0021	0.011217	0.029905	0.88679	718	3	2.0021
Cops7a	4	0.95338	0.95327	0.999975	18540	0	2.0741	0.0088382	0.029935	0.88679	565	2	2.0741
Clec2d	4	0.93831	0.93829	0.999975	18260	0	1.9116	0.0088643	0.030021	0.88679	566	3	1.9116
Spg20	4	0.83949	0.84007	0.998474	16338	1	1.313	0.0088776	0.030061	0.88679	568	3	1.313
Endou	3	0.63596	0.6573	0.996164	13371	1	2.9019	0.011339	0.030217	0.88679	723	2	2.9019
Sumo1	3	0.51734	0.57901	0.996164	12068	1	2.9019	0.011339	0.030217	0.88679	724	2	2.9019
Zfp408	3	0.98864	0.98877	0.999975	19227	0	1.3612	0.011364	0.030284	0.88679	726	3	1.3612
Stau2	4	0.63879	0.71131	0.996164	13413	1	0.8276	0.0089652	0.030336	0.88679	572	2	0.8276
Arl16	4	0.99099	0.99102	0.999975	19278	0	2.2407	0.0090095	0.030473	0.88679	573	4	2.2407
Nrk	4	0.99099	0.99102	0.999975	19277	0	2.196	0.0090095	0.030473	0.88679	574	4	2.196
Prpf31	3	0.83747	0.83747	0.998474	16304	0	0.3814	0.011465	0.03052	0.88679	734	1	0.3814
Dcaf5	4	0.42174	0.57186	0.995336	10633	1	2.1533	0.0090252	0.030525	0.88679	578	3	2.1533
Iws1	4	0.77932	0.79275	0.996164	15352	1	2.0911	0.0090252	0.030525	0.88679	576	3	2.0911
Ywhag	4	0.069154	0.16159	0.984787	3038	1	1.5755	0.0090252	0.030525	0.88679	577	2	1.5755
Ncoa5	3	0.98853	0.98867	0.999975	19222	0	2.124	0.011471	0.030536	0.88679	735	3	2.124
Slc30a2	3	0.98853	0.98867	0.999975	19221	0	2.2158	0.011473	0.030544	0.88679	736	3	2.2158
Acacb	3	0.96067	0.96096	0.999975	18692	0	2.9955	0.011477	0.030554	0.88679	737	3	2.9955
Spg21	2	0.98362	0.98354	0.999975	19132	0	3.0525	0.016381	0.030571	0.88679	977	2	3.0525
Maats1	4	0.86909	0.86868	0.998474	16899	0	1.9745	0.0090528	0.030623	0.88679	579	3	1.9745
Kcnh6	3	0.98848	0.98863	0.999975	19219	0	1.8847	0.011516	0.030646	0.88679	740	3	1.8847
Ywhaz	4	0.89234	0.89207	0.999975	17367	0	2.7055	0.0090917	0.030737	0.88679	581	3	2.7055
Mgat3	4	0.55411	0.67311	0.996164	12449	1	0.36131	0.0091112	0.030802	0.88679	582	2	0.36131
Pth2r	4	0.99089	0.99091	0.999975	19273	0	1.6803	0.0091114	0.030802	0.88679	583	4	1.6803
Crhr1	2	0.89219	0.89191	0.999975	17364	0	3.4536	0.016526	0.030822	0.88679	988	2	3.4536
Oma1	4	0.99088	0.9909	0.999975	19271	0	1.7355	0.0091218	0.030832	0.88679	586	4	1.7355
Arpc4	1	0.96904	0.96918	0.999975	18861	0	4.4426	0.030962	0.030851	0.88679	1613	1	4.4426
Zc3h12c	3	0.97262	0.97275	0.999975	18915	0	2.891	0.011602	0.030858	0.88679	742	3	2.891
Eva1c	4	0.99086	0.99088	0.999975	19269	0	2.0033	0.0091444	0.030903	0.88679	587	4	2.0033
Cacng7	3	0.98836	0.98852	0.999975	19217	0	1.4989	0.011642	0.030956	0.88679	744	3	1.4989
Pklr	4	0.99084	0.99086	0.999975	19268	0	1.8499	0.0091635	0.030968	0.88679	588	4	1.8499
Aard	4	0.99083	0.99086	0.999975	19267	0	1.1978	0.0091653	0.030975	0.88679	589	4	1.1978
Psmb1	1	0.96874	0.9689	0.999975	18856	0	4.4462	0.031256	0.031154	0.88679	1624	1	4.4462
Tcf20	4	0.97866	0.9787	0.999975	19027	0	2.4075	0.0092336	0.031202	0.88679	592	4	2.4075
Hprt	3	0.9749	0.97505	0.999975	18960	0	3.3343	0.011744	0.031205	0.88679	746	3	3.3343
Cdc34	3	0.98825	0.98842	0.999975	19214	0	1.2009	0.011753	0.03123	0.88679	747	3	1.2009
Hoxa2	3	0.019603	0.050624	0.951273	1130	1	3.4798	0.011755	0.031237	0.88679	748	2	3.4798
Zbtb18	4	0.64463	0.71411	0.996164	13488	1	1.9242	0.0092864	0.031362	0.88679	593	3	1.9242
Commd4	1	0.96852	0.96868	0.999975	18850	0	3.7703	0.031484	0.031389	0.88679	1642	1	3.7703
Keap1	4	0.50035	0.64729	0.996164	11864	1	2.1499	0.0093189	0.031466	0.88679	594	3	2.1499
Ikzf3	2	0.9831	0.98302	0.999975	19120	0	2.4046	0.016896	0.031468	0.88679	1009	2	2.4046
Ifnb1	4	0.58989	0.68848	0.996164	12869	1	2.1946	0.0093342	0.031508	0.88679	595	3	2.1946
Xntrpc	3	0.25496	0.38354	0.991548	7659	2	-0.64741	0.011902	0.031612	0.88679	756	1	-0.64741
Dnttip2	2	0.95543	0.95544	0.999975	18580	0	3.716	0.016992	0.03164	0.88679	1018	2	3.716
Tlr6	2	0.55873	0.56184	0.991548	12501	1	2.3532	0.017065	0.031771	0.88679	1024	1	2.3532
Prss51	4	0.87253	0.87215	0.998474	16990	0	2.7283	0.0094443	0.031847	0.88679	598	3	2.7283
Clec2i	4	0.023906	0.074641	0.968822	1332	2	-1.416	0.0094615	0.031894	0.88679	600	1	-1.416
Prrc2a	4	0.34124	0.49455	0.991548	9282	1	2.2863	0.0094615	0.031894	0.88679	599	3	2.2863
Zfp382	4	0.98027	0.98031	0.999975	19066	0	2.76	0.0094788	0.031941	0.88679	601	4	2.76
Vkorc1l1	3	0.83177	0.83174	0.998474	16190	0	3.2606	0.012047	0.031971	0.88679	760	2	3.2606
4930513O06Rik	4	0.99049	0.99049	0.999975	19265	0	1.664	0.0095078	0.032024	0.88679	602	4	1.664
Snrpb	1	0.96783	0.96802	0.999975	18843	0	3.7429	0.032168	0.032097	0.88679	1666	1	3.7429
Trak1	3	0.9515	0.95179	0.999975	18499	0	3.3409	0.012101	0.032115	0.88679	766	3	3.3409
Atf6b	3	0.61047	0.63918	0.996164	13093	1	3.0824	0.012133	0.0322	0.88679	768	2	3.0824
Gm13889	3	0.8247	0.82468	0.998474	16084	0	-0.095465	0.012165	0.032274	0.88679	769	1	-0.095465
Sh3rf3	4	0.9904	0.9904	0.999975	19264	0	1.7299	0.0095995	0.032309	0.88679	603	4	1.7299
Olfr1532-ps1	4	0.035585	0.097877	0.968822	1806	2	0.62337	0.0096038	0.032323	0.88679	604	2	0.62337
Ndufb8	2	0.66014	0.65988	0.996164	13687	0	2.4824	0.0174	0.032385	0.88679	1040	1	2.4824
Leo1	4	0.90178	0.90146	0.999975	17537	0	2.252	0.0096337	0.032427	0.88679	605	3	2.252
Mroh1	4	0.095702	0.20941	0.989861	3847	2	-1.0324	0.0096658	0.032528	0.88679	607	1	-1.0324
Agmat	4	0.48844	0.63586	0.996164	11676	1	2.6282	0.0096706	0.032544	0.88679	608	3	2.6282
Olfr292	4	0.99033	0.99032	0.999975	19263	0	1.1684	0.0096736	0.032553	0.88679	609	4	1.1684
Asah2	3	0.9877	0.98787	0.999975	19202	0	2.7662	0.012297	0.032603	0.88679	776	3	2.7662
Slc4a9	4	0.34666	0.49973	0.991548	9378	1	2.1517	0.0096907	0.032613	0.88679	612	2	2.1517
Morn3	4	0.96555	0.96549	0.999975	18796	0	2.6331	0.0097175	0.032716	0.88679	614	3	2.6331
Hepacam2	4	0.71895	0.75388	0.996164	14458	1	2.023	0.0097309	0.032756	0.88679	615	2	2.023
Cbr4	4	0.99026	0.99025	0.999975	19262	0	1.791	0.0097372	0.032782	0.88679	617	4	1.791
Sgms1	2	0.98237	0.98228	0.999975	19102	0	3.2225	0.017628	0.032798	0.88679	1051	2	3.2225
Irf9	4	0.99025	0.99023	0.999975	19261	0	1.5598	0.0097518	0.032824	0.88679	618	4	1.5598
Ctdspl	4	0.13497	0.27649	0.991548	5051	3	-0.97418	0.0097533	0.032829	0.88679	619	1	-0.97418
Adam11	3	0.3442	0.4847	0.991548	9344	1	2.2088	0.012427	0.032917	0.88679	781	2	2.2088
Tmem143	4	0.99021	0.99019	0.999975	19260	0	1.9537	0.0097865	0.032942	0.88679	620	4	1.9537
Khdc1c	4	0.19969	0.36031	0.991548	6571	2	-0.089561	0.0098117	0.033019	0.88679	621	2	-0.089561
Jade2	4	0.95474	0.95462	0.999975	18563	0	2.2936	0.0098317	0.033075	0.88679	623	3	2.2936
Syt5	3	0.9875	0.98766	0.999975	19200	0	1.743	0.012497	0.033084	0.88679	787	3	1.743
Abhd13	4	0.89176	0.89152	0.999975	17358	0	1.9959	0.0098352	0.033092	0.88679	624	2	1.9959
Mark4	4	0.75881	0.77879	0.996164	15033	1	1.909	0.0098555	0.033154	0.88679	626	3	1.909
Rnf208	4	0.64868	0.7161	0.996164	13527	1	1.8675	0.0098701	0.0332	0.88679	627	2	1.8675
Slc35b3	4	0.99013	0.99011	0.999975	19259	0	1.6691	0.0098728	0.033207	0.88679	628	4	1.6691
Fthl17	2	0.6043	0.60438	0.996164	13033	1	2.2973	0.017925	0.033347	0.88679	1075	1	2.2973
Dot1l	3	0.11977	0.21748	0.989861	4569	1	2.517	0.012603	0.033348	0.88679	789	2	2.517
Serpina3j	3	0.98737	0.98753	0.999975	19198	0	1.5623	0.012627	0.033407	0.88679	791	3	1.5623
Pten	4	0.90048	0.90017	0.999975	17516	0	2.5281	0.0099511	0.033438	0.88679	631	3	2.5281
Rgr	4	0.40244	0.55336	0.991548	10282	1	2.1038	0.0099541	0.033448	0.88679	632	3	2.1038
Pkib	4	0.18488	0.34629	0.991548	6293	1	0.80767	0.0099576	0.033462	0.88679	633	2	0.80767
Tmem50b	3	0.48481	0.55973	0.991548	11617	1	2.9322	0.01268	0.033538	0.88679	793	2	2.9322
Rnf182	4	0.020825	0.066287	0.960378	1182	1	1.7658	0.0099875	0.03356	0.88679	635	2	1.7658
Slc17a2	4	0.99	0.98999	0.999975	19257	0	1.4564	0.010002	0.033604	0.88679	638	4	1.4564
Myo1e	4	0.98999	0.98998	0.999975	19256	0	1.5775	0.010014	0.033638	0.88679	639	4	1.5775
Hnrnpk	3	0.50808	0.57337	0.995336	11984	1	-0.34313	0.012733	0.033689	0.88679	799	1	-0.34313
Myl12a	3	0.70041	0.70721	0.996164	14229	1	-0.34313	0.012733	0.033689	0.88679	797	1	-0.34313
Olig1	3	0.022212	0.057002	0.951273	1252	1	0.1929	0.012733	0.033689	0.88679	798	1	0.1929
Serpina3n	3	0.98723	0.98739	0.999975	19196	0	1.9927	0.012766	0.033773	0.88679	801	3	1.9927
Olfr155	4	0.98994	0.98992	0.999975	19255	0	2.1311	0.010064	0.033781	0.88679	641	4	2.1311
Cyp2c38	2	0.88412	0.88391	0.998474	17135	0	3.0155	0.018187	0.03382	0.88679	1086	2	3.0155
Fam198a	4	0.9899	0.98989	0.999975	19253	0	1.8613	0.010096	0.033875	0.88679	643	4	1.8613
Gm13298	4	0.68369	0.73416	0.996164	14006	1	0.9425	0.010103	0.033899	0.88679	645	3	0.9425
Rif1	4	0.66019	0.72185	0.996164	13727	1	1.8894	0.010124	0.033957	0.887114	647	2	1.8894
Opn5	4	0.98985	0.98983	0.999975	19252	0	2.0488	0.010154	0.034069	0.888246	648	4	2.0488
Cxxc5	3	0.9844	0.98458	0.999975	19143	0	2.7856	0.012927	0.034184	0.888246	811	3	2.7856
Sowahd	3	0.95144	0.95173	0.999975	18498	0	2.9292	0.012944	0.034224	0.888246	813	3	2.9292
Ccin	4	0.035585	0.097877	0.968822	1807	2	-0.48522	0.010249	0.034355	0.888246	650	1	-0.48522
Mrgpra4	4	0.26797	0.42492	0.991548	7905	2	0.1113	0.010249	0.034355	0.888246	649	2	0.1113
Psma8	4	0.91406	0.91387	0.999975	17773	0	2.5955	0.010261	0.034401	0.888246	653	3	2.5955
Cyp2a12	3	0.25944	0.38888	0.991548	7743	1	3.1067	0.013038	0.034447	0.888246	818	2	3.1067
Zfand2a	4	0.79499	0.80412	0.997362	15599	1	1.9315	0.010302	0.034541	0.888246	654	2	1.9315
Acyp1	4	0.20464	0.36498	0.991548	6668	1	2.1093	0.010318	0.034588	0.888246	656	3	2.1093
Etv3	4	0.98968	0.98968	0.999975	19250	0	1.6446	0.010318	0.034588	0.888246	657	4	1.6446
Iqsec2	4	0.81289	0.81792	0.998474	15885	1	1.7584	0.01032	0.03459	0.888246	658	2	1.7584
Nsg1	4	0.072128	0.16707	0.984787	3128	3	-1.4924	0.010337	0.034637	0.888246	659	1	-1.4924
Gm5800	3	0.93815	0.93836	0.999975	18254	0	0.54373	0.013127	0.034651	0.888246	821	2	0.54373
Pnpla2	4	0.98965	0.98964	0.999975	19248	0	1.1054	0.010349	0.034679	0.888246	661	4	1.1054
Rnf111	4	0.98961	0.9896	0.999975	19247	0	1.5719	0.010393	0.034812	0.888246	662	4	1.5719
Ibsp	3	0.82331	0.82335	0.998474	16059	0	-0.35769	0.013192	0.034816	0.888246	824	1	-0.35769
Nr6a1	4	0.9601	0.95999	0.999975	18677	0	2.3899	0.010426	0.034916	0.888246	665	3	2.3899
Parp1	4	0.97909	0.97914	0.999975	19035	0	2.5018	0.010454	0.035009	0.888246	666	4	2.5018
Gm15114	2	0.61819	0.61796	0.996164	13177	1	2.4598	0.018842	0.035011	0.888246	1117	1	2.4598
Cbx1	4	0.23757	0.39622	0.991548	7314	1	2.4513	0.010455	0.035012	0.888246	667	3	2.4513
4933415F23Rik	4	0.11538	0.24348	0.991548	4440	1	0.63116	0.010483	0.035108	0.888246	672	2	0.63116
Camkmt	4	0.023513	0.073839	0.968822	1315	2	-0.53872	0.010483	0.035108	0.888246	671	1	-0.53872
Atp1b3	1	0.96459	0.96481	0.999975	18777	0	3.6276	0.035409	0.035338	0.888246	1793	1	3.6276
Car5b	4	0.61421	0.69962	0.996164	13139	1	1.8126	0.01057	0.03536	0.888246	673	3	1.8126
Scap	2	0.98088	0.9808	0.999975	19079	0	2.7755	0.01912	0.035497	0.888246	1131	2	2.7755
Tmprss11b	3	0.72839	0.73119	0.996164	14585	1	2.799	0.013469	0.035516	0.888246	833	2	2.799
Swap70	4	0.98938	0.98939	0.999975	19246	0	2.1531	0.010619	0.035524	0.888246	677	4	2.1531
Mettl21e	4	0.52811	0.66252	0.996164	12210	1	0.68754	0.010629	0.035555	0.888246	678	2	0.68754
Il1f5	4	0.7656	0.78336	0.996164	15118	1	1.8776	0.010643	0.035609	0.888246	679	2	1.8776
Dph7	3	0.13861	0.24124	0.991403	5143	1	3.1678	0.013542	0.035683	0.888246	836	2	3.1678
Prom2	3	0.42933	0.52872	0.991548	10744	1	1.2212	0.013542	0.035683	0.888246	837	2	1.2212
Nynrin	4	0.89091	0.89063	0.999975	17351	0	2.2442	0.010693	0.035747	0.888246	680	3	2.2442
Nkx3-1	4	0.9893	0.98932	0.999975	19245	0	1.442	0.010699	0.035768	0.888246	681	4	1.442
Olfr643	4	0.58144	0.6847	0.996164	12769	1	2.2911	0.010734	0.035884	0.888246	682	3	2.2911
Stk3	4	0.98926	0.98927	0.999975	19244	0	1.1126	0.01074	0.035904	0.888246	683	4	1.1126
Ambra1	2	0.98061	0.98051	0.999975	19072	0	2.4201	0.019394	0.035997	0.888246	1149	2	2.4201
S100a2	4	0.98922	0.98924	0.999975	19243	0	1.3146	0.010775	0.036009	0.888246	684	4	1.3146
Sec63	3	0.14675	0.25138	0.991548	5366	1	-0.3454	0.013673	0.036031	0.888246	845	1	-0.3454
Gpr18	3	0.9863	0.98647	0.999975	19180	0	1.4548	0.013696	0.036082	0.888246	848	3	1.4548
Atg13	4	0.9167	0.91653	0.999975	17817	0	2.1659	0.010803	0.036113	0.888246	685	3	2.1659
Magel2	4	0.7806	0.79364	0.996164	15375	1	0.82517	0.010803	0.036113	0.888246	687	2	0.82517
Prkab1	4	0.28894	0.44478	0.991548	8286	2	0.27252	0.010803	0.036113	0.888246	686	2	0.27252
Tmprss13	4	0.84578	0.84582	0.998474	16452	1	1.9792	0.010807	0.036122	0.888246	688	3	1.9792
Cdk5r1	4	0.87004	0.86963	0.998474	16928	0	2.8165	0.010818	0.036152	0.888246	689	3	2.8165
Mrpl12	3	0.98627	0.98643	0.999975	19179	0	2.1342	0.013731	0.036165	0.888246	849	3	2.1342
Csn1s1	4	0.72531	0.75771	0.996164	14541	1	1.9147	0.010829	0.036183	0.888246	690	3	1.9147
Evi5l	4	0.98914	0.98915	0.999975	19242	0	1.1605	0.010864	0.036297	0.888246	693	4	1.1605
Aptx	4	0.72132	0.75532	0.996164	14490	1	2.2185	0.010867	0.036306	0.888246	694	3	2.2185
Nap1l1	3	0.98616	0.98632	0.999975	19176	0	1.5307	0.013835	0.036431	0.888246	854	3	1.5307
Vmn1r235	4	0.98909	0.98911	0.999975	19241	0	1.172	0.010911	0.036449	0.888246	695	4	1.172
Kcns2	4	0.12089	0.25284	0.991548	4603	2	-0.62786	0.01092	0.036482	0.888246	696	2	-0.62786
Rab1	1	0.96344	0.96367	0.999975	18751	0	4.2707	0.036563	0.036493	0.888246	1842	1	4.2707
Itgal	4	0.98907	0.9891	0.999975	19239	0	1.0611	0.010925	0.036495	0.888246	698	4	1.0611
Gm10220	1	0.96336	0.96359	0.999975	18750	0	4.15	0.036636	0.036548	0.888246	1844	1	4.15
Cep126	3	0.23082	0.35434	0.991548	7170	1	1.3689	0.013891	0.036579	0.888246	857	2	1.3689
Mrpl50	4	0.96203	0.96195	0.999975	18716	0	1.9827	0.010978	0.036662	0.888246	700	3	1.9827
Zp3	3	0.98608	0.98624	0.999975	19174	0	1.8547	0.013924	0.036664	0.888246	858	3	1.8547
Xpr1	4	0.86993	0.86952	0.998474	16922	0	1.7074	0.010988	0.03669	0.888246	701	3	1.7074
Prl2a1	4	0.98898	0.98901	0.999975	19237	0	2.3559	0.011017	0.036782	0.888246	703	4	2.3559
Uba1y	4	0.13534	0.27712	0.991548	5060	1	1.8224	0.011037	0.036846	0.888246	704	3	1.8224
Olfr297	4	0.98894	0.98896	0.999975	19235	0	1.4751	0.011065	0.036935	0.888246	707	4	1.4751
Apol10a	3	0.63561	0.65704	0.996164	13368	1	1.0606	0.014066	0.037005	0.888246	863	2	1.0606
Fam32a	1	0.96291	0.96314	0.999975	18736	0	3.5662	0.037092	0.037007	0.888246	1864	1	3.5662
Gstm5	4	0.89376	0.8935	0.999975	17390	0	2.4807	0.011106	0.037073	0.888246	708	3	2.4807
Sox3	4	0.87298	0.8726	0.998474	16997	0	2.0657	0.011119	0.037119	0.888246	710	3	2.0657
Smpd4	4	0.98884	0.98886	0.999975	19233	0	1.3069	0.011164	0.037257	0.888246	712	4	1.3069
Stmn4	4	0.98883	0.98886	0.999975	19232	0	1.347	0.01117	0.037274	0.888246	713	4	1.347
Zfx	4	0.14089	0.2863	0.991548	5210	1	2.1529	0.011171	0.037276	0.888246	714	3	2.1529
Wwox	4	0.62188	0.70322	0.996164	13215	1	2.2977	0.011177	0.037294	0.888246	715	3	2.2977
Fam168b	3	0.10906	0.20401	0.989861	4259	1	3.2328	0.014193	0.03731	0.888246	866	2	3.2328
Ung	4	0.98881	0.98884	0.999975	19231	0	2.1515	0.011192	0.037341	0.888246	717	4	2.1515
Olfr672	4	0.98878	0.98882	0.999975	19229	0	1.8574	0.011218	0.037421	0.888246	719	4	1.8574
Pgm3	1	0.96245	0.96269	0.999975	18724	0	3.9045	0.037547	0.037458	0.888246	1880	1	3.9045
Fbxo47	4	0.90022	0.89991	0.999975	17511	0	2.2085	0.011246	0.037492	0.888246	720	3	2.2085
Lysmd3	3	0.98574	0.98589	0.999975	19168	0	1.8099	0.014262	0.037501	0.888246	869	3	1.8099
Naf1	2	0.9797	0.97958	0.999975	19049	0	2.5051	0.020305	0.037674	0.888246	1197	2	2.5051
Pcsk7	4	0.98869	0.98873	0.999975	19228	0	1.8838	0.01131	0.037699	0.888246	721	4	1.8838
Vmn1r11	4	0.9883	0.98831	0.999975	19215	0	2.1957	0.01133	0.037758	0.888246	722	4	2.1957
Wdr78	4	0.059067	0.14281	0.980827	2711	2	0.27581	0.011346	0.037805	0.888246	725	2	0.27581
Cldn24	4	0.87645	0.87604	0.998474	17065	0	1.7543	0.011387	0.037923	0.888246	727	3	1.7543
Cep170b	3	0.86325	0.86322	0.998474	16768	0	2.9082	0.014437	0.037935	0.888246	877	2	2.9082
Micalcl	4	0.98861	0.98864	0.999975	19226	0	0.83029	0.011394	0.037938	0.888246	728	4	0.83029
Plekha5	4	0.9886	0.98864	0.999975	19225	0	1.5582	0.011398	0.037952	0.888246	729	4	1.5582
Rprd2	4	0.9886	0.98864	0.999975	19224	0	1.6403	0.0114	0.037958	0.888246	730	4	1.6403
Mcemp1	2	0.49257	0.5031	0.991548	11732	1	2.3657	0.020487	0.03799	0.888246	1201	1	2.3657
Wdr13	4	0.98858	0.98862	0.999975	19223	0	1.3099	0.011415	0.038002	0.888246	731	4	1.3099
Lrrc8e	3	0.98554	0.98568	0.999975	19163	0	1.381	0.014463	0.038004	0.888246	879	3	1.381
Zfp687	4	0.97846	0.97851	0.999975	19022	0	2.2877	0.011418	0.038011	0.888246	732	4	2.2877
Tmem14c	3	0.75869	0.75916	0.996164	15030	1	3.0905	0.014507	0.038112	0.888786	881	2	3.0905
Chml	4	0.18775	0.34898	0.991548	6339	2	1.6971	0.011455	0.038125	0.888786	733	2	1.6971
2610028H24Rik	4	0.021143	0.067243	0.960378	1195	1	2.2937	0.01149	0.038224	0.890019	738	3	2.2937
Mybphl	4	0.98849	0.98851	0.999975	19220	0	1.6303	0.011515	0.038311	0.890989	739	4	1.6303
Ssbp4	3	0.98537	0.98553	0.999975	19160	0	1.6147	0.014633	0.038444	0.891872	888	3	1.6147
Ociad2	3	0.98536	0.98552	0.999975	19159	0	2.4596	0.014635	0.038453	0.891872	889	3	2.4596
Atp6v1c1	3	0.97998	0.98009	0.999975	19057	0	2.7447	0.01465	0.038487	0.891872	890	3	2.7447
Tekt5	4	0.9884	0.98842	0.999975	19218	0	0.86449	0.011602	0.038574	0.891951	741	4	0.86449
Prss40	3	0.98531	0.98547	0.999975	19156	0	1.488	0.014692	0.038589	0.891951	893	3	1.488
Socs5	4	0.065443	0.15474	0.983967	2913	2	-1.0563	0.01162	0.038627	0.891951	743	1	-1.0563
Tmem8b	4	0.98833	0.98834	0.999975	19216	0	0.96153	0.011672	0.038775	0.893354	745	4	0.96153
Atp5c1	3	0.98523	0.9854	0.999975	19154	0	1.5237	0.014772	0.03878	0.893354	899	3	1.5237
Rpl32	2	0.66014	0.65988	0.996164	13662	0	2.3767	0.021054	0.039029	0.898039	1239	1	2.3767
Slc39a11	4	0.96576	0.96571	0.999975	18803	0	0.98908	0.011794	0.039164	0.898755	751	3	0.98908
Ecm2	3	0.96708	0.96727	0.999975	18827	0	3.237	0.014959	0.03923	0.898755	903	3	3.237
Atg101	4	0.6575	0.72052	0.996164	13624	1	2.2116	0.011841	0.03931	0.898755	752	3	2.2116
Gm904	2	0.97876	0.97867	0.999975	19030	0	2.8097	0.021241	0.039333	0.898755	1246	2	2.8097
Scmh1	4	0.98814	0.98815	0.999975	19211	0	2.2945	0.011862	0.039373	0.898755	753	4	2.2945
Ppl	4	0.98812	0.98814	0.999975	19210	0	2.0643	0.011879	0.039418	0.898755	754	4	2.0643
1110037F02Rik	2	0.94204	0.942	0.999975	18342	0	2.9755	0.021316	0.039459	0.898755	1252	2	2.9755
Mrps21	2	0.66014	0.65988	0.996164	13702	0	2.3713	0.021316	0.039459	0.898755	1251	1	2.3713
Rundc1	4	0.96001	0.95992	0.999975	18676	0	1.857	0.011898	0.039477	0.898755	755	3	1.857
Creld1	4	0.95549	0.95539	0.999975	18583	0	0.38045	0.011911	0.039521	0.898755	757	2	0.38045
Impg1	3	0.79185	0.79193	0.996164	15551	0	0.21748	0.015114	0.039619	0.899452	909	1	0.21748
Myoz3	3	0.98486	0.98506	0.999975	19152	0	2.9319	0.015137	0.039672	0.899452	911	3	2.9319
Rpl6	1	0.96016	0.96041	0.999975	18680	0	3.4691	0.03984	0.039726	0.899452	1965	1	3.4691
Gsg2	4	0.98796	0.98797	0.999975	19208	0	2.2052	0.012043	0.039923	0.899452	759	4	2.2052
Cog1	3	0.32201	0.46288	0.991548	8935	2	-0.53537	0.015245	0.039946	0.899452	920	1	-0.53537
Gm5460	3	0.23682	0.36165	0.991548	7303	2	-1.133	0.015245	0.039946	0.899452	919	1	-1.133
Olfr394	4	0.93177	0.93155	0.999975	18132	0	0.06983	0.012057	0.039965	0.899452	763	1	0.06983
Zfp113	4	0.59745	0.69189	0.996164	12944	1	0.95246	0.012057	0.039965	0.899452	762	2	0.95246
Cramp1l	4	0.98794	0.98796	0.999975	19206	0	2.3378	0.012058	0.039967	0.899452	764	4	2.3378
Timmdc1	4	0.98791	0.98793	0.999975	19205	0	1.4516	0.012089	0.040058	0.899798	765	4	1.4516
Slc25a40	3	0.84738	0.84742	0.998474	16484	0	2.6948	0.015305	0.040075	0.899798	923	2	2.6948
Olfr1288	4	0.98788	0.9879	0.999975	19204	0	1.1533	0.012118	0.040153	0.900443	767	4	1.1533
Fam49a	2	0.7909	0.79039	0.996164	15540	0	2.9401	0.021737	0.040247	0.900443	1272	1	2.9401
Gm10024	4	0.51146	0.65595	0.996164	12023	1	1.0601	0.012173	0.040322	0.900443	770	3	1.0601
N6amt2	4	0.64652	0.71505	0.996164	13502	1	0.12658	0.012173	0.040322	0.900443	771	1	0.12658
Neu4	4	0.95709	0.95703	0.999975	18616	0	1.7392	0.012179	0.040344	0.900443	772	3	1.7392
Rbm34	3	0.98438	0.98456	0.999975	19141	0	2.8616	0.015449	0.04044	0.900443	928	3	2.8616
Sprr2h	4	0.98421	0.98421	0.999975	19138	0	2.2456	0.012227	0.040493	0.900443	773	4	2.2456
Wdr25	2	0.66014	0.65988	0.996164	13659	0	2.3603	0.021883	0.040494	0.900443	1277	1	2.3603
Slc26a11	4	0.050697	0.12699	0.971687	2423	2	0.046991	0.012242	0.04054	0.900443	774	2	0.046991
Dcstamp	3	0.9845	0.98468	0.999975	19146	0	2.1814	0.015504	0.040566	0.900443	932	3	2.1814
Trim46	4	0.13534	0.27712	0.991548	5058	1	2.9846	0.012292	0.040679	0.901931	775	3	2.9846
Svs4	4	0.44448	0.59364	0.996164	10978	1	1.6612	0.012325	0.040779	0.903041	778	2	1.6612
Prg2	4	0.93624	0.93617	0.999975	18214	0	2.0502	0.012337	0.040822	0.903041	779	3	2.0502
Rph3a	4	0.90918	0.90895	0.999975	17678	0	2.0093	0.012392	0.040977	0.903096	780	2	2.0093
Magee2	2	0.63289	0.63258	0.996164	13334	0	2.6164	0.022173	0.041051	0.903096	1293	1	2.6164
Phgdh	4	0.91649	0.91629	0.999975	17812	0	2.5173	0.012445	0.041135	0.903096	782	3	2.5173
Tmem11	4	0.8845	0.88412	0.998474	17184	0	2.4115	0.012457	0.041176	0.903096	783	3	2.4115
Dmd	3	0.59785	0.6306	0.996164	12946	1	0.11105	0.015747	0.04118	0.903096	945	1	0.11105
Prpf6	2	0.76977	0.76919	0.996164	15175	0	2.9009	0.022261	0.041216	0.903096	1298	1	2.9009
Olfr1428	4	0.9644	0.96436	0.999975	18773	0	2.2689	0.012483	0.041245	0.903096	784	3	2.2689
Pbk	2	0.14845	0.24321	0.991548	5412	1	0.97533	0.02229	0.041265	0.903096	1301	1	0.97533
Pla2g7	4	0.36155	0.51402	0.991548	9624	1	2.2788	0.012492	0.04128	0.903096	785	3	2.2788
4933406M09Rik	4	0.13484	0.27629	0.991548	5047	2	-1.3158	0.012494	0.041288	0.903096	786	1	-1.3158
Dnm2	2	0.18857	0.27315	0.991548	6354	1	0.94154	0.022406	0.041468	0.904815	1307	1	0.94154
Tbc1d21	3	0.25023	0.37781	0.991548	7572	2	-1.0285	0.015878	0.041499	0.904815	952	1	-1.0285
Havcr2	4	0.98741	0.98743	0.999975	19199	0	2.0087	0.012586	0.041563	0.904815	788	4	2.0087
Olfr1220	3	0.93034	0.93044	0.999975	18107	0	2.6883	0.015933	0.041637	0.904815	957	2	2.6883
Rpap2	3	0.97998	0.98009	0.999975	19058	0	2.6883	0.015933	0.041637	0.904815	958	3	2.6883
Fig4	4	0.76417	0.78242	0.996164	15100	1	2.5917	0.01261	0.041645	0.904815	790	3	2.5917
Tgtp2	3	0.737	0.73893	0.996164	14716	1	0.19871	0.020082	0.041785	0.938534	1183	1	0.19871
Nptn	4	0.072659	0.16803	0.984787	3149	1	0.76836	0.012668	0.041829	0.907292	792	2	0.76836
Naip6	3	0.98397	0.98413	0.999975	19135	0	2.072	0.016031	0.041866	0.907292	962	3	2.072
Clrn2	4	0.8285	0.8306	0.998474	16135	1	1.9851	0.012697	0.041928	0.907292	794	3	1.9851
Fam136a	4	0.97296	0.97291	0.999975	18924	0	2.5637	0.012702	0.041945	0.907292	795	3	2.5637
Cd93	4	0.50309	0.64988	0.996164	11908	1	1.727	0.012732	0.042038	0.907571	796	3	1.727
Gm5741	3	0.45199	0.54102	0.991548	11096	1	3.0477	0.016111	0.042064	0.907571	964	2	3.0477
Zfp827	4	0.98722	0.98723	0.999975	19195	0	1.4844	0.012779	0.042174	0.907571	802	4	1.4844
Hapln4	4	0.59159	0.68926	0.996164	12886	1	1.0683	0.012785	0.042195	0.907571	804	3	1.0683
Sgcd	4	0.38813	0.53955	0.991548	10062	1	0.62118	0.012785	0.042195	0.907571	803	2	0.62118
Il2rg	1	0.95763	0.9579	0.999975	18628	0	3.5651	0.042369	0.042285	0.907571	2065	1	3.5651
Aebp2	4	0.98717	0.98717	0.999975	19193	0	1.9835	0.012833	0.042354	0.907571	806	4	1.9835
Nsun3	3	0.46373	0.54762	0.991548	11269	1	3.2308	0.016227	0.042358	0.907571	968	2	3.2308
Rasgef1c	4	0.62342	0.70398	0.996164	13229	1	2.3612	0.012845	0.042395	0.907571	807	3	2.3612
Lix1l	4	0.83305	0.83449	0.998474	16215	1	2.1157	0.012856	0.042424	0.907571	808	3	2.1157
Ston1	4	0.86068	0.86021	0.998474	16722	1	2.3566	0.012877	0.042478	0.907737	809	3	2.3566
Khnyn	4	0.95811	0.95806	0.999975	18640	0	2.13	0.012912	0.042585	0.908199	810	3	2.13
Btbd8	3	0.26175	0.39162	0.991548	7778	1	-0.25834	0.016314	0.042593	0.908199	972	1	-0.25834
Ctnna1	3	0.98365	0.98379	0.999975	19133	0	1.1693	0.016353	0.042697	0.908365	975	3	1.1693
Ldha	2	0.66014	0.65988	0.996164	13699	0	2.332	0.023161	0.042798	0.908365	1332	1	2.332
Gm9513	4	0.98701	0.98702	0.999975	19190	0	0.81054	0.012986	0.042824	0.908365	814	4	0.81054
Krt15	4	0.19981	0.36042	0.991548	6572	2	-0.59532	0.012989	0.042834	0.908365	816	1	-0.59532
Olfr318	4	0.076016	0.17418	0.989861	3247	1	0.44697	0.012989	0.042834	0.908365	815	2	0.44697
Olfr1506	4	0.81815	0.82209	0.998474	15975	1	2.672	0.013026	0.042945	0.908837	817	3	2.672
Eif3j1	3	0.064759	0.14708	0.980827	2894	1	2.8849	0.016456	0.042953	0.908837	982	2	2.8849
Klhl40	3	0.95587	0.95617	0.999975	18593	0	2.6217	0.016481	0.043026	0.908837	985	3	2.6217
Abt1	1	0.95689	0.95714	0.999975	18610	0	3.3649	0.043111	0.043043	0.908837	2097	1	3.3649
Snx3	2	0.71558	0.71521	0.996164	14423	0	2.3985	0.023336	0.043104	0.909139	1340	1	2.3985
Cyp2t4	4	0.81992	0.82354	0.998474	16013	1	1.8339	0.0131	0.043161	0.909188	819	3	1.8339
Serpina11	4	0.76817	0.78512	0.996164	15149	1	2.1079	0.013125	0.043241	0.909188	820	3	2.1079
Tap2	3	0.92977	0.9299	0.999975	18099	0	3.2744	0.016574	0.043246	0.909188	992	2	3.2744
Whsc1l1	3	0.9834	0.98355	0.999975	19127	0	2.1882	0.016595	0.043299	0.909328	995	3	2.1882
Slc22a13	4	0.91639	0.9162	0.999975	17809	0	1.6769	0.013163	0.043346	0.90934	822	3	1.6769
Ncstn	4	0.98676	0.98675	0.999975	19189	0	1.1008	0.013239	0.043586	0.913388	825	4	1.1008
Sox8	4	0.98674	0.98673	0.999975	19188	0	0.79231	0.013258	0.043644	0.913554	826	4	0.79231
Noxo1	4	0.13967	0.2843	0.991548	5176	2	-0.56243	0.013309	0.043808	0.913554	827	2	-0.56243
Tll2	3	0.42589	0.52684	0.991548	10695	1	3.2843	0.016861	0.043928	0.913554	1008	2	3.2843
Adam2	4	0.71189	0.74972	0.996164	14369	1	1.58	0.013352	0.043952	0.913554	828	2	1.58
Bzw1	4	0.27225	0.42901	0.991548	7992	2	0.87184	0.013352	0.043952	0.913554	829	2	0.87184
Nubpl	4	0.8845	0.88412	0.998474	17146	0	2.4808	0.013352	0.043952	0.913554	830	3	2.4808
Rnf215	3	0.53175	0.5878	0.996164	12243	1	3.2568	0.016927	0.0441	0.913554	1012	2	3.2568
Tmod3	4	0.75517	0.77646	0.996164	14983	1	1.4316	0.013442	0.044229	0.913554	831	2	1.4316
Fundc2	4	0.30917	0.46391	0.991548	8697	2	0.13504	0.013454	0.04426	0.913554	832	2	0.13504
Rbm24	3	0.983	0.98315	0.999975	19113	0	1.7393	0.017003	0.044281	0.913554	1020	3	1.7393
Mrpl38	1	0.95567	0.95587	0.999975	18589	0	3.3285	0.044331	0.044284	0.913554	2143	1	3.3285
Pick1	1	0.95567	0.95587	0.999975	18588	0	3.3285	0.044331	0.044284	0.913554	2144	1	3.3285
Kalrn	4	0.33982	0.49316	0.991548	9260	1	2.1857	0.013475	0.044316	0.913554	834	3	2.1857
Mr1	3	0.61923	0.64528	0.996164	13188	1	-0.18086	0.017055	0.044404	0.913554	1023	1	-0.18086
Agtrap	4	0.74767	0.77163	0.996164	14851	1	1.0781	0.013542	0.044524	0.913554	835	3	1.0781
Plekho1	2	0.28392	0.33988	0.991548	8192	1	1.4314	0.02412	0.044524	0.913554	1363	1	1.4314
Ap2a2	4	0.87782	0.87741	0.998474	17095	0	2.2659	0.013562	0.044586	0.913554	838	3	2.2659
Begain	4	0.98639	0.98637	0.999975	19184	0	0.89381	0.013608	0.04472	0.913554	840	4	0.89381
C87436	3	0.27562	0.4081	0.991548	8053	2	-0.82064	0.017186	0.044729	0.913554	1029	1	-0.82064
St3gal6	3	0.87586	0.87596	0.998474	17050	0	1.0138	0.017186	0.044729	0.913554	1030	2	1.0138
Ifitm2	4	0.98639	0.98636	0.999975	19183	0	1.1732	0.013615	0.044742	0.913554	841	4	1.1732
Gm8298	1	0.95522	0.95541	0.999975	18575	0	3.0058	0.044779	0.044756	0.913554	2163	1	3.0058
Nit1	4	0.66232	0.72291	0.996164	13753	1	1.9112	0.013622	0.044771	0.913554	842	2	1.9112
Prmt3	4	0.39637	0.54748	0.991548	10194	2	1.5154	0.01363	0.044803	0.913554	843	2	1.5154
Plcz1	4	0.98633	0.98631	0.999975	19181	0	1.4575	0.013666	0.044906	0.913554	844	4	1.4575
Zfp770	3	0.94061	0.94076	0.999975	18313	0	2.6931	0.01727	0.044936	0.913554	1032	2	2.6931
Ace	4	0.48213	0.62979	0.996164	11579	1	2.5384	0.013677	0.044942	0.913554	846	3	2.5384
Gkn1	4	0.013922	0.045707	0.951273	820	2	-0.54292	0.013685	0.044966	0.913554	847	2	-0.54292
Awat1	3	0.44983	0.53983	0.991548	11062	1	2.4855	0.017295	0.045001	0.913554	1034	2	2.4855
Prss37	3	0.23455	0.35896	0.991548	7243	1	1.0289	0.017339	0.045101	0.913554	1035	2	1.0289
Elovl4	4	0.91595	0.91576	0.999975	17803	0	1.9729	0.013748	0.045149	0.913554	850	3	1.9729
Myl2	4	0.98624	0.98622	0.999975	19178	0	1.5121	0.013756	0.045177	0.913554	851	4	1.5121
Olfr743	3	0.063325	0.14526	0.980827	2855	1	0.86351	0.017382	0.045206	0.913554	1037	2	0.86351
Rsc1a1	4	0.98623	0.98621	0.999975	19177	0	0.89811	0.013768	0.045215	0.913554	852	4	0.89811
Zfp148	4	0.93194	0.93172	0.999975	18134	0	0.56612	0.013774	0.045235	0.913554	853	2	0.56612
Chmp7	3	0.98256	0.98272	0.999975	19108	0	1.9865	0.017444	0.045375	0.915447	1044	3	1.9865
Prl6a1	4	0.90384	0.90355	0.999975	17577	0	2.0796	0.01385	0.045482	0.91664	855	3	2.0796
Gorasp1	4	0.68821	0.73657	0.996164	14069	1	2.0617	0.013867	0.045534	0.916757	856	3	2.0617
Pdcd11	1	0.95427	0.95449	0.999975	18556	0	3.291	0.045727	0.045739	0.919929	2198	1	3.291
Lpcat3	4	0.76234	0.78123	0.996164	15073	1	2.4602	0.013954	0.0458	0.920195	859	3	2.4602
Arl6ip6	3	0.87198	0.87211	0.998474	16974	0	3.0797	0.017646	0.045885	0.92096	1053	2	3.0797
Naa30	4	0.41165	0.56214	0.991548	10444	2	0.26318	0.014007	0.045962	0.921561	862	2	0.26318
4932438A13Rik	3	0.92943	0.92955	0.999975	18092	0	1.0243	0.017731	0.046111	0.923585	1059	2	1.0243
Il13ra2	3	0.71171	0.71664	0.996164	14366	1	1.9163	0.017774	0.046219	0.923986	1064	2	1.9163
Olfr225	3	0.98222	0.98239	0.999975	19099	0	1.6145	0.017778	0.046225	0.923986	1065	3	1.6145
Veph1	4	0.28854	0.44438	0.991548	8280	2	-0.39676	0.014123	0.046324	0.925007	865	1	-0.39676
Klhdc2	3	0.98209	0.98226	0.999975	19096	0	1.54	0.017914	0.046539	0.928357	1074	3	1.54
Clec1a	4	0.78015	0.79333	0.996164	15365	1	1.0731	0.01424	0.046674	0.928364	868	2	1.0731
Plxna3	3	0.74576	0.74692	0.996164	14835	1	2.2729	0.017987	0.046703	0.928364	1077	2	2.2729
Cd5l	3	0.763	0.76335	0.996164	15081	1	1.2307	0.018036	0.046841	0.928364	1082	2	1.2307
Mars	1	0.95313	0.95338	0.999975	18535	0	3.8435	0.046866	0.046859	0.928364	2238	1	3.8435
Gm5415	4	0.98571	0.98569	0.999975	19166	0	1.6689	0.014295	0.046862	0.928364	871	4	1.6689
Pkm	2	0.66014	0.65988	0.996164	13671	0	2.2781	0.025455	0.046864	0.928364	1409	1	2.2781
Gm20865	4	0.49476	0.64191	0.996164	11764	2	0.068993	0.014298	0.046873	0.928364	872	2	0.068993
Sprr1a	4	0.98565	0.98564	0.999975	19165	0	1.2174	0.014348	0.047037	0.928833	873	4	1.2174
Tgif2	4	0.76371	0.78214	0.996164	15094	1	2.3822	0.014358	0.047066	0.928833	874	3	2.3822
Calm3	4	0.93385	0.93369	0.999975	18181	0	2.2235	0.014411	0.047237	0.928833	875	3	2.2235
Eras	2	0.97433	0.97426	0.999975	18951	0	2.1495	0.025666	0.047249	0.928833	1417	2	2.1495
Olfr1166	4	0.72888	0.75986	0.996164	14596	1	1.7796	0.014414	0.047251	0.928833	876	3	1.7796
Chchd3	1	0.95272	0.95298	0.999975	18527	0	3.2526	0.047278	0.04728	0.928833	2259	1	3.2526
Xaf1	3	0.98176	0.98192	0.999975	19093	0	1.3032	0.018242	0.04731	0.928833	1091	3	1.3032
Rtp2	4	0.92523	0.92507	0.999975	17994	0	2.0404	0.014456	0.047384	0.928833	878	3	2.0404
Gm13285	4	0.92803	0.92783	0.999975	18062	0	2.8615	0.014466	0.047413	0.928833	880	3	2.8615
Kat5	1	0.95238	0.95264	0.999975	18513	0	3.3974	0.047616	0.047614	0.928833	2277	1	3.3974
Pilrb2	4	0.96253	0.96246	0.999975	18726	0	1.1522	0.01453	0.047619	0.928833	882	3	1.1522
B3galt5	4	0.98546	0.98544	0.999975	19162	0	1.8837	0.014544	0.047663	0.928833	883	4	1.8837
Ly96	4	0.98544	0.98543	0.999975	19161	0	1.4908	0.014559	0.047709	0.928833	884	4	1.4908
Klri1	3	0.91175	0.91183	0.999975	17726	0	0.82665	0.018428	0.047766	0.928833	1095	2	0.82665
Bche	4	0.42455	0.57451	0.996164	10678	2	-0.32301	0.014618	0.04788	0.928833	885	1	-0.32301
Nmral1	4	0.29338	0.44895	0.991548	8366	2	0.35318	0.014618	0.04788	0.928833	886	2	0.35318
Gm21637	2	0.97392	0.97386	0.999975	18941	0	2.0002	0.026078	0.047961	0.928833	1429	2	2.0002
Timm13	2	0.42904	0.45038	0.991548	10740	1	1.5385	0.026079	0.047964	0.928833	1430	1	1.5385
Xpo7	3	0.80187	0.80182	0.996164	15674	0	2.2076	0.018515	0.047985	0.928833	1098	2	2.2076
Wsb1	3	0.66249	0.67689	0.996164	13755	1	2.8524	0.018517	0.047992	0.928833	1099	2	2.8524
Alkbh6	4	0.98533	0.98532	0.999975	19158	0	0.97691	0.014668	0.04803	0.928833	891	4	0.97691
Vash1	3	0.93831	0.93853	0.999975	18261	0	2.9355	0.018533	0.048031	0.928833	1100	2	2.9355
Serpinb11	4	0.9853	0.98529	0.999975	19155	0	2.2089	0.014699	0.04812	0.928833	894	4	2.2089
Aasdh	3	0.98142	0.98157	0.999975	19088	0	1.6013	0.018583	0.048146	0.928833	1103	3	1.6013
Dnah2	4	0.80528	0.81195	0.998474	15819	1	1.9856	0.014735	0.048239	0.928833	895	3	1.9856
Pex1	1	0.95175	0.95201	0.999975	18502	0	3.7026	0.048248	0.048251	0.928833	2296	1	3.7026
Rgs14	4	0.58537	0.68644	0.996164	12821	1	2.107	0.014747	0.048278	0.928833	896	3	2.107
Akr7a5	4	0.20561	0.36589	0.991548	6704	1	1.8013	0.014754	0.048301	0.928833	897	3	1.8013
Tmem165	4	0.92328	0.92316	0.999975	17950	0	2.4872	0.014762	0.04832	0.928833	898	3	2.4872
Tsc1	3	0.98134	0.98149	0.999975	19087	0	2.8854	0.018659	0.048327	0.928833	1105	3	2.8854
9430020K01Rik	4	0.19624	0.3571	0.991548	6504	1	0.52329	0.014792	0.048409	0.929508	901	2	0.52329
Onecut2	3	0.81445	0.81432	0.998474	15920	0	2.6039	0.018757	0.048592	0.932091	1114	2	2.6039
Olfr1100	3	0.23556	0.36013	0.991548	7271	2	-0.78703	0.018885	0.048911	0.934654	1120	1	-0.78703
Zfp1	3	0.61846	0.64473	0.996164	13180	1	2.6295	0.018889	0.048916	0.934654	1121	2	2.6295
Il1rapl1	4	0.11151	0.23693	0.991403	4315	1	1.3939	0.014954	0.048924	0.934654	902	2	1.3939
Slc9a6	4	0.48783	0.63527	0.996164	11667	1	1.1529	0.014967	0.048965	0.934654	905	3	1.1529
Ttc22	4	0.41418	0.56456	0.993512	10490	2	0.16449	0.014967	0.048965	0.934654	904	2	0.16449
Agrp	4	0.985	0.98501	0.999975	19153	0	1.5835	0.014998	0.049056	0.935474	906	4	1.5835
Olfr1381	3	0.62033	0.64603	0.996164	13198	1	2.3407	0.018988	0.04917	0.935911	1126	2	2.3407
Prok2	4	0.2525	0.41031	0.991548	7606	2	-0.27997	0.015054	0.049225	0.935911	907	2	-0.27997
Gm13051	3	0.67	0.68264	0.996164	13839	1	2.8828	0.019014	0.049229	0.935911	1128	2	2.8828
Ahnak	4	0.17341	0.33535	0.991548	6069	2	0.77424	0.015069	0.049274	0.935911	908	2	0.77424
Hirip3	4	0.43803	0.58743	0.996164	10883	2	1.3214	0.015135	0.04948	0.935911	910	2	1.3214
Agtr1b	4	0.12957	0.26745	0.991548	4897	3	-0.67468	0.015141	0.049495	0.935911	912	1	-0.67468
Npas1	4	0.44008	0.58942	0.996164	10910	2	0.15517	0.015141	0.049495	0.935911	913	2	0.15517
Chic2	4	0.21142	0.37153	0.991548	6808	2	0.73282	0.015144	0.049505	0.935911	914	2	0.73282
Ranbp3	3	0.88128	0.88133	0.998474	17120	0	2.6843	0.019146	0.049545	0.935911	1132	2	2.6843
Smad1	4	0.18544	0.34682	0.991548	6304	2	-0.75374	0.018537	0.049647	0.946852	1101	2	-0.75374
Mocs3	4	0.98479	0.98477	0.999975	19149	0	1.5324	0.015212	0.049685	0.935911	916	4	1.5324
Olfr849	4	0.98479	0.98477	0.999975	19150	0	1.8518	0.015212	0.049685	0.935911	915	4	1.8518
Rps6ka1	4	0.98479	0.98477	0.999975	19151	0	1.2371	0.015212	0.049685	0.935911	917	4	1.2371
Olfr43	4	0.84961	0.84943	0.998474	16524	1	2.0323	0.015218	0.049703	0.935911	918	3	2.0323
Pacrgl	3	0.98076	0.9809	0.999975	19077	0	1.9411	0.019237	0.049765	0.936174	1138	3	1.9411
Glyatl3	3	0.71404	0.71862	0.996164	14401	1	2.9397	0.019277	0.049848	0.936827	1140	2	2.9397
Kif18b	1	0.95014	0.95043	0.999975	18475	0	3.2871	0.049865	0.04993	0.936968	2358	1	3.2871
Galnt3	4	0.6486	0.71606	0.996164	13525	1	1.9315	0.015299	0.049952	0.936968	922	3	1.9315
Prdm5	4	0.87118	0.87081	0.998474	16956	0	1.5282	0.01533	0.050039	0.937695	924	2	1.5282
4930564B18Rik	4	0.43988	0.58923	0.996164	10907	2	1.3892	0.015409	0.050268	0.938264	925	2	1.3892
Gm13057	4	0.12187	0.25449	0.991548	4637	2	1.2506	0.015425	0.050323	0.938264	926	2	1.2506
Klk1b4	3	0.71873	0.72266	0.996164	14453	1	-0.30163	0.019494	0.050372	0.938264	1154	1	-0.30163
Slc18b1	4	0.96759	0.96752	0.999975	18838	0	0.65782	0.015461	0.050432	0.938264	929	3	0.65782
Fam110b	4	0.98452	0.98452	0.999975	19147	0	1.8798	0.015477	0.05049	0.938264	930	4	1.8798
Dpy19l4	4	0.70817	0.74761	0.996164	14328	1	2.2535	0.015484	0.050517	0.938264	931	3	2.2535
Csad	3	0.98042	0.98055	0.999975	19070	0	1.2432	0.019578	0.050561	0.938264	1156	3	1.2432
Zfp397	4	0.98446	0.98446	0.999975	19145	0	1.1959	0.015536	0.050666	0.938264	933	4	1.1959
Klf16	4	0.84407	0.84424	0.998474	16414	1	2.3852	0.015542	0.05068	0.938264	934	3	2.3852
Gabrg2	3	0.98036	0.98048	0.999975	19068	0	3.0689	0.019639	0.050699	0.938264	1160	3	3.0689
Foxa3	4	0.66854	0.72614	0.996164	13830	1	2.1013	0.015559	0.050737	0.938264	935	3	2.1013
Gal3st3	4	0.95987	0.95978	0.999975	18672	0	2.1001	0.015575	0.050784	0.938264	936	3	2.1001
Cxcr5	4	0.43452	0.58412	0.996164	10818	1	0.69038	0.015577	0.050792	0.938264	937	2	0.69038
Tbc1d25	4	0.9844	0.9844	0.999975	19144	0	1.1943	0.015599	0.050851	0.938264	938	4	1.1943
Gm5934	2	0.72355	0.72319	0.996164	14517	0	2.3333	0.027732	0.050874	0.938264	1492	1	2.3333
Vopp1	4	0.98439	0.98438	0.999975	19142	0	1.4127	0.015614	0.050903	0.938264	939	4	1.4127
Twf2	4	0.35464	0.50739	0.991548	9515	2	-0.18875	0.015635	0.050958	0.938264	940	2	-0.18875
Asf1b	4	0.98336	0.98337	0.999975	19122	0	2.6777	0.015638	0.050965	0.938264	941	4	2.6777
Tagap1	3	0.76735	0.76759	0.996164	15138	1	2.671	0.019777	0.051025	0.938264	1164	2	2.671
Mvd	4	0.98434	0.98433	0.999975	19140	0	0.95695	0.01566	0.051032	0.938264	942	4	0.95695
Gpr83	4	0.98427	0.98426	0.999975	19139	0	1.9087	0.015731	0.051242	0.938534	943	4	1.9087
Olfr47	4	0.49686	0.64397	0.996164	11793	2	0.63214	0.015751	0.051295	0.938534	946	2	0.63214
Klri2	4	0.76987	0.78628	0.996164	15233	1	2.3149	0.015776	0.051375	0.938534	947	3	2.3149
Cog7	2	0.15459	0.25049	0.991548	5585	1	0.79724	0.028022	0.051389	0.938534	1502	1	0.79724
Creb3l1	4	0.9842	0.98419	0.999975	19137	0	1.5017	0.015805	0.051464	0.938534	948	4	1.5017
Nipsnap3a	4	0.93466	0.93454	0.999975	18193	0	1.4282	0.015849	0.051594	0.938534	949	3	1.4282
Rabac1	4	0.98414	0.98413	0.999975	19136	0	1.8337	0.015857	0.051616	0.938534	950	4	1.8337
Ehmt1	3	0.97998	0.98009	0.999975	19059	0	1.8333	0.020017	0.051618	0.938534	1180	3	1.8333
Racgap1	3	0.97998	0.98009	0.999975	19055	0	2.1052	0.020017	0.051618	0.938534	1179	3	2.1052
Serpinb9f	3	0.97998	0.98009	0.999975	19056	0	1.0524	0.020017	0.051618	0.938534	1181	3	1.0524
Klhl42	4	0.045405	0.11692	0.968822	2222	2	0.19837	0.015861	0.051626	0.938534	951	2	0.19837
Colq	2	0.86995	0.86983	0.998474	16923	0	2.6346	0.028196	0.051715	0.938534	1506	2	2.6346
Eif4g3	4	0.97296	0.97291	0.999975	18917	0	2.3969	0.015897	0.051743	0.938534	953	3	2.3969
Adamts6	4	0.22152	0.38109	0.991548	7001	1	1.8245	0.015926	0.051828	0.938534	956	3	1.8245
Htt	3	0.97313	0.97326	0.999975	18933	0	2.6883	0.020102	0.051838	0.938534	1184	3	2.6883
Ccdc106	3	0.97476	0.97491	0.999975	18955	0	0.92596	0.020147	0.051955	0.938534	1189	3	0.92596
Olfr1431	4	0.68026	0.73229	0.996164	13961	1	2.0565	0.01597	0.051977	0.938534	959	3	2.0565
Tfb2m	4	0.94699	0.94697	0.999975	18387	0	2.2451	0.015982	0.052017	0.938534	960	3	2.2451
Olfr1251	4	0.12194	0.25461	0.991548	4639	2	0.41442	0.01603	0.052166	0.938534	961	2	0.41442
Tnfsf13	3	0.97976	0.97988	0.999975	19051	0	1.5058	0.020239	0.052196	0.938534	1192	3	1.5058
Utp23	1	0.9478	0.94807	0.999975	18455	0	3.4297	0.052202	0.052246	0.938534	2446	1	3.4297
Adamts8	4	0.9572	0.95716	0.999975	18620	0	2.2636	0.0161	0.052385	0.938534	963	3	2.2636
Rab11fip1	2	0.97141	0.97131	0.999975	18900	0	2.057	0.02859	0.052416	0.938534	1517	2	2.057
Gnao1	4	0.86808	0.86766	0.998474	16874	0	2.0165	0.01612	0.052442	0.938534	965	3	2.0165
Prps2	3	0.062036	0.14361	0.980827	2814	2	-1.3411	0.020343	0.052458	0.938534	1198	1	-1.3411
Mcph1	4	0.98384	0.98382	0.999975	19134	0	1.1155	0.016156	0.052555	0.938534	966	4	1.1155
1700042B14Rik	4	0.2204	0.38002	0.991548	6989	1	1.3936	0.016187	0.052648	0.938534	967	3	1.3936
Ednrb	4	0.56431	0.67742	0.996164	12584	1	1.7051	0.016259	0.052886	0.938534	969	3	1.7051
Rgs1	4	0.76544	0.78327	0.996164	15114	1	1.9905	0.016267	0.052908	0.938534	970	3	1.9905
Elmod2	4	0.57159	0.68043	0.996164	12659	1	1.9891	0.016274	0.052925	0.938534	971	3	1.9891
Olfr215	3	0.97945	0.97958	0.999975	19044	0	1.5084	0.020552	0.052976	0.938534	1208	3	1.5084
Asphd2	3	0.97943	0.97957	0.999975	19043	0	0.98019	0.020568	0.053021	0.938534	1209	3	0.98019
Spty2d1	4	0.53584	0.66558	0.996164	12281	1	1.636	0.01632	0.05306	0.938534	973	3	1.636
Ncaph2	3	0.58753	0.6235	0.996164	12850	1	1.0524	0.020604	0.053107	0.938534	1215	2	1.0524
Ctrb1	4	0.95093	0.95085	0.999975	18482	0	2.5232	0.016345	0.053138	0.938534	974	3	2.5232
Olfr541	4	0.13302	0.2732	0.991548	4990	1	0.2883	0.016361	0.053178	0.938534	976	2	0.2883
Olfr481	4	0.14005	0.28494	0.991548	5186	1	2.0491	0.01639	0.053259	0.938534	978	3	2.0491
Sertad1	4	0.36239	0.51483	0.991548	9635	1	2.2418	0.016415	0.053326	0.938534	979	3	2.2418
Necap1	3	0.97929	0.97943	0.999975	19041	0	1.6195	0.020711	0.05338	0.938534	1220	3	1.6195
Them7	4	0.16875	0.33088	0.991548	5975	2	-0.68534	0.016448	0.053438	0.938534	980	2	-0.68534
Cyb5r2	4	0.50133	0.64819	0.996164	11882	1	2.0263	0.016456	0.053465	0.938534	981	3	2.0263
Snph	3	0.97924	0.97939	0.999975	19040	0	1.1514	0.020761	0.053511	0.938534	1221	3	1.1514
Qpct	4	0.91543	0.91524	0.999975	17793	0	1.7497	0.016501	0.053599	0.938534	986	3	1.7497
Cops7b	4	0.98348	0.98348	0.999975	19129	0	1.308	0.016524	0.053667	0.938534	987	4	1.308
Cnga2	4	0.40958	0.56019	0.991548	10395	2	0.20821	0.016535	0.053701	0.938534	989	2	0.20821
Hoxc13	3	0.37222	0.49884	0.991548	9796	1	2.4267	0.020858	0.053751	0.938534	1226	2	2.4267
Cd81	4	0.29271	0.44833	0.991548	8359	2	1.2791	0.016558	0.053771	0.938534	990	2	1.2791
Rnf220	3	0.97913	0.97927	0.999975	19038	0	1.2413	0.020867	0.053774	0.938534	1227	3	1.2413
Smim13	4	0.80917	0.81497	0.998474	15835	1	2.0394	0.016567	0.053789	0.938534	991	2	2.0394
4931417E11Rik	3	0.97912	0.97927	0.999975	19037	0	1.5776	0.020878	0.053797	0.938534	1228	3	1.5776
Lep	3	0.97912	0.97926	0.999975	19036	0	1.3622	0.020884	0.05381	0.938534	1230	3	1.3622
Vmn1r213	4	0.98342	0.98342	0.999975	19128	0	1.534	0.016584	0.05385	0.938534	993	4	1.534
Sbsn	4	0.8555	0.85509	0.998474	16625	1	1.5547	0.016584	0.053851	0.938534	994	2	1.5547
Catip	4	0.9834	0.98341	0.999975	19126	0	1.2995	0.016599	0.05389	0.938534	996	4	1.2995
Mrap2	4	0.98339	0.98339	0.999975	19125	0	0.96335	0.016614	0.053938	0.938534	997	4	0.96335
Gm14744	4	0.23327	0.39215	0.991548	7213	2	-0.35984	0.016622	0.053966	0.938534	998	1	-0.35984
Olfr108	4	0.52011	0.65935	0.996164	12091	1	1.7007	0.016626	0.053975	0.938534	999	3	1.7007
Fam163b	4	0.98337	0.98337	0.999975	19124	0	0.81978	0.01663	0.053983	0.938534	1000	4	0.81978
Aifm3	4	0.98337	0.98337	0.999975	19123	0	0.9935	0.016634	0.053995	0.938534	1001	4	0.9935
Jmjd8	4	0.18286	0.34435	0.991548	6257	1	1.9915	0.01664	0.054011	0.938534	1002	3	1.9915
Abcg8	3	0.95751	0.95778	0.999975	18624	0	2.2657	0.020968	0.054032	0.938534	1235	3	2.2657
F2r	4	0.8912	0.89094	0.999975	17355	0	0.9566	0.01668	0.054132	0.939426	1003	3	0.9566
Bdkrb2	4	0.68458	0.73464	0.996164	14023	1	1.605	0.016738	0.054302	0.939855	1004	2	1.605
Nap1l2	3	0.26157	0.39139	0.991548	7775	1	0.64131	0.021104	0.054359	0.939855	1241	2	0.64131
Sipa1l3	4	0.98322	0.98323	0.999975	19121	0	1.2811	0.016778	0.054426	0.939855	1005	4	1.2811
Dnajb2	3	0.97878	0.97892	0.999975	19031	0	1.3791	0.02122	0.054637	0.939855	1244	3	1.3791
Pttg1	4	0.86359	0.86318	0.998474	16773	0	1.9707	0.016851	0.054647	0.939855	1006	3	1.9707
Ints1	2	0.2995	0.35116	0.991548	8500	1	1.0319	0.029862	0.054671	0.939855	1566	1	1.0319
Dcpp3	4	0.95574	0.95566	0.999975	18591	0	2.3217	0.016861	0.054674	0.939855	1007	3	2.3217
Cenph	3	0.97873	0.97887	0.999975	19029	0	1.8853	0.021275	0.054771	0.939855	1248	3	1.8853
Zfp945	4	0.98308	0.98309	0.999975	19119	0	0.99097	0.016915	0.054842	0.939855	1010	4	0.99097
Fam192a	4	0.98308	0.98309	0.999975	19118	0	0.86441	0.016919	0.054852	0.939855	1011	4	0.86441
Camk1g	4	0.98306	0.98308	0.999975	19117	0	1.1122	0.016937	0.054911	0.939855	1013	4	1.1122
Ces1c	2	0.88814	0.88786	0.999721	17263	0	2.7672	0.030006	0.054923	0.939855	1571	2	2.7672
Tmem87a	4	0.014361	0.047073	0.951273	847	3	-2.3451	0.016942	0.054925	0.939855	1015	1	-2.3451
Yipf1	4	0.92887	0.92869	0.999975	18081	0	0.86445	0.016942	0.054925	0.939855	1014	2	0.86445
Gga1	4	0.98305	0.98307	0.999975	19116	0	1.8504	0.016945	0.054939	0.939855	1016	4	1.8504
Trib3	4	0.98303	0.98304	0.999975	19115	0	1.1782	0.01697	0.055019	0.939855	1017	4	1.1782
Gpr141	3	0.51494	0.57753	0.996164	12049	1	2.5044	0.02139	0.055041	0.939855	1257	2	2.5044
Pgk1	2	0.66014	0.65988	0.996164	13693	0	2.5243	0.030093	0.05507	0.939855	1576	1	2.5243
Olfr1229	4	0.983	0.98302	0.999975	19114	0	1.9018	0.016995	0.055104	0.939855	1019	4	1.9018
Olfr702	4	0.906	0.90571	0.999975	17611	0	1.7705	0.017017	0.055174	0.939855	1021	2	1.7705
Dennd1b	4	0.86947	0.86907	0.998474	16912	0	2.0061	0.01704	0.055241	0.939855	1022	3	2.0061
Gk2	3	0.97853	0.97866	0.999975	19025	0	2.0549	0.021471	0.055247	0.939855	1261	3	2.0549
Kin	1	0.94468	0.94497	0.999975	18370	0	3.2278	0.055318	0.055266	0.939855	2566	1	3.2278
Dmwd	4	0.95947	0.95938	0.999975	18661	0	1.9514	0.017087	0.055383	0.940331	1025	3	1.9514
Il4ra	4	0.24319	0.40148	0.991548	7430	1	1.9508	0.01709	0.05539	0.940331	1026	3	1.9508
Sec61g	2	0.79088	0.79037	0.996164	15539	0	2.7694	0.030354	0.055495	0.94059	1586	1	2.7694
Agbl5	3	0.97028	0.97041	0.999975	18881	0	2.4712	0.021597	0.055542	0.94059	1267	3	2.4712
Usp9y	4	0.49393	0.6411	0.996164	11749	1	1.4133	0.017145	0.055567	0.94059	1027	3	1.4133
Mre11a	3	0.97354	0.97366	0.999975	18936	0	1.372	0.021647	0.055659	0.94059	1270	3	1.372
LOC100048884	4	0.97089	0.97085	0.999975	18897	0	2.0951	0.017179	0.055662	0.94059	1028	3	2.0951
Gabrb1	4	0.95958	0.9595	0.999975	18666	0	1.3641	0.017203	0.055726	0.94059	1031	3	1.3641
C1qbp	1	0.944	0.94427	0.999975	18363	0	3.0436	0.056001	0.055942	0.94059	2588	1	3.0436
Clybl	4	0.98271	0.98272	0.999975	19111	0	1.2782	0.017293	0.055995	0.94059	1033	4	1.2782
Gm14325	2	0.13057	0.21688	0.989861	4932	1	0.95243	0.030658	0.056013	0.94059	1595	1	0.95243
Emc10	4	0.95504	0.95494	0.999975	18570	0	2.1281	0.017353	0.056174	0.94059	1036	3	2.1281
Tnrc6c	4	0.98261	0.98261	0.999975	19109	0	1.1753	0.017393	0.056289	0.94059	1039	4	1.1753
Appl2	4	0.35146	0.50437	0.991548	9462	1	1.4257	0.017441	0.056426	0.94059	1041	2	1.4257
Slc37a2	4	0.9588	0.95875	0.999975	18649	0	2.3033	0.017441	0.056426	0.94059	1043	3	2.3033
Zfp775	4	0.74767	0.77163	0.996164	14853	1	1.9077	0.017441	0.056426	0.94059	1042	3	1.9077
Mrpl18	4	0.18059	0.34219	0.991548	6208	2	-0.89703	0.017464	0.056491	0.94059	1045	1	-0.89703
Naa20	3	0.70688	0.7126	0.996164	14285	1	-0.21286	0.021995	0.056497	0.94059	1283	1	-0.21286
Klhl6	4	0.9825	0.9825	0.999975	19107	0	1.3024	0.017505	0.056601	0.94059	1046	4	1.3024
Lmbrd1	3	0.97796	0.9781	0.999975	19014	0	2.5472	0.022044	0.056611	0.94059	1287	3	2.5472
Ccdc71l	4	0.98244	0.98245	0.999975	19105	0	0.58138	0.017556	0.056747	0.94059	1047	4	0.58138
Mfsd7b	1	0.94317	0.94347	0.999975	18358	0	3.469	0.056832	0.056762	0.94059	2620	1	3.469
Cntn1	4	0.51146	0.65595	0.996164	12029	1	1.7959	0.017596	0.056871	0.94059	1048	3	1.7959
Fbxo40	4	0.98239	0.98239	0.999975	19104	0	1.3323	0.017608	0.056906	0.94059	1049	4	1.3323
Mfn2	4	0.90481	0.90451	0.999975	17591	0	1.1635	0.017609	0.056906	0.94059	1050	3	1.1635
Kir3dl1	4	0.24404	0.4023	0.991548	7439	2	0.87001	0.01764	0.056989	0.94059	1052	2	0.87001
Hif1a	4	0.069075	0.16144	0.984787	3034	3	-1.4853	0.017667	0.057055	0.94059	1054	1	-1.4853
4930596D02Rik	4	0.76312	0.78176	0.996164	15083	1	1.786	0.017684	0.057099	0.94059	1055	3	1.786
Adck3	2	0.030238	0.055295	0.951273	1597	1	-0.66527	0.031309	0.057146	0.94059	1628	1	-0.66527
Supt16	2	0.20217	0.28245	0.991548	6620	1	1.0408	0.031309	0.057146	0.94059	1629	1	1.0408
Ssh2	4	0.9823	0.9823	0.999975	19101	0	2.1902	0.017701	0.05715	0.94059	1056	4	2.1902
Gfra2	4	0.51288	0.65648	0.996164	12039	1	2.5054	0.017711	0.057177	0.94059	1057	3	2.5054
Drg1	4	0.98061	0.98064	0.999975	19074	0	2.304	0.017722	0.057209	0.94059	1058	4	2.304
Bmp10	4	0.98225	0.98225	0.999975	19100	0	1.5776	0.017755	0.05731	0.94059	1060	4	1.5776
Hhex	4	0.87221	0.87185	0.998474	16980	0	1.547	0.017755	0.057311	0.94059	1061	2	1.547
2410002F23Rik	4	0.42268	0.57272	0.995336	10652	1	2.197	0.017757	0.057316	0.94059	1062	3	2.197
Ccdc78	3	0.97764	0.97779	0.999975	19009	0	1.5455	0.022355	0.057338	0.94059	1304	3	1.5455
Scamp4	4	0.80027	0.80812	0.998474	15655	1	2.4916	0.017773	0.057363	0.94059	1063	3	2.4916
Cobl	4	0.63435	0.70913	0.996164	13351	1	0.4696	0.017783	0.05739	0.94059	1066	2	0.4696
Slmo1	4	0.8759	0.87549	0.998474	17052	0	1.1507	0.017783	0.05739	0.94059	1067	2	1.1507
Tex13a	4	0.038143	0.10293	0.968822	1933	3	-1.9461	0.017783	0.05739	0.94059	1068	1	-1.9461
Sprr2a2	4	0.083529	0.18776	0.989861	3479	1	2.3772	0.0178	0.057444	0.94059	1069	3	2.3772
Agpat3	4	0.74767	0.77163	0.996164	14852	1	1.8656	0.017813	0.057484	0.94059	1070	3	1.8656
1700007G11Rik	4	0.98217	0.98218	0.999975	19098	0	0.78898	0.017826	0.057521	0.94059	1071	4	0.78898
Eif2a	4	0.48705	0.63451	0.996164	11653	1	2.2688	0.017878	0.057672	0.94059	1072	3	2.2688
Arhgap40	3	0.82787	0.8278	0.998474	16126	0	0.79767	0.022494	0.057679	0.94059	1311	2	0.79767
Fosb	3	0.9775	0.97765	0.999975	19006	0	1.8388	0.022503	0.057693	0.94059	1312	3	1.8388
Cstf3	3	0.97749	0.97763	0.999975	19005	0	1.9755	0.022513	0.057718	0.94059	1313	3	1.9755
Stxbp6	4	0.9821	0.98211	0.999975	19097	0	1.3355	0.017898	0.057739	0.94059	1073	4	1.3355
Sucla2	4	0.98204	0.98205	0.999975	19095	0	1.8422	0.017956	0.057901	0.94059	1076	4	1.8422
Gm5150	2	0.089461	0.15379	0.983967	3653	1	0.060348	0.031743	0.057913	0.94059	1653	1	0.060348
Chd2	4	0.42237	0.57244	0.995336	10642	1	1.8316	0.017996	0.058017	0.94059	1078	3	1.8316
Cdk10	3	0.1465	0.25106	0.991548	5355	2	-1.2281	0.022646	0.058037	0.94059	1316	1	-1.2281
Vamp5	3	0.24707	0.37398	0.991548	7513	2	-1.043	0.022646	0.058037	0.94059	1315	1	-1.043
Igfl3	4	0.96693	0.96687	0.999975	18822	0	1.7513	0.018013	0.058067	0.94059	1079	2	1.7513
Rbm3	4	0.41868	0.5689	0.995336	10589	2	0.11381	0.018015	0.058071	0.94059	1080	2	0.11381
Pcdhb4	4	0.8413	0.84167	0.998474	16366	1	1.4599	0.018031	0.058119	0.94059	1081	2	1.4599
Atcay	4	0.90503	0.90474	0.999975	17594	0	2.2568	0.01805	0.058168	0.94059	1083	3	2.2568
Psat1	3	0.58508	0.62184	0.996164	12817	1	3.0439	0.022708	0.058211	0.94059	1320	2	3.0439
Egln2	4	0.98193	0.98195	0.999975	19094	0	1.2602	0.018066	0.058221	0.94059	1084	4	1.2602
Hif3a	4	0.47116	0.61929	0.996164	11382	2	1.2383	0.018094	0.058297	0.94059	1085	2	1.2383
Vmn1r174	3	0.97725	0.97742	0.999975	19000	0	2.0465	0.022746	0.058301	0.94059	1321	3	2.0465
Olfr11	3	0.83888	0.83887	0.998474	16327	0	1.8095	0.02282	0.058484	0.941586	1322	2	1.8095
Sh3d21	3	0.55971	0.60532	0.996164	12545	1	2.6794	0.022824	0.058493	0.941586	1323	2	2.6794
Cbln4	4	0.91957	0.91941	0.999975	17877	0	0.27746	0.018189	0.058593	0.941586	1087	1	0.27746
Olfr1180	4	0.97907	0.97912	0.999975	19034	0	1.3748	0.018189	0.058593	0.941586	1088	4	1.3748
Slc25a20	4	0.89578	0.8955	0.999975	17418	0	1.572	0.018193	0.058605	0.941586	1089	3	1.572
Nckap1	4	0.63653	0.71017	0.996164	13379	1	2.2897	0.018215	0.058665	0.941789	1090	3	2.2897
Ddx27	1	0.94118	0.94149	0.999975	18324	0	3.3095	0.058816	0.058767	0.942644	2692	1	3.3095
Mtmr4	1	0.94101	0.94132	0.999975	18322	0	3.3213	0.058993	0.058945	0.944235	2698	1	3.3213
Olfr965	3	0.97697	0.97715	0.999975	18997	0	0.89686	0.023027	0.058963	0.944235	1329	3	0.89686
Cdkl3	4	0.80528	0.81195	0.998474	15804	1	1.2452	0.018334	0.059043	0.944744	1092	2	1.2452
Cox8b	1	0.94085	0.94114	0.999975	18318	0	3.4179	0.059154	0.059104	0.944944	2703	1	3.4179
Gsk3a	4	0.3333	0.48692	0.991548	9147	1	-0.071213	0.018421	0.059302	0.946354	1094	1	-0.071213
Triobp	4	0.98157	0.98158	0.999975	19091	0	1.3734	0.018434	0.05934	0.946354	1096	4	1.3734
Sun2	3	0.97681	0.97699	0.999975	18993	0	0.98178	0.023188	0.059366	0.946354	1333	3	0.98178
Trim39	3	0.63406	0.65593	0.996164	13346	1	2.7021	0.023197	0.059387	0.946354	1336	2	2.7021
Clrn1	3	0.97676	0.97695	0.999975	18992	0	1.6456	0.023238	0.059502	0.946852	1337	3	1.6456
Ehbp1l1	4	0.98149	0.9815	0.999975	19090	0	1.0194	0.018507	0.059563	0.946852	1097	4	1.0194
Kif7	3	0.57036	0.61216	0.996164	12647	1	0.58835	0.023298	0.059632	0.946852	1339	2	0.58835
Gpatch2l	4	0.98145	0.98146	0.999975	19089	0	1.8621	0.018549	0.059681	0.946852	1102	4	1.8621
Kctd12	4	0.66395	0.72376	0.996164	13769	1	1.8266	0.018617	0.059883	0.946852	1104	3	1.8266
Cyth4	4	0.866	0.86559	0.998474	16830	0	2.2372	0.018671	0.060036	0.946852	1106	3	2.2372
Zfp445	4	0.076875	0.17572	0.989861	3259	1	1.7077	0.01868	0.06006	0.946852	1107	3	1.7077
Hfm1	4	0.98132	0.98134	0.999975	19086	0	0.89679	0.018685	0.060071	0.946852	1108	4	0.89679
Gadd45g	3	0.56747	0.61029	0.996164	12610	1	2.9959	0.023489	0.060072	0.946852	1343	2	2.9959
Fabp4	3	0.21393	0.3342	0.991548	6867	1	0.35087	0.023515	0.060132	0.946852	1344	1	0.35087
15-Sep	4	0.73828	0.76561	0.996164	14732	1	0.59226	0.018711	0.060147	0.946852	1111	2	0.59226
Fam131a	4	0.48429	0.63188	0.996164	11608	2	0.15768	0.018711	0.060147	0.946852	1109	2	0.15768
Krt80	4	0.29538	0.45076	0.991548	8404	2	-0.7056	0.018711	0.060147	0.946852	1112	1	-0.7056
Ptp4a3	4	0.46553	0.61388	0.996164	11298	2	-0.088706	0.018711	0.060147	0.946852	1110	1	-0.088706
Olfr1444	2	0.88404	0.88383	0.998474	17134	0	2.5542	0.033116	0.060294	0.947217	1709	2	2.5542
Htra2	4	0.9812	0.98121	0.999975	19084	0	1.8237	0.018801	0.060401	0.947217	1115	4	1.8237
Jam3	4	0.98118	0.98119	0.999975	19083	0	1.5645	0.018822	0.060474	0.947217	1116	4	1.5645
Col25a1	2	0.96677	0.96671	0.999975	18821	0	2.2842	0.033227	0.060486	0.947217	1716	2	2.2842
Aldh5a1	4	0.47504	0.62302	0.996164	11450	1	2.3141	0.018845	0.06054	0.947217	1118	3	2.3141
Zfp949	4	0.47897	0.62674	0.996164	11518	2	0.78518	0.018885	0.060655	0.947217	1119	2	0.78518
Il3	4	0.9811	0.98111	0.999975	19082	0	0.7426	0.018903	0.060709	0.947217	1122	4	0.7426
Olfr198	3	0.97623	0.97641	0.999975	18981	0	1.548	0.02377	0.06075	0.947217	1351	3	1.548
Il10ra	3	0.85724	0.8572	0.998474	16662	0	1.9352	0.023775	0.060766	0.947217	1352	2	1.9352
Med12	3	0.80187	0.80182	0.996164	15703	0	0.39064	0.023775	0.060766	0.947217	1353	1	0.39064
Gm773	2	0.9666	0.96654	0.999975	18818	0	2.2698	0.033399	0.060799	0.947217	1722	2	2.2698
Cyfip2	4	0.58519	0.68636	0.996164	12818	1	1.036	0.018943	0.06083	0.947217	1123	2	1.036
Tnfsf10	4	0.98105	0.98106	0.999975	19081	0	0.99772	0.018952	0.060859	0.947217	1124	4	0.99772
Lztr1	4	0.042063	0.11053	0.968822	2083	1	2.2466	0.018963	0.060892	0.947217	1125	3	2.2466
Ccbl1	4	0.98101	0.98103	0.999975	19080	0	0.86869	0.018993	0.060979	0.947217	1127	4	0.86869
Dhx29	3	0.97614	0.97631	0.999975	18980	0	1.5009	0.023861	0.060979	0.947217	1357	3	1.5009
2810408M09Rik	2	0.79626	0.79576	0.996164	15609	0	2.3685	0.033521	0.060996	0.947217	1728	1	2.3685
Zc3hav1	4	0.90672	0.90647	0.999975	17624	0	1.84	0.01903	0.061086	0.94785	1129	3	1.84
Kank4	4	0.12145	0.2538	0.991548	4623	2	-1.4989	0.019116	0.061362	0.9495	1130	1	-1.4989
Mageb5	4	0.82053	0.82405	0.998474	16023	1	1.9495	0.019161	0.061492	0.9495	1133	3	1.9495
Sidt2	4	0.3454	0.49855	0.991548	9358	2	0.1413	0.019174	0.061524	0.9495	1134	2	0.1413
Prss56	4	0.87448	0.87407	0.998474	17020	0	1.5935	0.019184	0.061548	0.9495	1135	3	1.5935
Olfr676	2	0.96612	0.96606	0.999975	18812	0	1.993	0.033884	0.0616	0.9495	1744	2	1.993
Zfp354c	4	0.98079	0.98082	0.999975	19078	0	0.82113	0.019207	0.061612	0.9495	1136	4	0.82113
Gm4787	4	0.091543	0.20207	0.989861	3721	1	1.8129	0.019211	0.061625	0.9495	1137	3	1.8129
Eml1	3	0.9758	0.97597	0.999975	18974	0	1.4585	0.024195	0.061745	0.9495	1366	3	1.4585
2610034B18Rik	4	0.45519	0.60395	0.996164	11150	1	2.2832	0.019265	0.061791	0.9495	1139	3	2.2832
Fbxw15	4	0.18906	0.3502	0.991548	6362	1	1.6089	0.019284	0.061842	0.9495	1141	2	1.6089
Olfr1019	4	0.30519	0.46013	0.991548	8622	1	2.3321	0.019293	0.061878	0.9495	1142	3	2.3321
Cd177	4	0.9807	0.98074	0.999975	19076	0	1.0497	0.019301	0.0619	0.9495	1143	4	1.0497
Tbc1d30	4	0.98067	0.98071	0.999975	19075	0	1.2093	0.019326	0.061983	0.9495	1144	4	1.2093
Apool	3	0.23927	0.36458	0.991548	7341	2	-0.95252	0.024296	0.061984	0.9495	1370	1	-0.95252
Olfr911-ps1	4	0.83487	0.8361	0.998474	16248	1	2.0502	0.019353	0.062059	0.9495	1145	3	2.0502
Fbrs	4	0.19374	0.35469	0.991548	6450	1	1.6014	0.019362	0.062087	0.9495	1146	3	1.6014
Olfr695	4	0.13808	0.28166	0.991548	5123	2	-0.57302	0.019377	0.062139	0.9495	1147	2	-0.57302
Zcchc24	4	0.98061	0.98064	0.999975	19073	0	0.89722	0.01939	0.06218	0.9495	1148	4	0.89722
Gatsl3	4	0.39512	0.54629	0.991548	10177	1	2.1336	0.019403	0.062224	0.9495	1150	3	2.1336
Srrt	3	0.70688	0.7126	0.996164	14283	1	2.668	0.0244	0.062232	0.9495	1373	2	2.668
Slc38a7	4	0.98057	0.9806	0.999975	19071	0	1.9444	0.019427	0.062289	0.9495	1151	4	1.9444
Akr1b7	4	0.74998	0.77312	0.996164	14914	1	1.5	0.019449	0.062344	0.9495	1152	3	1.5
Foxk2	3	0.36511	0.49523	0.991548	9681	1	0.53019	0.024447	0.062359	0.9495	1374	2	0.53019
Olfr633	4	0.97557	0.97552	0.999975	18969	0	0.70862	0.019464	0.062389	0.9495	1153	3	0.70862
Gm5635	3	0.97553	0.97571	0.999975	18967	0	1.0711	0.024466	0.06241	0.9495	1375	3	1.0711
Upb1	4	0.8845	0.88412	0.998474	17186	0	1.7525	0.019577	0.062691	0.9495	1155	3	1.7525
Mt2	4	0.98042	0.98045	0.999975	19069	0	1.2831	0.019583	0.062705	0.9495	1157	4	1.2831
Slamf1	3	0.97538	0.97554	0.999975	18966	0	1.7695	0.024618	0.062766	0.9495	1381	3	1.7695
Cep70	4	0.085778	0.19173	0.989861	3548	2	-1.4451	0.019609	0.062776	0.9495	1158	1	-1.4451
Zgrf1	4	0.30393	0.45896	0.991548	8599	2	0.17616	0.019609	0.062776	0.9495	1159	2	0.17616
Pemt	4	0.98031	0.98035	0.999975	19067	0	1.0892	0.019688	0.062997	0.9495	1161	4	1.0892
Crkl	4	0.91169	0.91153	0.999975	17722	0	2.1164	0.019725	0.063104	0.9495	1162	3	2.1164
Leprotl1	2	0.96523	0.96518	0.999975	18790	0	1.9312	0.034772	0.06312	0.9495	1771	2	1.9312
Usp35	4	0.98027	0.98031	0.999975	19065	0	1.2142	0.019734	0.063134	0.9495	1163	4	1.2142
Serpinb6d	3	0.97521	0.97536	0.999975	18964	0	1.533	0.02479	0.063165	0.9495	1385	3	1.533
Lrrc69	4	0.75778	0.77815	0.996164	15018	1	-0.13897	0.019812	0.063356	0.9495	1165	1	-0.13897
Zfp276	4	0.35715	0.50978	0.991548	9555	1	1.9466	0.019826	0.063395	0.9495	1166	3	1.9466
Gm3701	1	0.9366	0.93686	0.999975	18226	0	3.5427	0.063402	0.063402	0.9495	2848	1	3.5427
Cdyl	4	0.98017	0.98022	0.999975	19064	0	1.63	0.019834	0.063417	0.9495	1167	4	1.63
Hist1h2ap	1	0.93649	0.93675	0.999975	18223	0	3.4925	0.063505	0.063507	0.9495	2849	1	3.4925
Ccdc61	4	0.98013	0.98018	0.999975	19063	0	1.8026	0.019871	0.063531	0.9495	1168	4	1.8026
1700125H20Rik	4	0.68789	0.73641	0.996164	14064	1	1.7212	0.019887	0.063587	0.9495	1169	3	1.7212
Cnga1	4	0.2669	0.42393	0.991548	7890	1	0.81526	0.019899	0.063623	0.9495	1172	2	0.81526
Fcer1a	4	0.25259	0.41042	0.991548	7615	1	0.47973	0.019899	0.063623	0.9495	1171	3	0.47973
Dnajc5b	3	0.17577	0.28748	0.991548	6119	1	2.489	0.024984	0.06363	0.9495	1392	2	2.489
Gbp5	3	0.31021	0.44912	0.991548	8720	1	0.59353	0.02499	0.063642	0.9495	1393	2	0.59353
Gm16390	4	0.7596	0.77935	0.996164	15042	1	1.9827	0.019906	0.063645	0.9495	1173	3	1.9827
Psmd5	4	0.52996	0.66324	0.996164	12229	1	1.9729	0.019908	0.063649	0.9495	1175	3	1.9729
Spcs2	4	0.68688	0.73587	0.996164	14051	1	1.8894	0.019908	0.063649	0.9495	1174	3	1.8894
Neto1	3	0.97501	0.97516	0.999975	18963	0	1.3662	0.024993	0.063653	0.9495	1394	3	1.3662
Gimap4	4	0.95706	0.95701	0.999975	18614	0	1.8244	0.019934	0.063733	0.9495	1176	3	1.8244
Actl7a	3	0.20164	0.31931	0.991548	6608	1	2.8642	0.025045	0.063784	0.9495	1395	2	2.8642
Mlh1	4	0.98004	0.9801	0.999975	19061	0	0.88983	0.019961	0.063806	0.9495	1177	4	0.88983
Tk2	3	0.93047	0.93058	0.999975	18110	0	2.439	0.02506	0.063823	0.9495	1396	2	2.439
Map2k6	4	0.98	0.98006	0.999975	19060	0	0.68873	0.019999	0.063902	0.9495	1178	4	0.68873
Tceb3	3	0.57282	0.61377	0.996164	12669	1	2.4687	0.025113	0.063936	0.9495	1398	2	2.4687
Eif4e2	3	0.64398	0.66317	0.996164	13472	1	2.5788	0.025143	0.064013	0.9495	1401	2	2.5788
Kcnq4	4	0.97995	0.98001	0.999975	19054	0	1.4571	0.020052	0.064048	0.9495	1182	4	1.4571
4931414P19Rik	3	0.29485	0.43083	0.991548	8392	1	2.4033	0.025226	0.064218	0.9495	1405	2	2.4033
Clcnka	4	0.44983	0.59882	0.996164	11064	1	2.3336	0.020117	0.064263	0.9495	1188	3	2.3336
Olfr1216	4	0.22492	0.3843	0.991548	7079	1	2.1991	0.020117	0.064263	0.9495	1186	3	2.1991
Rmi1	4	0.028816	0.084463	0.968822	1539	2	0.33843	0.020117	0.064263	0.9495	1185	2	0.33843
Tpk1	4	0.54088	0.6676	0.996164	12327	1	2.334	0.020117	0.064263	0.9495	1187	3	2.334
Incenp	2	0.82666	0.82638	0.998474	16111	0	2.4672	0.035442	0.064312	0.9495	1796	1	2.4672
Nlrp3	4	0.97984	0.9799	0.999975	19053	0	1.5	0.020162	0.064386	0.9495	1190	4	1.5
Ifi202b	4	0.9798	0.97986	0.999975	19052	0	1.0425	0.0202	0.064491	0.9495	1191	4	1.0425
Kirrel	4	0.89867	0.8984	0.999975	17479	0	1.7674	0.020249	0.064638	0.9495	1193	3	1.7674
Pdcl3	4	0.97974	0.97981	0.999975	19050	0	0.80463	0.020256	0.064661	0.9495	1194	4	0.80463
Angpt4	4	0.05397	0.13328	0.977601	2530	2	-1.466	0.020275	0.064715	0.9495	1195	1	-1.466
Ctla2a	4	0.89204	0.89177	0.999975	17361	0	2.0358	0.020291	0.064762	0.9495	1196	3	2.0358
Cabp1	3	0.88953	0.88957	0.999721	17284	0	0.26372	0.025488	0.064843	0.9495	1411	1	0.26372
Dgkq	3	0.8199	0.81989	0.998474	16012	0	2.4263	0.025522	0.064914	0.9495	1412	2	2.4263
Pla2g3	4	0.44652	0.59562	0.996164	11001	1	1.6135	0.020387	0.065054	0.9495	1199	3	1.6135
Bsx	4	0.68914	0.73708	0.996164	14085	1	-0.321	0.020391	0.065063	0.9495	1200	1	-0.321
Agk	2	0.96411	0.96411	0.999975	18764	0	2.8806	0.035886	0.065078	0.9495	1818	2	2.8806
Ubap1l	3	0.19504	0.31126	0.991548	6483	1	2.301	0.025613	0.065129	0.9495	1413	2	2.301
Fbn1	3	0.97433	0.97448	0.999975	18950	0	0.80826	0.02567	0.065249	0.9495	1418	3	0.80826
Actl7b	3	0.29827	0.4349	0.991548	8472	1	2.4602	0.025689	0.065301	0.9495	1420	2	2.4602
Tmem242	3	0.042637	0.10386	0.968822	2105	1	0.80034	0.025705	0.065331	0.9495	1421	2	0.80034
Sgcz	4	0.97949	0.97954	0.999975	19048	0	0.82852	0.020513	0.065413	0.9495	1202	4	0.82852
Kcnk3	4	0.73102	0.76116	0.996164	14630	1	1.8296	0.020518	0.065426	0.9495	1203	3	1.8296
Dedd	4	0.85006	0.84986	0.998474	16530	1	1.7659	0.02052	0.065433	0.9495	1204	3	1.7659
Zfp953	4	0.97948	0.97952	0.999975	19047	0	0.8031	0.020523	0.065443	0.9495	1205	4	0.8031
Lrrc41	3	0.97424	0.97438	0.999975	18947	0	1.6007	0.025764	0.06546	0.9495	1423	3	1.6007
Usp43	4	0.97947	0.97952	0.999975	19046	0	1.4694	0.020529	0.065464	0.9495	1206	4	1.4694
Apob	4	0.97945	0.9795	0.999975	19045	0	1.2624	0.020545	0.065507	0.9495	1207	4	1.2624
Add1	2	0.96382	0.96384	0.999975	18758	0	1.9713	0.036184	0.065589	0.9495	1827	2	1.9713
Frzb	4	0.67704	0.73056	0.996164	13916	1	0.55174	0.020593	0.065645	0.9495	1212	2	0.55174
Pcgf2	4	0.098879	0.21491	0.989861	3941	2	0.26304	0.020593	0.065645	0.9495	1213	2	0.26304
Ptgs2	4	0.68678	0.73582	0.996164	14049	1	0.55252	0.020593	0.065645	0.9495	1211	2	0.55252
Pus1	4	0.52325	0.6606	0.996164	12169	1	0.77344	0.020593	0.065645	0.9495	1210	2	0.77344
Hcrtr1	4	0.1545	0.30842	0.991548	5583	2	0.82227	0.020603	0.065674	0.9495	1214	2	0.82227
Gm14446	4	0.66553	0.72459	0.996164	13787	1	2.0925	0.020643	0.065786	0.950403	1216	3	2.0925
Ralbp1	4	0.8845	0.88412	0.998474	17167	0	2.4249	0.020686	0.065908	0.950455	1217	3	2.4249
Prss35	3	0.8527	0.8527	0.998474	16574	0	2.3532	0.025986	0.065975	0.950455	1425	2	2.3532
Tigar	4	0.97929	0.97933	0.999975	19042	0	1.3789	0.020708	0.065982	0.950455	1218	4	1.3789
Irgm2	4	0.96907	0.96899	0.999975	18863	0	1.7595	0.02071	0.065984	0.950455	1219	3	1.7595
Dusp10	4	0.96316	0.96309	0.999975	18745	0	2.1563	0.020762	0.066116	0.951647	1222	3	2.1563
Cct8l1	4	0.97921	0.97925	0.999975	19039	0	1.5019	0.020789	0.066189	0.951997	1223	4	1.5019
Csrnp2	4	0.10701	0.2291	0.989861	4194	3	-0.97127	0.020825	0.066287	0.952033	1224	1	-0.97127
Tnfrsf17	4	0.44652	0.59562	0.996164	11007	1	1.7251	0.020853	0.066375	0.952033	1225	3	1.7251
Olfr921	4	0.47281	0.62085	0.996164	11411	2	1.4814	0.020879	0.066445	0.952033	1229	2	1.4814
Ate1	4	0.97906	0.97912	0.999975	19033	0	1.3267	0.020936	0.066605	0.952033	1231	4	1.3267
Tgm6	4	0.6313	0.70768	0.996164	13318	1	2.0867	0.020937	0.066609	0.952033	1232	3	2.0867
Pnpla8	4	0.45668	0.60537	0.996164	11163	1	0.57906	0.020941	0.066623	0.952033	1233	2	0.57906
Wdr64	4	0.74767	0.77163	0.996164	14859	1	1.8052	0.020944	0.066634	0.952033	1234	3	1.8052
Abcg4	4	0.97903	0.97908	0.999975	19032	0	1.5582	0.02097	0.066709	0.952033	1236	4	1.5582
Lhx1	4	0.48691	0.63439	0.996164	11651	1	2.2614	0.020977	0.066725	0.952033	1237	3	2.2614
Olfr152	3	0.97369	0.97381	0.999975	18937	0	1.1561	0.026307	0.066733	0.952033	1437	3	1.1561
Olfr1124	4	0.060432	0.14534	0.980827	2762	1	0.83927	0.021027	0.066877	0.952033	1238	3	0.83927
Hist1h2ad	3	0.93333	0.9335	0.999975	18158	0	2.8224	0.02638	0.066906	0.952033	1440	2	2.8224
Cpsf1	1	0.93311	0.93337	0.999975	18155	0	3.0282	0.066886	0.066972	0.952033	2964	1	3.0282
Alkbh8	2	0.96304	0.96304	0.999975	18742	0	1.7096	0.03696	0.06698	0.952033	1859	2	1.7096
S1pr2	2	0.28819	0.34297	0.991548	8271	1	1.0867	0.036971	0.067003	0.952033	1860	1	1.0867
Btnl2	3	0.27319	0.40518	0.991548	8008	2	-0.69018	0.02642	0.067011	0.952033	1441	1	-0.69018
Tlr8	4	0.58699	0.68713	0.996164	12826	1	1.6398	0.021078	0.067033	0.952033	1240	3	1.6398
Ube2ql1	4	0.25927	0.41674	0.991548	7734	2	0.076801	0.021114	0.067156	0.952033	1242	2	0.076801
Wdfy2	3	0.97348	0.9736	0.999975	18935	0	1.3532	0.02652	0.067246	0.952033	1444	3	1.3532
2310003H01Rik	3	0.81982	0.81981	0.998474	16011	0	2.3673	0.026554	0.067316	0.952033	1446	2	2.3673
Laptm4a	3	0.51635	0.5784	0.996164	12058	1	2.3673	0.026554	0.067316	0.952033	1445	2	2.3673
Prodh2	4	0.49871	0.64569	0.996164	11829	1	1.1868	0.021201	0.067413	0.952033	1243	3	1.1868
Mtfmt	4	0.97626	0.97625	0.999975	18982	0	1.7725	0.021223	0.067468	0.952033	1245	3	1.7725
Jagn1	4	0.89634	0.89608	0.999975	17429	0	1.3714	0.021254	0.067548	0.952033	1247	2	1.3714
Derl1	4	0.84608	0.84612	0.998474	16455	1	1.7976	0.021288	0.067648	0.952033	1249	3	1.7976
Pla2r1	4	0.014211	0.046582	0.951273	836	2	-0.65099	0.021288	0.067648	0.952033	1250	1	-0.65099
Pgm5	2	0.96262	0.96262	0.999975	18727	0	1.8406	0.037379	0.067717	0.952033	1869	2	1.8406
Fcrls	3	0.97328	0.9734	0.999975	18934	0	1.8087	0.026716	0.06772	0.952033	1452	3	1.8087
Dennd1c	4	0.9758	0.97577	0.999975	18973	0	1.6619	0.021318	0.067729	0.952033	1253	3	1.6619
Iqcf4	4	0.97867	0.97871	0.999975	19028	0	0.85657	0.021325	0.067755	0.952033	1254	4	0.85657
Gabrb2	3	0.22362	0.34576	0.991548	7046	2	-0.71639	0.026766	0.067824	0.952033	1453	1	-0.71639
Nin	4	0.0025754	0.0091981	0.883359	178	3	-3.5908	0.021375	0.067888	0.952033	1255	1	-3.5908
Rnf2	4	0.97396	0.97388	0.999975	18942	0	2.2112	0.021383	0.06791	0.952033	1256	3	2.2112
Npr1	4	0.97859	0.97864	0.999975	19026	0	0.80472	0.02141	0.067987	0.952033	1258	4	0.80472
Trabd2b	4	0.80528	0.81195	0.998474	15786	1	1.767	0.021412	0.067991	0.952033	1259	3	1.767
Pycrl	4	0.81674	0.82101	0.998474	15955	1	0.47176	0.021461	0.068133	0.952033	1260	2	0.47176
Stxbp2	4	0.97852	0.97857	0.999975	19024	0	0.72281	0.021476	0.068172	0.952033	1262	4	0.72281
Olfr51	3	0.97305	0.97317	0.999975	18932	0	1.0927	0.026946	0.068246	0.952033	1461	3	1.0927
Rab9b	3	0.94436	0.94455	0.999975	18367	0	2.4544	0.026962	0.068284	0.952033	1462	3	2.4544
Snx18	4	0.34826	0.50125	0.991548	9410	2	0.87089	0.021514	0.06829	0.952033	1263	2	0.87089
Vmn1r197	4	0.24526	0.40344	0.991548	7471	1	2.1257	0.021524	0.068321	0.952033	1264	3	2.1257
Ube2q1	3	0.97301	0.97312	0.999975	18931	0	1.6281	0.026993	0.068363	0.952033	1464	3	1.6281
Dctn3	3	0.083712	0.17165	0.989725	3482	1	0.8202	0.027026	0.068443	0.952033	1466	2	0.8202
Gsta2	4	0.50081	0.6477	0.996164	11871	2	0.38162	0.021577	0.068481	0.952033	1265	2	0.38162
Tnk1	2	0.96215	0.96216	0.999975	18720	0	2.3667	0.037852	0.068506	0.952033	1893	2	2.3667
Rdh19	4	0.9784	0.97845	0.999975	19021	0	1.1267	0.021595	0.068537	0.952033	1266	4	1.1267
Slc12a2	3	0.66486	0.6787	0.996164	13780	1	1.9508	0.027069	0.068538	0.952033	1467	2	1.9508
Trdmt1	4	0.92085	0.92067	0.999975	17900	0	1.8251	0.021622	0.068608	0.952033	1268	3	1.8251
Slmo2	1	0.93141	0.93162	0.999975	18121	0	2.799	0.068591	0.068629	0.952033	3024	1	2.799
Ccdc30	4	0.97837	0.97841	0.999975	19020	0	1.3224	0.021633	0.068639	0.952033	1269	4	1.3224
Cab39l	3	0.97116	0.97128	0.999975	18898	0	2.3506	0.027142	0.068693	0.952033	1470	3	2.3506
Vmn1r157	2	0.96202	0.96202	0.999975	18715	0	2.4135	0.037984	0.068732	0.952033	1897	2	2.4135
Lrp1b	3	0.37473	0.5001	0.991548	9842	1	2.2993	0.027212	0.068864	0.952248	1472	2	2.2993
Mbnl2	4	0.97827	0.97832	0.999975	19019	0	2.2407	0.021728	0.068913	0.952248	1271	4	2.2407
Cuedc2	3	0.48644	0.56066	0.991548	11641	1	1.7469	0.027329	0.069131	0.952248	1476	2	1.7469
Crmp1	4	0.89692	0.89665	0.999975	17442	0	2.0098	0.021813	0.069165	0.952248	1274	3	2.0098
Tnn	4	0.023744	0.074317	0.968822	1325	2	-1.3406	0.021837	0.069231	0.952248	1275	1	-1.3406
Zfp395	4	0.97816	0.97821	0.999975	19017	0	2.1858	0.021838	0.069232	0.952248	1276	4	2.1858
Taf7	2	0.96169	0.9617	0.999975	18709	0	1.9399	0.038306	0.069305	0.952248	1910	2	1.9399
Pgrmc2	4	0.91197	0.91181	0.999975	17735	0	1.8067	0.021897	0.069385	0.952248	1278	3	1.8067
Abcb1b	3	0.45449	0.54243	0.991548	11135	1	0.7957	0.02748	0.06948	0.952248	1480	2	0.7957
Smim20	3	0.38767	0.50674	0.991548	10049	1	1.8639	0.02748	0.06948	0.952248	1479	2	1.8639
Sarm1	4	0.57889	0.68359	0.996164	12744	1	1.7303	0.021947	0.069531	0.952248	1279	3	1.7303
Olfr1280	2	0.49768	0.50755	0.991548	11813	1	2.0677	0.038471	0.069602	0.952248	1918	1	2.0677
Cdh20	4	0.86	0.85955	0.998474	16711	1	0.95779	0.021982	0.069631	0.952248	1280	2	0.95779
Olfr1173	4	0.3329	0.48655	0.991548	9137	2	-0.2691	0.021982	0.069631	0.952248	1282	1	-0.2691
Rasl10b	4	0.78365	0.79588	0.996164	15427	1	0.93653	0.021982	0.069631	0.952248	1281	2	0.93653
Gm7534	4	0.060936	0.14629	0.980827	2775	2	1.4167	0.022001	0.069692	0.952248	1284	2	1.4167
Adam1a	4	0.97799	0.97804	0.999975	19016	0	1.3965	0.022012	0.069727	0.952248	1285	4	1.3965
Trnau1ap	4	0.97797	0.97803	0.999975	19015	0	1.2535	0.022026	0.069766	0.952248	1286	4	1.2535
Hist1h1d	3	0.97239	0.97251	0.999975	18914	0	1.7865	0.027613	0.069783	0.952248	1485	3	1.7865
Tspan8	3	0.97237	0.9725	0.999975	18913	0	0.96877	0.027625	0.069809	0.952248	1486	3	0.96877
Clec4f	4	0.97794	0.978	0.999975	19013	0	1.406	0.022058	0.069859	0.952248	1288	4	1.406
Clcn4-2	4	0.97793	0.97799	0.999975	19012	0	0.72381	0.022069	0.069891	0.952248	1289	4	0.72381
Vmn1r225	1	0.93009	0.93032	0.999975	18102	0	3.1668	0.069914	0.069952	0.952248	3062	1	3.1668
Gng11	3	0.9723	0.97244	0.999975	18912	0	2.4321	0.027696	0.069985	0.952248	1487	3	2.4321
Zfp354a	3	0.62186	0.64714	0.996164	13214	1	2.5521	0.027708	0.070012	0.952248	1488	2	2.5521
Lrrc75a	4	0.97787	0.97793	0.999975	19011	0	0.93112	0.022127	0.070067	0.952248	1290	4	0.93112
Skint5	4	0.83311	0.83454	0.998474	16217	1	1.4692	0.022138	0.070103	0.952248	1291	2	1.4692
Olfr874	4	0.28839	0.44426	0.991548	8275	1	2.0791	0.022148	0.070132	0.952248	1292	3	2.0791
Mfn1	3	0.95007	0.95033	0.999975	18474	0	2.2418	0.027779	0.070168	0.952248	1493	3	2.2418
Fchsd2	3	0.21462	0.33501	0.991548	6878	2	-1.0778	0.027805	0.070227	0.952248	1496	1	-1.0778
Lyrm1	4	0.83432	0.83561	0.998474	16233	1	1.8313	0.022224	0.070365	0.952248	1294	3	1.8313
Szrd1	4	0.45135	0.60025	0.996164	11084	2	1.2117	0.022237	0.070398	0.952248	1295	2	1.2117
Brwd3	4	0.862	0.8616	0.998474	16747	0	0.80922	0.022242	0.070416	0.952248	1297	3	0.80922
Nudt1	4	0.15336	0.30658	0.991548	5550	2	-0.40119	0.022242	0.070416	0.952248	1296	2	-0.40119
Diablo	4	0.97773	0.97778	0.999975	19010	0	0.9238	0.022265	0.070484	0.952248	1299	4	0.9238
Olfr196	4	0.8845	0.88412	0.998474	17141	0	1.6886	0.022274	0.070506	0.952248	1300	3	1.6886
Fbxl7	4	0.3901	0.54142	0.991548	10100	2	1.2838	0.022296	0.070567	0.952411	1302	2	1.2838
Elmo1	4	0.9261	0.92595	0.999975	18011	0	1.834	0.022325	0.070655	0.952921	1303	2	1.834
Gorab	4	0.9692	0.96912	0.999975	18866	0	1.8391	0.022358	0.070746	0.952921	1305	3	1.8391
Vmn1r14	4	0.25516	0.41287	0.991548	7664	1	1.5865	0.022359	0.070752	0.952921	1306	3	1.5865
Akr1a1	4	0.9372	0.93715	0.999975	18231	0	1.6547	0.022409	0.070894	0.953683	1308	3	1.6547
Trpc6	4	0.97759	0.97762	0.999975	19007	0	1.6865	0.022415	0.070906	0.953683	1309	4	1.6865
Cdon	4	0.56431	0.67742	0.996164	12591	1	-0.24765	0.022473	0.071076	0.955312	1310	1	-0.24765
A230046K03Rik	2	0.66014	0.65988	0.996164	13707	0	2.0103	0.039393	0.071201	0.956333	1950	1	2.0103
Ctsa	4	0.37505	0.52702	0.991548	9848	1	0.98151	0.022676	0.0715	0.95797	1319	3	0.98151
Grid1	4	0.7694	0.78596	0.996164	15163	1	0.55802	0.022676	0.0715	0.95797	1317	2	0.55802
Hypk	4	0.79131	0.80137	0.996164	15547	1	0.88465	0.022676	0.0715	0.95797	1318	2	0.88465
Anxa1	2	0.96043	0.96045	0.999975	18689	0	1.5796	0.03957	0.07152	0.95797	1956	2	1.5796
Ssxb3	2	0.66014	0.65988	0.996164	13697	0	2.2554	0.039739	0.071818	0.960311	1960	1	2.2554
Pcdha4	4	0.5054	0.65211	0.996164	11946	1	1.6825	0.02284	0.071844	0.960311	1324	2	1.6825
Atp5sl	2	0.96019	0.96021	0.999975	18681	0	1.9911	0.03981	0.071947	0.960311	1963	2	1.9911
Gpr55	4	0.38536	0.5369	0.991548	10011	1	1.6722	0.02289	0.071953	0.960311	1325	3	1.6722
Stra6	4	0.40465	0.55542	0.991548	10317	2	0.99796	0.02292	0.072018	0.960311	1326	2	0.99796
Gip	4	0.93763	0.9376	0.999975	18241	0	1.6066	0.022923	0.072019	0.960311	1327	3	1.6066
Casp14	4	0.35261	0.50547	0.991548	9485	2	0.093307	0.022936	0.072039	0.960311	1328	2	0.093307
Gjc3	3	0.31981	0.46026	0.991548	8895	1	1.5663	0.02867	0.072258	0.960332	1520	2	1.5663
Dcp2	2	0.79088	0.79037	0.996164	15538	0	2.2668	0.040041	0.072337	0.960332	1973	1	2.2668
Galnt15	2	0.87551	0.87542	0.998474	17043	0	2.4655	0.040041	0.072337	0.960332	1972	2	2.4655
Huwe1	2	0.76977	0.76919	0.996164	15202	0	2.2049	0.040041	0.072337	0.960332	1971	1	2.2049
Vmn2r111	4	0.8845	0.88412	0.998474	17143	0	1.8915	0.023086	0.072354	0.960332	1330	3	1.8915
Slc17a7	4	0.74767	0.77163	0.996164	14893	1	1.5587	0.023089	0.072359	0.960332	1331	2	1.5587
Cdk9	1	0.92765	0.92792	0.999975	18053	0	3.0628	0.072354	0.072386	0.960332	3143	1	3.0628
Prep	3	0.61296	0.64093	0.996164	13123	1	-0.428	0.028757	0.072473	0.960614	1521	1	-0.428
Lima1	3	0.96693	0.96713	0.999975	18823	0	2.6195	0.0288	0.072576	0.960614	1524	3	2.6195
Aim2	4	0.84706	0.84703	0.998474	16477	1	0.23161	0.023196	0.072604	0.960614	1334	2	0.23161
Gm14374	4	0.47729	0.62516	0.996164	11494	2	0.54984	0.023196	0.072604	0.960614	1335	2	0.54984
Kap	4	0.73918	0.76615	0.996164	14747	1	2.1957	0.02325	0.072711	0.961267	1338	3	2.1957
Det1	4	0.25585	0.41349	0.991548	7676	1	1.1251	0.023369	0.072965	0.961267	1341	2	1.1251
Jmjd1c	3	0.84687	0.84689	0.998474	16474	0	2.6133	0.029001	0.073027	0.961267	1529	2	2.6133
Suz12	3	0.3479	0.48653	0.991548	9403	1	0.72078	0.029038	0.073119	0.961267	1530	2	0.72078
Rab42	4	0.90989	0.90966	0.999975	17689	0	1.8978	0.023465	0.073147	0.961267	1342	3	1.8978
Blvra	3	0.61532	0.64254	0.996164	13149	1	2.5192	0.029074	0.073208	0.961267	1533	2	2.5192
Ncapg2	3	0.70688	0.7126	0.996164	14291	1	-0.21286	0.029211	0.073535	0.961267	1536	1	-0.21286
Armc7	3	0.97076	0.97088	0.999975	18894	0	1.5274	0.029243	0.073597	0.961267	1539	3	1.5274
Rprd1b	3	0.97076	0.97088	0.999975	18895	0	1.1242	0.029243	0.073597	0.961267	1538	3	1.1242
Tmem19	3	0.97076	0.97088	0.999975	18893	0	1.4473	0.029243	0.073597	0.961267	1537	3	1.4473
Hist1h2bf	2	0.83557	0.83529	0.998474	16264	0	2.3543	0.040776	0.073608	0.961267	2006	1	2.3543
Ccdc82	3	0.76246	0.76282	0.996164	15076	1	2.9067	0.029252	0.073618	0.961267	1540	2	2.9067
Mrpl44	4	0.039898	0.10635	0.968822	1993	1	1.6164	0.023728	0.0737	0.961267	1347	2	1.6164
Nf1	4	0.4739	0.6219	0.996164	11426	2	1.1005	0.023728	0.0737	0.961267	1348	2	1.1005
Unc50	4	0.2044	0.36475	0.991548	6666	1	2.3262	0.023728	0.0737	0.961267	1349	3	2.3262
Lrp5	4	0.84833	0.84823	0.998474	16499	1	0.020307	0.023744	0.07373	0.961267	1350	1	0.020307
Atp4a	3	0.7165	0.72073	0.996164	14438	1	2.7518	0.029316	0.073774	0.961267	1541	2	2.7518
Defb22	4	0.3492	0.50213	0.991548	9424	1	1.5608	0.023801	0.073838	0.961267	1354	3	1.5608
Gm4952	3	0.94057	0.94072	0.999975	18311	0	2.3819	0.029365	0.073889	0.961267	1542	2	2.3819
Fam207a	4	0.15725	0.31287	0.991548	5667	2	-0.80763	0.023831	0.07389	0.961267	1356	1	-0.80763
Gprin3	4	0.0055631	0.019395	0.951273	357	3	-3.2764	0.023831	0.07389	0.961267	1355	1	-3.2764
Zcchc7	3	0.74497	0.74619	0.996164	14827	1	-0.34313	0.029405	0.073977	0.961267	1544	1	-0.34313
Hamp2	3	0.35115	0.48815	0.991548	9449	1	2.5738	0.029406	0.073979	0.961267	1545	2	2.5738
Satl1	4	0.75519	0.77648	0.996164	14984	1	1.678	0.023931	0.074108	0.961267	1358	3	1.678
Gp6	3	0.97052	0.97065	0.999975	18889	0	0.98239	0.029483	0.07416	0.961267	1548	3	0.98239
Gm7714	4	0.39408	0.54527	0.991548	10159	2	0.57317	0.023975	0.074201	0.961267	1359	2	0.57317
Ufc1	4	0.6626	0.72305	0.996164	13756	1	1.9779	0.023982	0.074212	0.961267	1360	3	1.9779
Tex101	4	0.92219	0.92204	0.999975	17926	0	1.6876	0.024085	0.074424	0.961267	1361	3	1.6876
Gtf2h4	3	0.13861	0.24124	0.991403	5144	1	0.064145	0.0296	0.074427	0.961267	1549	1	0.064145
Sp2	4	0.82449	0.82728	0.998474	16080	1	0.97484	0.024091	0.07444	0.961267	1362	3	0.97484
Tbc1d32	3	0.97037	0.9705	0.999975	18887	0	1.197	0.029634	0.074504	0.961267	1553	3	1.197
Rgs12	3	0.97036	0.97049	0.999975	18886	0	1.1296	0.029639	0.074516	0.961267	1554	3	1.1296
Plek	3	0.97036	0.97049	0.999975	18885	0	1.8082	0.029643	0.074527	0.961267	1555	3	1.8082
Cyp17a1	3	0.97034	0.97047	0.999975	18884	0	1.2233	0.029662	0.074564	0.961267	1556	3	1.2233
Adcy7	4	0.22437	0.38377	0.991548	7058	2	0.86552	0.02417	0.074605	0.961267	1364	2	0.86552
Apbb1ip	4	0.66854	0.72614	0.996164	13826	1	1.3385	0.024182	0.074629	0.961267	1365	3	1.3385
Sox12	3	0.97029	0.97042	0.999975	18882	0	1.6581	0.02971	0.07468	0.961267	1558	3	1.6581
Arhgap27	4	0.067741	0.15896	0.984787	2998	2	0.029371	0.024232	0.074734	0.961267	1367	2	0.029371
Mycbp	4	0.41999	0.57014	0.995336	10608	2	0.024935	0.024235	0.074737	0.961267	1369	2	0.024935
Oas1e	4	0.73691	0.76475	0.996164	14715	1	1.5184	0.024235	0.074737	0.961267	1368	2	1.5184
Tceb1	1	0.92524	0.92564	0.999975	17995	0	2.6883	0.074764	0.07478	0.961267	3221	1	2.6883
Msln	4	0.029448	0.085695	0.968822	1567	2	0.83475	0.024344	0.074956	0.961267	1371	2	0.83475
Gdf11	4	0.32817	0.48204	0.991548	9048	2	-0.44023	0.024379	0.075031	0.961267	1372	1	-0.44023
Eapp	1	0.92496	0.92536	0.999975	17987	0	3.2754	0.075043	0.075052	0.961267	3227	1	3.2754
Adam18	3	0.76349	0.76381	0.996164	15089	1	-0.27312	0.029881	0.075066	0.961267	1568	1	-0.27312
Orc3	3	0.80187	0.80182	0.996164	15714	0	1.2312	0.029881	0.075066	0.961267	1567	2	1.2312
Tnnt3	3	0.8293	0.82923	0.998474	16155	0	1.8958	0.029881	0.075066	0.961267	1569	2	1.8958
Rffl	4	0.89484	0.89457	0.999975	17405	0	1.5796	0.024478	0.07521	0.961267	1376	2	1.5796
Hmmr	4	0.46713	0.6154	0.996164	11320	1	1.6379	0.024495	0.075241	0.961267	1377	3	1.6379
Slc16a7	4	0.17708	0.33887	0.991548	6146	2	0.36869	0.024539	0.075344	0.961267	1378	2	0.36869
Znrf1	4	0.43135	0.58112	0.996164	10775	1	1.7511	0.02456	0.075384	0.961267	1379	2	1.7511
Gtpbp2	4	0.97046	0.97041	0.999975	18888	0	1.9042	0.024567	0.075401	0.961267	1380	3	1.9042
Hnrnpu	1	0.92456	0.92497	0.999975	17980	0	2.9037	0.07544	0.075439	0.961267	3236	1	2.9037
Olfr39	3	0.44688	0.53823	0.991548	11020	1	-0.37503	0.030054	0.075456	0.961267	1574	1	-0.37503
Znrf2	4	0.067649	0.15881	0.984787	2994	1	1.8287	0.024632	0.075539	0.961267	1382	2	1.8287
1700088E04Rik	4	0.97055	0.97049	0.999975	18890	0	1.8059	0.024641	0.075555	0.961267	1383	3	1.8059
Osgepl1	4	0.035585	0.097877	0.968822	1804	3	-2.3595	0.024668	0.075606	0.961267	1384	1	-2.3595
Scgb2b3	2	0.95802	0.95801	0.999975	18638	0	1.4601	0.04198	0.075655	0.961267	2051	2	1.4601
Cdc7	1	0.92424	0.92465	0.999975	17968	0	3.0848	0.075764	0.075771	0.961267	3245	1	3.0848
Nop16	2	0.95792	0.95792	0.999975	18636	0	2.2539	0.042082	0.075824	0.961267	2055	2	2.2539
Robo3	3	0.88271	0.88276	0.998474	17131	0	1.9436	0.030214	0.075848	0.961267	1580	2	1.9436
Slc2a12	3	0.96978	0.96993	0.999975	18872	0	0.84357	0.030221	0.075863	0.961267	1581	3	0.84357
Ppargc1a	4	0.96864	0.96858	0.999975	18854	0	1.6219	0.024795	0.075866	0.961267	1386	3	1.6219
Fpr2	4	0.96817	0.96811	0.999975	18847	0	0.91558	0.02487	0.076008	0.961267	1389	3	0.91558
Mllt11	4	0.78362	0.79585	0.996164	15426	1	1.3713	0.02487	0.076008	0.961267	1391	3	1.3713
Msh6	4	0.045361	0.11685	0.968822	2221	1	-0.075021	0.02487	0.076008	0.961267	1390	1	-0.075021
Ntan1	4	0.075075	0.1724	0.989725	3216	2	0.13203	0.02487	0.076008	0.961267	1387	2	0.13203
Slc6a3	4	0.86216	0.86175	0.998474	16751	0	0.34557	0.02487	0.076008	0.961267	1388	2	0.34557
S100a16	3	0.52943	0.58637	0.996164	12220	1	2.3959	0.030356	0.076147	0.961456	1587	2	2.3959
Sbpl	3	0.56316	0.60749	0.996164	12571	1	1.3243	0.030356	0.076147	0.961456	1588	2	1.3243
Dcbld2	3	0.87773	0.8778	0.998474	17093	0	2.7529	0.030371	0.076181	0.961456	1589	2	2.7529
Bhlhe40	2	0.52704	0.53322	0.991548	12202	1	1.7043	0.04233	0.076269	0.961456	2064	1	1.7043
Supt4a	2	0.52616	0.53245	0.991548	12196	1	1.6682	0.04233	0.076269	0.961456	2063	1	1.6682
Vmn1r55	4	0.71138	0.74942	0.996164	14363	1	1.7135	0.0251	0.0765	0.962107	1397	2	1.7135
Usp30	4	0.95773	0.9577	0.999975	18631	0	2.3089	0.025127	0.07656	0.962107	1399	3	2.3089
Fnbp1l	4	0.6436	0.71362	0.996164	13460	1	1.7323	0.025138	0.076579	0.962107	1400	3	1.7323
AA415398	4	0.24271	0.40105	0.991548	7416	2	0.47879	0.025201	0.076703	0.962107	1402	2	0.47879
Heatr5b	4	0.46286	0.61131	0.996164	11252	1	0.04326	0.025216	0.076725	0.962107	1404	2	0.04326
Olfr922	4	0.69572	0.74065	0.996164	14179	1	1.3616	0.025216	0.076725	0.962107	1403	2	1.3616
Bhlhb9	3	0.16625	0.2757	0.991548	5910	1	1.9711	0.030652	0.076819	0.962107	1594	2	1.9711
Gm436	3	0.74546	0.74664	0.996164	14833	1	1.0455	0.030658	0.076832	0.962107	1596	2	1.0455
Cypt12	3	0.6697	0.68242	0.996164	13837	1	2.6407	0.030676	0.076882	0.962107	1597	2	2.6407
Scg2	4	0.80012	0.808	0.998474	15652	1	1.4141	0.025305	0.07691	0.962107	1406	3	1.4141
Vapa	4	0.68845	0.73671	0.996164	14074	1	1.9278	0.025364	0.077031	0.962107	1407	3	1.9278
Cc2d1b	4	0.45025	0.59921	0.996164	11068	2	-0.099548	0.025447	0.077188	0.962107	1408	1	-0.099548
Cst8	3	0.054729	0.13022	0.97175	2559	1	0.43689	0.030831	0.077223	0.962107	1604	2	0.43689
Gtse1	3	0.081201	0.16844	0.985224	3413	2	-1.6851	0.030831	0.077223	0.962107	1605	1	-1.6851
Tal2	3	0.21012	0.32961	0.991548	6787	2	-1.3285	0.030831	0.077223	0.962107	1606	1	-1.3285
Ube2e1	3	0.90373	0.90375	0.999975	17573	0	2.1795	0.03085	0.07728	0.962107	1609	2	2.1795
Nrgn	2	0.957	0.95701	0.999975	18612	0	1.6473	0.042998	0.077378	0.962107	2090	2	1.6473
Exosc7	2	0.83557	0.83529	0.998474	16265	0	2.3164	0.043006	0.077397	0.962107	2093	1	2.3164
Slc7a6os	2	0.92394	0.92382	0.999975	17964	0	2.7205	0.043006	0.077397	0.962107	2092	2	2.7205
Ttc4	2	0.80012	0.79961	0.996164	15653	0	2.2391	0.043006	0.077397	0.962107	2091	1	2.2391
Fign	3	0.96909	0.96926	0.999975	18864	0	1.5718	0.030906	0.077405	0.962107	1610	3	1.5718
Esyt1	4	0.9641	0.96406	0.999975	18763	0	1.289	0.02562	0.07752	0.962107	1415	3	1.289
Pinlyp	4	0.1476	0.29723	0.991548	5396	2	-1.0061	0.02562	0.07752	0.962107	1416	2	-1.0061
Srsf12	4	0.95956	0.95948	0.999975	18664	0	1.5061	0.02562	0.07752	0.962107	1414	3	1.5061
Cmss1	4	0.6344	0.70915	0.996164	13354	1	1.976	0.025684	0.077668	0.962107	1419	3	1.976
Efemp2	4	0.92436	0.92421	0.999975	17970	0	1.5689	0.025723	0.077752	0.962107	1422	3	1.5689
3110040N11Rik	2	0.9567	0.95671	0.999975	18606	0	1.9726	0.043297	0.077898	0.962107	2103	2	1.9726
Ralb	4	0.80108	0.80871	0.998474	15661	1	2.3495	0.025837	0.077984	0.962107	1424	3	2.3495
Dcun1d3	3	0.96882	0.96901	0.999975	18859	0	1.5293	0.031176	0.078029	0.962107	1616	3	1.5293
Ror1	2	0.95663	0.95665	0.999975	18602	0	1.8704	0.043371	0.078029	0.962107	2112	2	1.8704
Acot1	3	0.96882	0.969	0.999975	18857	0	1.3947	0.031181	0.078042	0.962107	1617	3	1.3947
Pvrl1	3	0.26353	0.39369	0.991548	7836	1	2.0948	0.031258	0.078209	0.962107	1625	2	2.0948
Msra	4	0.35932	0.5119	0.991548	9590	2	0.99478	0.025986	0.078279	0.962107	1426	2	0.99478
Nt5dc2	4	0.78603	0.79755	0.996164	15461	1	1.5748	0.025997	0.0783	0.962107	1427	2	1.5748
Gphn	3	0.86711	0.86711	0.998474	16853	0	0.70634	0.031306	0.078315	0.962107	1627	2	0.70634
Gapdhs	4	0.95268	0.95256	0.999975	18523	0	1.6143	0.026035	0.078365	0.962107	1428	3	1.6143
Osr1	3	0.96864	0.96883	0.999975	18853	0	1.3661	0.031364	0.078441	0.962107	1631	3	1.3661
1190003K10Rik	4	0.19159	0.35266	0.991548	6419	2	0.77909	0.026124	0.078522	0.962107	1431	2	0.77909
Disc1	3	0.87951	0.87958	0.998474	17112	0	1.333	0.031414	0.078542	0.962107	1636	2	1.333
Cdhr5	3	0.11977	0.21748	0.989861	4568	1	1.9635	0.031417	0.078547	0.962107	1637	2	1.9635
Reg4	4	0.092582	0.20391	0.989861	3753	2	1.2274	0.026145	0.078567	0.962107	1432	2	1.2274
Ptafr	4	0.8845	0.88412	0.998474	17170	0	0.76694	0.026167	0.078619	0.962107	1434	3	0.76694
Tspan13	4	0.052344	0.13016	0.97175	2480	3	-2.0236	0.026167	0.078619	0.962107	1433	1	-2.0236
Smok2b	3	0.71566	0.72	0.996164	14424	1	2.5164	0.031467	0.078669	0.962107	1641	2	2.5164
1700006E09Rik	4	0.67496	0.72948	0.996164	13894	1	1.9452	0.026238	0.078769	0.962107	1435	3	1.9452
Sephs2	2	0.66014	0.65988	0.996164	13722	0	1.9443	0.043796	0.078777	0.962107	2127	1	1.9443
Vwa5a	3	0.85076	0.85074	0.998474	16539	0	1.5656	0.031522	0.078795	0.962107	1644	2	1.5656
Gm7861	4	0.76032	0.77984	0.996164	15054	1	1.5881	0.026261	0.078809	0.962107	1436	2	1.5881
Lyve1	3	0.96845	0.96863	0.999975	18849	0	1.2849	0.031547	0.078861	0.962107	1645	3	1.2849
1700023E05Rik	3	0.96844	0.96861	0.999975	18848	0	0.84231	0.031562	0.078897	0.962107	1646	3	0.84231
Fmo5	3	0.80187	0.80182	0.996164	15697	0	1.9165	0.031565	0.078909	0.962107	1647	2	1.9165
Mycs	4	0.91819	0.91801	0.999975	17849	0	1.8087	0.026321	0.078931	0.962107	1438	3	1.8087
E330021D16Rik	4	0.055287	0.13575	0.979105	2580	2	0.8357	0.02634	0.078966	0.962107	1439	2	0.8357
Abca1	2	0.92013	0.92001	0.999975	17883	0	3.0615	0.044084	0.079275	0.962107	2134	2	3.0615
Hdac10	4	0.93601	0.93591	0.999975	18211	0	0.42463	0.026513	0.079303	0.962107	1443	2	0.42463
Ndufa4l2	4	0.089023	0.19756	0.989861	3640	1	0.87398	0.026513	0.079303	0.962107	1442	2	0.87398
Mrrf	2	0.89234	0.89204	0.999975	17366	0	2.8305	0.044141	0.079371	0.962107	2136	2	2.8305
Vcl	4	0.9718	0.97177	0.999975	18906	0	1.5191	0.026576	0.079443	0.962107	1447	3	1.5191
Fkbp2	3	0.40907	0.51784	0.991548	10388	1	0.27329	0.031802	0.079444	0.962107	1655	1	0.27329
Lemd3	4	0.27278	0.4295	0.991548	8000	1	1.9368	0.026593	0.079472	0.962107	1448	3	1.9368
Olfr826	4	0.92777	0.92756	0.999975	18058	0	1.8939	0.026612	0.079512	0.962107	1449	3	1.8939
Vmn1r208	4	0.9666	0.96654	0.999975	18819	0	1.299	0.026628	0.079541	0.962107	1450	2	1.299
Cldn16	3	0.11902	0.21656	0.989861	4546	1	1.4558	0.03191	0.079693	0.962107	1658	2	1.4558
Bpifa1	4	0.93866	0.93865	0.999975	18265	0	1.6806	0.026704	0.079695	0.962107	1451	3	1.6806
Asah1	2	0.95564	0.95566	0.999975	18586	0	2.6991	0.044356	0.079751	0.962107	2146	2	2.6991
Coro6	3	0.65471	0.6711	0.996164	13596	1	1.6686	0.031954	0.079786	0.962107	1660	2	1.6686
Serpind1	4	0.96771	0.96766	0.999975	18840	0	1.9455	0.026771	0.079821	0.962107	1454	3	1.9455
Ostf1	4	0.14157	0.28742	0.991548	5226	2	-0.37273	0.026772	0.079824	0.962107	1455	1	-0.37273
Spag1	4	0.048678	0.12309	0.969529	2344	1	1.4353	0.026783	0.079845	0.962107	1456	3	1.4353
Klrd1	3	0.96124	0.96151	0.999975	18703	0	2.7746	0.032005	0.079908	0.962107	1661	3	2.7746
Rcc1	1	0.92011	0.92055	0.999975	17882	0	2.7927	0.079894	0.079985	0.962107	3377	1	2.7927
Fam169a	4	0.57553	0.68214	0.996164	12702	1	2.1204	0.026867	0.080002	0.962107	1457	3	2.1204
4930550C14Rik	4	0.58294	0.68536	0.996164	12786	1	1.6435	0.026887	0.080049	0.962107	1458	3	1.6435
Traf3ip3	4	0.94179	0.94174	0.999975	18339	0	1.0862	0.026887	0.080049	0.962107	1459	3	1.0862
Adgrb3	3	0.96793	0.96809	0.999975	18844	0	1.3941	0.032071	0.080067	0.962107	1662	3	1.3941
Rbm4b	4	0.053878	0.13311	0.977601	2527	1	1.8968	0.0269	0.080075	0.962107	1460	3	1.8968
Enoph1	2	0.69136	0.69106	0.996164	14118	0	1.9478	0.044572	0.080122	0.962107	2151	1	1.9478
Adcyap1r1	4	0.32941	0.48326	0.991548	9072	2	-0.33703	0.026974	0.080216	0.962183	1463	1	-0.33703
Uts2r	4	0.90608	0.9058	0.999975	17614	0	1.5519	0.027024	0.080307	0.962183	1465	3	1.5519
Gja6	3	0.90602	0.9061	0.999975	17612	0	1.5151	0.032191	0.080338	0.962183	1668	2	1.5151
Sppl3	3	0.58391	0.62105	0.996164	12801	1	1.3488	0.032191	0.080338	0.962183	1669	2	1.3488
Cisd2	4	0.94058	0.94053	0.999975	18312	0	1.8696	0.027097	0.080441	0.962183	1468	3	1.8696
Krtap3-1	4	0.23098	0.39007	0.991548	7173	1	1.6106	0.027114	0.08048	0.962183	1469	3	1.6106
Ccdc89	3	0.96774	0.9679	0.999975	18841	0	0.85777	0.032259	0.0805	0.962183	1671	3	0.85777
Olfr570	4	0.27675	0.43329	0.991548	8075	1	1.0975	0.027147	0.080556	0.962183	1471	3	1.0975
Tmprss11d	3	0.93897	0.93917	0.999975	18274	0	2.1906	0.032293	0.080573	0.962183	1674	2	2.1906
Vmn1r223	3	0.85907	0.85907	0.998474	16692	0	2.7271	0.032335	0.080665	0.962407	1676	2	2.7271
Hp1bp3	3	0.96761	0.96778	0.999975	18839	0	1.1276	0.032386	0.080779	0.962407	1678	3	1.1276
Proca1	4	0.8426	0.84288	0.998474	16390	1	1.7313	0.02726	0.080793	0.962407	1473	3	1.7313
Phkg1	4	0.49537	0.6425	0.996164	11772	1	1.0552	0.027262	0.080795	0.962407	1474	2	1.0552
Olfr95	4	0.52811	0.66252	0.996164	12207	1	2.2227	0.027283	0.080838	0.962407	1475	3	2.2227
Chkb	3	0.44108	0.53506	0.991548	10927	1	2.2386	0.032471	0.080972	0.962714	1681	2	2.2386
Jam2	4	0.7826	0.7951	0.996164	15412	1	1.0507	0.027377	0.081029	0.962714	1477	3	1.0507
Usp19	4	0.7531	0.77516	0.996164	14955	1	1.4533	0.027438	0.081145	0.962714	1478	2	1.4533
BC051628	3	0.50686	0.57265	0.995336	11968	1	2.2463	0.032599	0.081257	0.962714	1685	2	2.2463
Sh3rf2	4	0.62719	0.70576	0.996164	13273	1	1.9674	0.02751	0.081286	0.962714	1481	3	1.9674
Gabbr1	3	0.95522	0.95552	0.999975	18574	0	2.2327	0.032644	0.081365	0.962714	1688	3	2.2327
Pcdhga5	3	0.82537	0.82536	0.998474	16094	0	1.5739	0.032644	0.081365	0.962714	1687	2	1.5739
Nfe2l3	4	0.81299	0.818	0.998474	15886	1	0.73905	0.02755	0.081373	0.962714	1482	3	0.73905
Igfbp5	4	0.48213	0.62979	0.996164	11568	1	1.8761	0.027578	0.081426	0.962714	1483	3	1.8761
Ptges3l	4	0.68828	0.73661	0.996164	14071	1	0.83862	0.027607	0.081493	0.962714	1484	3	0.83862
Olfr1298	4	0.93746	0.93743	0.999975	18236	0	1.4738	0.027709	0.081686	0.962714	1489	2	1.4738
Olfr923	4	0.061698	0.14772	0.980827	2801	2	-0.65536	0.027722	0.08171	0.962714	1491	2	-0.65536
Usp6nl	4	0.014763	0.048323	0.951273	870	2	-0.55448	0.027722	0.08171	0.962714	1490	2	-0.55448
Rtkn2	4	0.96558	0.96551	0.999975	18797	0	1.7224	0.027786	0.081833	0.962714	1494	3	1.7224
Jarid2	3	0.96713	0.96732	0.999975	18829	0	1.4295	0.032866	0.081852	0.962714	1693	3	1.4295
Hdac1	4	0.97296	0.97291	0.999975	18925	0	1.7952	0.027795	0.081853	0.962714	1495	3	1.7952
Als2cl	4	0.30617	0.46106	0.991548	8643	1	0.22981	0.027838	0.081943	0.962714	1497	2	0.22981
Zik1	3	0.96708	0.96726	0.999975	18826	0	1.0835	0.032925	0.08198	0.962714	1698	3	1.0835
Hist3h2ba	3	0.70688	0.7126	0.996164	14294	1	1.0634	0.032946	0.082031	0.962714	1700	2	1.0634
Jrk	3	0.78395	0.78399	0.996164	15431	0	0.44813	0.032946	0.082031	0.962714	1699	2	0.44813
Cby1	4	0.94157	0.94151	0.999975	18333	0	2.1385	0.027892	0.082049	0.962714	1498	3	2.1385
Ccny	4	0.12278	0.25601	0.991548	4668	2	-1.418	0.027895	0.082054	0.962714	1499	1	-1.418
Slc32a1	4	0.84076	0.84119	0.998474	16355	1	1.6675	0.027898	0.082059	0.962714	1500	3	1.6675
Adra2c	4	0.91123	0.91104	0.999975	17713	0	1.5881	0.027932	0.082125	0.962714	1501	3	1.5881
Gm14850	3	0.96701	0.9672	0.999975	18824	0	1.3115	0.032988	0.082128	0.962714	1702	3	1.3115
Psmd8	1	0.91788	0.91835	0.999975	17840	0	2.5683	0.082121	0.082172	0.962714	3425	1	2.5683
Rsph3a	3	0.81818	0.8181	0.998474	15976	0	-0.080656	0.033161	0.082519	0.962714	1712	1	-0.080656
Chga	4	0.067147	0.15785	0.983967	2978	2	0.12274	0.028145	0.082524	0.962714	1504	2	0.12274
Rilpl1	3	0.94888	0.94913	0.999975	18462	0	2.5032	0.033188	0.082581	0.962714	1713	3	2.5032
Prl3d1	4	0.42687	0.57676	0.996164	10710	1	1.9502	0.028183	0.082597	0.962714	1505	3	1.9502
Gramd1c	4	0.37724	0.52912	0.991548	9881	1	1.9093	0.028197	0.082623	0.962714	1507	3	1.9093
Prss52	4	0.45373	0.60255	0.996164	11123	2	-0.046816	0.02824	0.0827	0.962714	1508	2	-0.046816
Blcap	4	0.45812	0.60676	0.996164	11183	1	1.5564	0.028265	0.082751	0.962714	1509	2	1.5564
Nmrk2	2	0.95382	0.95378	0.999975	18546	0	1.5152	0.046176	0.082753	0.962714	2217	2	1.5152
Olfr539	4	0.11377	0.24076	0.991403	4402	1	1.3129	0.028295	0.082809	0.962714	1510	3	1.3129
Enthd1	4	0.1187	0.24907	0.991548	4528	3	-0.89905	0.028298	0.082811	0.962714	1511	1	-0.89905
Pum2	3	0.85913	0.85913	0.998474	16695	0	2.1282	0.033377	0.082984	0.962714	1721	2	2.1282
Hbs1l	3	0.90005	0.90014	0.999975	17509	0	2.5503	0.033403	0.083046	0.962714	1723	2	2.5503
Nrl	4	0.96874	0.96867	0.999975	18855	0	1.613	0.028411	0.083071	0.962714	1512	3	1.613
Abcc5	3	0.44018	0.53458	0.991548	10913	1	1.372	0.03342	0.083088	0.962714	1724	2	1.372
Acmsd	4	0.15054	0.30198	0.991548	5470	3	-0.5865	0.028442	0.083138	0.962714	1515	1	-0.5865
Dpep2	4	0.5706	0.68001	0.996164	12649	1	0.12849	0.028442	0.083138	0.962714	1514	2	0.12849
Mcpt4	4	0.87726	0.87684	0.998474	17085	0	1.3247	0.028442	0.083138	0.962714	1513	2	1.3247
Tspan31	3	0.15531	0.26199	0.991548	5608	1	2.5588	0.033481	0.083225	0.962714	1727	2	2.5588
Ntsr1	4	0.11912	0.24983	0.991548	4550	1	1.4369	0.028574	0.083388	0.962714	1516	3	1.4369
Zbtb8b	3	0.28977	0.42484	0.991548	8303	1	0.94609	0.033549	0.083391	0.962714	1730	2	0.94609
Gm3336	4	0.10684	0.22879	0.989861	4185	2	-0.077538	0.028614	0.083477	0.962714	1519	2	-0.077538
Mia	4	0.81876	0.82258	0.998474	15987	1	0.51526	0.028614	0.083477	0.962714	1518	2	0.51526
Polr3k	1	0.91646	0.91689	0.999975	17810	0	2.9374	0.083539	0.08353	0.962714	3465	1	2.9374
Dnase1	3	0.96639	0.96659	0.999975	18814	0	0.90201	0.033613	0.08354	0.962714	1733	3	0.90201
Acox1	3	0.96634	0.96654	0.999975	18813	0	1.221	0.033659	0.083644	0.962714	1734	3	1.221
3110052M02Rik	4	0.38973	0.54108	0.991548	10096	1	1.129	0.028758	0.083785	0.962714	1523	3	1.129
Pcdhb18	4	0.83806	0.83882	0.998474	16313	1	0.55629	0.028758	0.083785	0.962714	1522	2	0.55629
Asic1	3	0.34669	0.48592	0.991548	9380	1	2.0051	0.03383	0.084022	0.962714	1739	2	2.0051
Runx3	3	0.94202	0.94216	0.999975	18341	0	2.2158	0.03383	0.084022	0.962714	1741	3	2.2158
Skil	3	0.92658	0.92668	0.999975	18030	0	2.2158	0.03383	0.084022	0.962714	1740	2	2.2158
Wipf2	3	0.32718	0.46893	0.991548	9029	1	2.2158	0.03383	0.084022	0.962714	1738	2	2.2158
Zfp831	3	0.48481	0.55973	0.991548	11619	1	2.2158	0.03383	0.084022	0.962714	1737	2	2.2158
Ace2	4	0.49357	0.64078	0.996164	11742	1	1.6349	0.028892	0.084048	0.962714	1525	2	1.6349
0610010K14Rik	4	0.84332	0.84356	0.998474	16400	1	1.0332	0.028902	0.084069	0.962714	1527	3	1.0332
Echdc1	4	0.21957	0.37927	0.991548	6963	2	-0.18405	0.028902	0.084069	0.962714	1526	2	-0.18405
Gm10104	2	0.85633	0.85617	0.998474	16644	0	2.4667	0.046985	0.08412	0.962714	2240	2	2.4667
Trmt10c	1	0.91584	0.91627	0.999975	17800	0	2.7491	0.084156	0.084146	0.962714	3480	1	2.7491
Olfr1184	4	0.74767	0.77163	0.996164	14863	1	1.666	0.028992	0.084251	0.962714	1528	2	1.666
Upk2	3	0.96606	0.96624	0.999975	18809	0	0.81304	0.03394	0.084265	0.962714	1745	3	0.81304
Asph	4	0.6415	0.71262	0.996164	13441	1	2.1377	0.029042	0.084342	0.962714	1531	3	2.1377
Cacul1	4	0.92309	0.92299	0.999975	17946	0	2.1536	0.029059	0.084383	0.962714	1532	3	2.1536
Nomo1	3	0.96599	0.96616	0.999975	18808	0	1.3737	0.034005	0.084413	0.962714	1750	3	1.3737
Bcl2a1a	3	0.96596	0.96613	0.999975	18807	0	1.1319	0.034038	0.084503	0.962714	1751	3	1.1319
Vmn1r211	4	0.042029	0.11045	0.968822	2081	2	0.032516	0.029136	0.084532	0.962714	1534	2	0.032516
Vmn2r63	4	0.85313	0.85278	0.998474	16583	1	1.2525	0.029158	0.084582	0.962714	1535	2	1.2525
Gab3	2	0.95253	0.95247	0.999975	18517	0	2.2145	0.047467	0.084911	0.962714	2272	2	2.2145
Ndufb9	2	0.95253	0.95247	0.999975	18516	0	1.7939	0.047467	0.084911	0.962714	2273	2	1.7939
Psmg2	3	0.68498	0.69451	0.996164	14027	1	2.6295	0.034234	0.084929	0.962714	1753	2	2.6295
Reg1	3	0.31434	0.45397	0.991548	8799	2	-0.58626	0.034239	0.084941	0.962714	1755	1	-0.58626
Tbc1d5	3	0.81465	0.81451	0.998474	15924	0	0.25706	0.034239	0.084941	0.962714	1756	1	0.25706
9330159F19Rik	3	0.96575	0.96591	0.999975	18802	0	0.84417	0.034251	0.084969	0.962714	1757	3	0.84417
4930444G20Rik	3	0.96573	0.96589	0.999975	18800	0	1.1108	0.034274	0.085016	0.962714	1759	3	1.1108
Tomm20l	4	0.26791	0.42486	0.991548	7904	2	-0.82185	0.029391	0.085027	0.962714	1543	1	-0.82185
Slc16a9	4	0.87666	0.87624	0.998474	17067	0	1.4945	0.029425	0.085094	0.962714	1546	3	1.4945
Synpr	4	0.9413	0.94125	0.999975	18327	0	1.9975	0.029461	0.085163	0.962714	1547	3	1.9975
Ndufa8	2	0.83557	0.83529	0.998474	16263	0	2.5085	0.047702	0.085308	0.962714	2281	1	2.5085
Gm5591	3	0.31973	0.46017	0.991548	8893	2	-0.6294	0.034454	0.085433	0.962714	1761	1	-0.6294
Cd302	4	0.18574	0.3471	0.991548	6307	1	0.70778	0.029621	0.085479	0.962714	1552	2	0.70778
Il1a	4	0.71554	0.75186	0.996164	14422	1	-0.11225	0.029621	0.085479	0.962714	1550	1	-0.11225
Vmn1r230	4	0.00013082	0.00050066	0.738206	11	3	-5.3352	0.029621	0.085479	0.962714	1551	1	-5.3352
Raet1d	4	0.44652	0.59562	0.996164	11009	1	1.3547	0.029669	0.085584	0.962714	1557	3	1.3547
Rnpc3	1	0.91435	0.91478	0.999975	17776	0	2.9828	0.085648	0.085634	0.962714	3524	1	2.9828
Ppargc1b	4	0.18955	0.35071	0.991548	6375	2	0.57833	0.029721	0.085697	0.962714	1559	2	0.57833
Pkp4	4	0.44297	0.59218	0.996164	10954	1	1.5269	0.029729	0.085705	0.962714	1560	3	1.5269
Fam63a	4	0.80528	0.81195	0.998474	15822	1	0.90327	0.029736	0.085721	0.962714	1561	2	0.90327
Tnfaip8l2	4	0.27675	0.43329	0.991548	8073	1	1.6058	0.029738	0.085723	0.962714	1562	2	1.6058
Fcgbp	3	0.96541	0.96558	0.999975	18792	0	1.1035	0.034587	0.08574	0.962714	1766	3	1.1035
Btf3l4	3	0.73478	0.73686	0.996164	14690	1	2.211	0.034609	0.085784	0.962714	1769	2	2.211
Sgta	4	0.96757	0.96751	0.999975	18837	0	1.8388	0.029782	0.085813	0.962714	1563	2	1.8388
Gm7903	4	0.58944	0.68827	0.996164	12862	1	0.30515	0.029793	0.085831	0.962714	1564	2	0.30515
Pxmp2	4	0.56624	0.67821	0.996164	12599	1	1.6882	0.02986	0.08596	0.962714	1565	3	1.6882
Mia2	4	0.8845	0.88412	0.998474	17247	0	1.7756	0.029966	0.086168	0.962714	1570	3	1.7756
Gm15093	3	0.93727	0.93745	0.999975	18232	0	1.0692	0.034799	0.086217	0.962714	1773	2	1.0692
Paqr7	3	0.57352	0.61421	0.996164	12681	1	-0.062804	0.034799	0.086217	0.962714	1774	1	-0.062804
Esp23	4	0.63382	0.7089	0.996164	13345	1	1.5329	0.030028	0.086284	0.962714	1572	3	1.5329
Gm16381	2	0.8908	0.89048	0.999975	17349	0	2.5627	0.048304	0.086289	0.962714	2299	2	2.5627
Cyp2u1	3	0.96517	0.96534	0.999975	18788	0	1.0922	0.034833	0.086299	0.962714	1775	3	1.0922
Ccpg1	4	0.60392	0.69488	0.996164	13031	1	2.1684	0.03004	0.086308	0.962714	1573	3	2.1684
Insl6	4	0.38348	0.53513	0.991548	9978	2	0.82399	0.030086	0.086391	0.962714	1575	2	0.82399
Epb4.1	3	0.9651	0.96527	0.999975	18787	0	1.0055	0.034902	0.086461	0.962714	1777	3	1.0055
Tm9sf1	4	0.85476	0.85439	0.998474	16611	1	2.0243	0.030124	0.086474	0.962714	1577	3	2.0243
Erp27	3	0.62312	0.64807	0.996164	13224	1	2.442	0.034934	0.086536	0.962714	1778	2	2.442
Sav1	4	0.95261	0.9525	0.999975	18519	0	1.793	0.03016	0.08654	0.962714	1578	3	1.793
Sumo3	3	0.74806	0.7491	0.996164	14899	1	1.8547	0.034971	0.08662	0.962714	1779	2	1.8547
Edaradd	4	0.41165	0.56214	0.991548	10438	2	0.82567	0.030195	0.086627	0.962714	1579	2	0.82567
Lppr4	4	0.57159	0.68043	0.996164	12658	1	1.653	0.030288	0.086796	0.962714	1583	3	1.653
Mylk4	4	0.90875	0.90851	0.999975	17670	0	1.856	0.030288	0.086796	0.962714	1582	3	1.856
Prpsap2	4	0.24701	0.4051	0.991548	7504	2	0.73009	0.030288	0.086796	0.962714	1584	2	0.73009
Hck	4	0.42904	0.57889	0.996164	10741	1	2.0946	0.030329	0.086875	0.962714	1585	3	2.0946
Ndufs5	1	0.913	0.9134	0.999975	17755	0	2.5044	0.087001	0.086987	0.962714	3578	1	2.5044
Ifrd2	4	0.85561	0.8552	0.998474	16628	1	1.1953	0.030425	0.087068	0.962714	1590	3	1.1953
Upf2	3	0.16209	0.27047	0.991548	5794	1	2.6912	0.035193	0.087148	0.962714	1786	2	2.6912
Vmn1r209	4	0.10944	0.23332	0.991403	4264	2	1.0032	0.030483	0.087171	0.962714	1591	2	1.0032
Ankmy1	3	0.86437	0.86437	0.998474	16795	0	0.3574	0.035229	0.087229	0.962714	1787	1	0.3574
Tmem231	4	0.39376	0.54494	0.991548	10157	1	1.5189	0.030515	0.087238	0.962714	1592	2	1.5189
Mapk8ip2	3	0.31765	0.45774	0.991548	8859	1	2.5947	0.035242	0.087257	0.962714	1788	2	2.5947
Trappc2	4	0.63879	0.71131	0.996164	13412	1	1.2872	0.030589	0.08737	0.962714	1593	3	1.2872
Gm5916	3	0.78654	0.7866	0.996164	15470	0	2.3746	0.035321	0.08743	0.962714	1791	2	2.3746
Aim1l	3	0.07107	0.15526	0.983967	3092	1	2.0641	0.035358	0.087515	0.962714	1792	2	2.0641
Ppapdc1b	4	0.2356	0.39438	0.991548	7273	1	0.83778	0.030713	0.087639	0.962714	1599	2	0.83778
Vmn1r234	4	0.15929	0.31608	0.991548	5723	2	-0.33896	0.030713	0.087639	0.962714	1598	2	-0.33896
Vmn1r192	2	0.93819	0.9382	0.999975	18257	0	2.7253	0.049107	0.087661	0.962714	2327	2	2.7253
7-Sep	4	0.38373	0.53535	0.991548	9986	1	2.1888	0.030776	0.087757	0.962714	1601	3	2.1888
C8b	4	0.63088	0.7075	0.996164	13311	1	1.8641	0.030776	0.087757	0.962714	1600	3	1.8641
Col6a6	4	0.97014	0.97008	0.999975	18879	0	2.118	0.030796	0.087793	0.962714	1602	3	2.118
Prkaa1	4	0.97575	0.97571	0.999975	18972	0	1.498	0.030802	0.087803	0.962714	1603	3	1.498
Ypel3	4	0.74767	0.77163	0.996164	14857	1	1.7894	0.030832	0.087873	0.962714	1607	3	1.7894
Nap1l5	4	0.97562	0.97557	0.999975	18970	0	1.8759	0.030844	0.087903	0.962714	1608	3	1.8759
1700026D08Rik	3	0.85804	0.85804	0.998474	16671	0	0.3464	0.035552	0.087941	0.962714	1804	1	0.3464
Kpna2	3	0.31166	0.45079	0.991548	8745	1	0.62037	0.035552	0.087941	0.962714	1805	1	0.62037
Olfr482	3	0.66193	0.67648	0.996164	13746	1	2.761	0.035569	0.087975	0.962714	1806	2	2.761
Sirt4	3	0.96443	0.96464	0.999975	18774	0	1.7861	0.03557	0.087977	0.962714	1807	3	1.7861
Cfl2	2	0.57335	0.57527	0.996164	12677	1	1.6633	0.049351	0.088065	0.962714	2340	1	1.6633
Mup9	2	0.70859	0.70827	0.996164	14334	0	1.9235	0.049351	0.088065	0.962714	2341	1	1.9235
Gsdma3	4	0.46795	0.6162	0.996164	11336	1	1.1787	0.030942	0.088108	0.962714	1612	3	1.1787
Slc2a6	4	0.78134	0.79419	0.996164	15387	1	0.073542	0.030942	0.088108	0.962714	1611	1	0.073542
Trim12c	4	0.24054	0.39897	0.991548	7364	1	1.9842	0.030981	0.088186	0.962714	1614	3	1.9842
Pramef25	3	0.83371	0.83369	0.998474	16223	0	0.39597	0.035703	0.088292	0.962714	1812	1	0.39597
Ccr10	4	0.65994	0.72173	0.996164	13651	1	1.6007	0.031083	0.088405	0.962714	1615	2	1.6007
Myocd	3	0.96413	0.96435	0.999975	18766	0	1.147	0.035866	0.088647	0.962714	1817	3	1.147
Bend4	4	0.89422	0.89395	0.999975	17397	0	1.8218	0.031199	0.088653	0.962714	1618	3	1.8218
Ano4	4	0.14558	0.29399	0.991548	5335	3	-0.67928	0.031229	0.088704	0.962714	1620	1	-0.67928
Rhot1	4	0.27263	0.42935	0.991548	7998	2	0.42651	0.031229	0.088704	0.962714	1619	2	0.42651
Cds1	4	0.84663	0.84663	0.998474	16468	1	1.3332	0.03123	0.088707	0.962714	1621	3	1.3332
Mettl7a2	4	0.90278	0.90249	0.999975	17553	0	1.7143	0.031232	0.088708	0.962714	1622	3	1.7143
Ephb1	4	0.68488	0.7348	0.996164	14024	1	1.7693	0.031255	0.088763	0.962714	1623	3	1.7693
Agr2	3	0.96407	0.96428	0.999975	18762	0	1.6962	0.035929	0.08879	0.962714	1820	3	1.6962
Slc43a1	4	0.58504	0.68627	0.996164	12816	1	2.021	0.031301	0.088851	0.962714	1626	3	2.021
Lancl1	4	0.28867	0.4445	0.991548	8282	1	1.7201	0.031353	0.088962	0.962714	1630	3	1.7201
Olfr172	4	0.8645	0.86409	0.998474	16797	0	1.4398	0.031369	0.088988	0.962714	1632	2	1.4398
Dgkh	4	0.96175	0.96167	0.999975	18710	0	1.8591	0.031381	0.089008	0.962714	1633	3	1.8591
Cyp8b1	4	0.90643	0.90617	0.999975	17620	0	1.532	0.031403	0.089054	0.962714	1634	3	1.532
Mief2	4	0.06829	0.15996	0.984787	3018	1	1.8863	0.031409	0.089069	0.962714	1635	3	1.8863
Clip4	4	0.5368	0.66598	0.996164	12291	1	1.1765	0.031427	0.089104	0.962714	1638	2	1.1765
H2afy2	4	0.72704	0.75875	0.996164	14567	1	1.4765	0.03145	0.089149	0.962714	1639	2	1.4765
Pnkd	4	0.97557	0.97552	0.999975	18968	0	1.6383	0.031458	0.089168	0.962714	1640	3	1.6383
9430069I07Rik	3	0.96388	0.96409	0.999975	18761	0	2.36	0.036116	0.089218	0.962714	1823	3	2.36
Esx1	4	0.90017	0.89984	0.999975	17510	0	1.8096	0.031489	0.089242	0.962714	1643	3	1.8096
E2f8	3	0.62675	0.65065	0.996164	13263	1	-0.42299	0.036133	0.089258	0.962714	1824	1	-0.42299
Nek11	4	0.32335	0.47741	0.991548	8964	1	1.6104	0.031574	0.089409	0.962714	1648	3	1.6104
Pou2af1	4	0.0076506	0.026183	0.951273	475	1	0.36399	0.031574	0.089409	0.962714	1650	2	0.36399
Zc3hav1l	4	0.49294	0.64021	0.996164	11735	1	-0.058096	0.031574	0.089409	0.962714	1649	1	-0.058096
Uqcc2	1	0.91057	0.91092	0.999975	17700	0	3.088	0.089433	0.089436	0.962714	3647	1	3.088
Cyp3a44	3	0.96373	0.96396	0.999975	18757	0	0.93296	0.036266	0.089552	0.962714	1829	3	0.93296
Il17rd	3	0.42678	0.52734	0.991548	10708	1	2.344	0.036307	0.089647	0.962714	1830	2	2.344
Eif2s3y	4	0.97164	0.9716	0.999975	18903	0	1.3389	0.031712	0.089667	0.962714	1651	3	1.3389
Clvs2	4	0.2647	0.42185	0.991548	7857	2	0.84298	0.031726	0.0897	0.962714	1652	2	0.84298
Coq9	3	0.7164	0.72064	0.996164	14436	1	-0.1888	0.03637	0.089782	0.962714	1832	1	-0.1888
Gtf3c4	1	0.91018	0.91055	0.999975	17693	0	2.8284	0.089815	0.089817	0.962714	3661	1	2.8284
Gab1	4	0.49664	0.64376	0.996164	11790	1	1.6012	0.031795	0.089834	0.962714	1654	2	1.6012
Dpf3	4	0.62477	0.70462	0.996164	13242	1	0.27716	0.031861	0.089958	0.962714	1656	2	0.27716
Zfp217	4	0.91685	0.91666	0.999975	17818	0	0.24072	0.031861	0.089958	0.962714	1657	1	0.24072
1700113H08Rik	2	0.94951	0.94947	0.999975	18469	0	1.4973	0.050492	0.089983	0.962714	2378	2	1.4973
Hoxb13	4	0.41627	0.56656	0.994659	10515	1	1.5109	0.03193	0.090086	0.962714	1659	3	1.5109
Hspbap1	4	0.29901	0.45425	0.991548	8493	1	1.7337	0.032086	0.090384	0.962714	1663	3	1.7337
Ckmt2	4	0.19916	0.3598	0.991548	6564	1	1.5709	0.03209	0.090389	0.962714	1664	3	1.5709
Zmat1	2	0.94924	0.94917	0.999975	18465	0	2.2064	0.050763	0.09044	0.962714	2392	2	2.2064
Olfr1148	3	0.44517	0.53728	0.991548	10989	1	2.2855	0.036671	0.090447	0.962714	1849	2	2.2855
Tomm70a	3	0.72647	0.72948	0.996164	14558	1	1.9936	0.036671	0.090447	0.962714	1848	2	1.9936
Dym	4	0.34976	0.50267	0.991548	9432	1	1.4574	0.032153	0.090508	0.962714	1665	2	1.4574
Usmg5	4	0.06868	0.16069	0.984787	3026	1	2.001	0.032182	0.090571	0.962714	1667	3	2.001
Ppil2	2	0.76977	0.76919	0.996164	15204	0	2.3601	0.050883	0.090628	0.962714	2397	1	2.3601
Igfbp3	3	0.96325	0.96348	0.999975	18748	0	1.196	0.036751	0.090641	0.962714	1852	3	1.196
Igf1	4	0.93262	0.93241	0.999975	18149	0	1.5246	0.032258	0.090722	0.962714	1670	2	1.5246
Camkk2	4	0.30791	0.46272	0.991548	8678	1	0.61489	0.032262	0.090733	0.962714	1673	3	0.61489
Olfr348	4	0.45832	0.60695	0.996164	11187	2	0.98244	0.032262	0.090733	0.962714	1672	2	0.98244
Tpbpb	4	0.054554	0.13439	0.978022	2552	1	1.9844	0.032327	0.090887	0.962714	1675	3	1.9844
Tmem246	4	0.30706	0.46194	0.991548	8662	2	0.87687	0.032362	0.090939	0.962714	1677	2	0.87687
Hyal1	3	0.96311	0.96333	0.999975	18744	0	0.91378	0.036893	0.09098	0.962714	1854	3	0.91378
Olfr902	4	0.69994	0.74295	0.996164	14224	1	1.6588	0.032397	0.091005	0.962714	1679	3	1.6588
Ggn	4	0.13769	0.28102	0.991548	5117	1	0.71736	0.032463	0.091144	0.962714	1680	2	0.71736
Cutal	3	0.73215	0.73451	0.996164	14644	1	-0.019628	0.036993	0.091188	0.962714	1862	1	-0.019628
Ddx3y	4	0.50159	0.64843	0.996164	11887	1	1.432	0.03249	0.091201	0.962714	1682	2	1.432
Gm13139	2	0.08605	0.14831	0.980827	3558	1	-0.26927	0.051227	0.091219	0.962714	2410	1	-0.26927
Olfr732	4	0.38471	0.53629	0.991548	9999	1	1.9026	0.032525	0.091258	0.962714	1683	3	1.9026
Dock11	1	0.90874	0.90912	0.999975	17669	0	2.4815	0.091256	0.091284	0.962714	3710	1	2.4815
Clpp	4	0.96204	0.96195	0.999975	18717	0	0.85677	0.032549	0.091315	0.962714	1684	2	0.85677
Sdf2	3	0.96292	0.96314	0.999975	18737	0	1.3073	0.037084	0.091394	0.962714	1863	3	1.3073
Olfr282	4	0.83812	0.83887	0.998474	16314	1	1.1289	0.032606	0.091425	0.962714	1686	3	1.1289
Vmn1r80	3	0.95951	0.95977	0.999975	18663	0	2.6371	0.037134	0.09151	0.962714	1865	3	2.6371
Cts7	4	0.79004	0.80044	0.996164	15526	1	2.0899	0.032665	0.091539	0.962714	1689	3	2.0899
Tmem9	4	0.83039	0.8322	0.998474	16166	1	0.56288	0.032692	0.091596	0.962714	1690	2	0.56288
Fam131b	4	0.20685	0.36714	0.991548	6724	1	1.7555	0.032752	0.091708	0.962714	1691	3	1.7555
Taar4	4	0.85471	0.85434	0.998474	16609	1	1.8893	0.032759	0.09172	0.962714	1692	3	1.8893
Slc44a1	3	0.9627	0.96293	0.999975	18729	0	0.8865	0.037305	0.091901	0.962714	1866	3	0.8865
Rps7	1	0.90809	0.90847	0.999975	17656	0	2.4374	0.09191	0.09193	0.962714	3742	1	2.4374
Mtrr	2	0.62324	0.623	0.996164	13226	1	2.1108	0.051685	0.091974	0.962714	2426	1	2.1108
Amica1	4	0.94017	0.94015	0.999975	18299	0	1.4487	0.032886	0.091979	0.962714	1694	3	1.4487
Dgkg	4	0.35698	0.5096	0.991548	9546	2	-0.36916	0.032922	0.092055	0.962714	1697	2	-0.36916
Ipo5	4	0.089693	0.19876	0.989861	3657	2	-1.3502	0.032922	0.092055	0.962714	1696	1	-1.3502
P3h1	4	0.025149	0.077183	0.968822	1395	3	-2.4361	0.032922	0.092055	0.962714	1695	1	-2.4361
Rxfp4	4	0.84532	0.84538	0.998474	16444	1	1.7744	0.032984	0.092185	0.962714	1701	3	1.7744
5730508B09Rik	3	0.75963	0.76009	0.996164	15044	1	-0.48153	0.037466	0.092265	0.962714	1873	1	-0.48153
Asprv1	3	0.12361	0.22231	0.989861	4711	1	0.90304	0.037466	0.092265	0.962714	1874	2	0.90304
Aup1	3	0.40991	0.51828	0.991548	10400	1	0.095901	0.037466	0.092265	0.962714	1875	1	0.095901
Epc2	3	0.52048	0.58089	0.996164	12147	1	1.1944	0.037466	0.092265	0.962714	1870	2	1.1944
Gm21319	3	0.59555	0.62903	0.996164	12927	1	-0.22238	0.037466	0.092265	0.962714	1872	1	-0.22238
Sdhaf2	3	0.88953	0.88957	0.999721	17321	0	0.7374	0.037466	0.092265	0.962714	1871	2	0.7374
Mast2	4	0.83672	0.83764	0.998474	16291	1	1.5937	0.033057	0.092322	0.962714	1703	3	1.5937
Olfr17	4	0.24319	0.40148	0.991548	7426	1	0.66951	0.033065	0.092338	0.962714	1704	2	0.66951
Slitrk3	3	0.9625	0.96273	0.999975	18725	0	1.0524	0.037497	0.092342	0.962714	1877	3	1.0524
Gpr39	4	0.24522	0.40339	0.991548	7470	1	1.3129	0.033075	0.092355	0.962714	1708	2	1.3129
Krt31	4	0.17383	0.33576	0.991548	6077	2	0.44156	0.033075	0.092355	0.962714	1706	2	0.44156
Prr23a	4	0.91571	0.91552	0.999975	17798	0	1.3119	0.033075	0.092355	0.962714	1707	2	1.3119
Rad54l2	4	0.8845	0.88412	0.998474	17169	0	1.6354	0.033075	0.092355	0.962714	1705	3	1.6354
Gne	1	0.9076	0.90799	0.999975	17644	0	3.0481	0.092402	0.09241	0.962714	3756	1	3.0481
Ghrhr	4	0.18287	0.34437	0.991548	6258	2	-0.85671	0.033123	0.092455	0.962714	1710	1	-0.85671
Ldhc	4	0.84213	0.84242	0.998474	16383	1	2.0007	0.033134	0.092479	0.962714	1711	3	2.0007
Akap2	4	0.29405	0.44954	0.991548	8381	1	1.6327	0.033191	0.092585	0.962714	1714	3	1.6327
Adgrb2	4	0.42167	0.57179	0.995336	10630	1	1.9036	0.033204	0.092612	0.962714	1715	3	1.9036
Ddx24	2	0.94389	0.94382	0.999975	18362	0	2.5635	0.052057	0.092617	0.962714	2437	2	2.5635
Ergic2	3	0.96236	0.96259	0.999975	18723	0	0.79649	0.03764	0.092672	0.962714	1885	3	0.79649
E330034G19Rik	4	0.76346	0.78198	0.996164	15088	1	-0.14867	0.033237	0.092674	0.962714	1717	1	-0.14867
Tspan17	3	0.96234	0.96257	0.999975	18722	0	1.3254	0.03766	0.09272	0.962714	1887	3	1.3254
Asic3	4	0.14477	0.29268	0.991548	5316	2	0.91466	0.033352	0.09292	0.96284	1719	2	0.91466
Olfr1440	4	0.67244	0.72818	0.996164	13867	1	0.2736	0.033352	0.09292	0.96284	1718	2	0.2736
Carm1	3	0.80187	0.80182	0.996164	15768	0	2.032	0.037767	0.09296	0.96284	1890	2	2.032
BC048502	4	0.019377	0.062139	0.951273	1118	2	0.70429	0.033369	0.092966	0.96284	1720	2	0.70429
Tubb5	2	0.41768	0.44115	0.991548	10574	1	1.7017	0.052372	0.093152	0.96284	2455	1	1.7017
Myl4	4	0.93357	0.93341	0.999975	18180	0	0.59551	0.033466	0.093163	0.96284	1725	3	0.59551
Zmym2	4	0.49986	0.64681	0.996164	11850	2	1.0837	0.033475	0.093182	0.96284	1726	2	1.0837
Prph2	3	0.96212	0.96234	0.999975	18719	0	1.6932	0.037879	0.093221	0.96284	1894	3	1.6932
Xcl1	3	0.96211	0.96233	0.999975	18718	0	1.0127	0.037889	0.093247	0.96284	1895	3	1.0127
Slc13a3	4	0.60749	0.69647	0.996164	13063	1	1.6152	0.033522	0.093266	0.96284	1729	2	1.6152
Arfgap2	3	0.08973	0.1793	0.989861	3659	1	0.43576	0.037939	0.093355	0.96284	1896	2	0.43576
Cmtm3	4	0.59629	0.69136	0.996164	12933	1	0.16771	0.033581	0.093374	0.96284	1732	2	0.16771
Spsb2	4	0.57231	0.68074	0.996164	12666	1	0.15643	0.033581	0.093374	0.96284	1731	2	0.15643
Meig1	4	0.93059	0.93039	0.999975	18111	0	1.9738	0.033698	0.093609	0.964358	1735	3	1.9738
Sema6c	3	0.79218	0.79224	0.996164	15558	0	0.064145	0.038111	0.093734	0.964358	1902	1	0.064145
Gp1ba	3	0.046359	0.11209	0.968822	2260	1	2.3584	0.038133	0.093778	0.964358	1904	2	2.3584
Ddx51	4	0.10628	0.22785	0.989861	4169	1	1.8301	0.033788	0.093786	0.964358	1736	2	1.8301
Axl	4	0.97181	0.97178	0.999975	18907	0	1.3316	0.033839	0.093889	0.964358	1743	3	1.3316
Vmn1r83	4	0.27085	0.42763	0.991548	7958	2	-0.77318	0.033839	0.093889	0.964358	1742	1	-0.77318
Mrps18a	2	0.94717	0.94708	0.999975	18452	0	2.7454	0.052834	0.093916	0.964358	2474	2	2.7454
Gm5935	2	0.94705	0.94698	0.999975	18449	0	1.7942	0.052945	0.094086	0.964358	2478	2	1.7942
Uchl5	4	0.67103	0.72744	0.996164	13856	1	1.6614	0.033948	0.094103	0.964358	1746	3	1.6614
Mrgpra1	3	0.26606	0.39668	0.991548	7875	1	2.4957	0.03828	0.09412	0.964358	1909	2	2.4957
Irf1	4	0.13979	0.28449	0.991548	5180	1	2.0269	0.033975	0.09415	0.964358	1747	3	2.0269
Rxra	4	0.053511	0.13239	0.976957	2514	2	-0.51304	0.033982	0.094162	0.964358	1748	2	-0.51304
Fgfr4	4	0.91227	0.9121	0.999975	17742	0	1.6939	0.033984	0.094165	0.964358	1749	3	1.6939
Fkbp15	3	0.96167	0.96191	0.999975	18708	0	1.7204	0.038328	0.094243	0.964652	1911	3	1.7204
Trmt6	3	0.89796	0.89805	0.999975	17464	0	0.6497	0.038412	0.094408	0.96584	1915	2	0.6497
Ccl27a	4	0.35815	0.51075	0.991548	9567	2	-0.20963	0.034211	0.09466	0.966351	1752	2	-0.20963
6330403A02Rik	3	0.96147	0.96172	0.999975	18705	0	0.9803	0.038534	0.094694	0.966351	1920	3	0.9803
Rapgef1	4	0.64569	0.71464	0.996164	13495	1	1.3574	0.034235	0.094711	0.966351	1754	3	1.3574
Apoc1	2	0.92096	0.92082	0.999975	17903	0	2.5128	0.053331	0.094772	0.966351	2498	2	2.5128
1110059G10Rik	4	0.55016	0.67145	0.996164	12422	1	0.59852	0.034269	0.094775	0.966351	1758	2	0.59852
Olfr435	3	0.44454	0.53693	0.991548	10979	1	2.1337	0.03861	0.094855	0.966351	1921	2	2.1337
Prox1	3	0.73275	0.73504	0.996164	14651	1	2.1337	0.03861	0.094855	0.966351	1923	2	2.1337
Tas2r114	3	0.88953	0.88957	0.999721	17336	0	2.1337	0.03861	0.094855	0.966351	1922	2	2.1337
Pdgfb	4	0.19374	0.35469	0.991548	6452	1	1.8387	0.034406	0.095056	0.967889	1760	3	1.8387
Rhoh	4	0.87257	0.87219	0.998474	16993	0	0.83964	0.034498	0.095217	0.968012	1763	2	0.83964
Rpp30	4	0.41165	0.56214	0.991548	10448	2	-0.074355	0.034498	0.095217	0.968012	1762	1	-0.074355
Soat1	4	0.93794	0.93791	0.999975	18250	0	0.75791	0.034498	0.095217	0.968012	1764	3	0.75791
Mdga1	4	0.53126	0.66374	0.996164	12236	1	2.0487	0.03458	0.095374	0.968228	1765	3	2.0487
Prps1	4	0.93254	0.93233	0.999975	18146	0	2.0379	0.034607	0.095419	0.968228	1767	3	2.0379
Slc36a4	4	0.90803	0.90779	0.999975	17655	0	2.0836	0.034607	0.095419	0.968228	1768	3	2.0836
Gm4567	3	0.12404	0.22288	0.989861	4729	1	0.64131	0.038863	0.095437	0.968228	1930	2	0.64131
4933436I01Rik	4	0.096511	0.21082	0.989861	3871	1	0.8978	0.034727	0.095663	0.970021	1770	2	0.8978
Sirt6	4	0.71419	0.75105	0.996164	14404	1	1.6064	0.034783	0.095758	0.970475	1772	3	1.6064
Hpca	3	0.32416	0.46541	0.991548	8982	1	0.95534	0.039056	0.095886	0.970793	1937	2	0.95534
Six6	3	0.96094	0.96123	0.999975	18699	0	1.4204	0.039057	0.09589	0.970793	1938	3	1.4204
Pde1a	4	0.69548	0.74053	0.996164	14176	1	1.2604	0.03487	0.095939	0.970793	1776	3	1.2604
Olfr1448	4	0.67805	0.73109	0.996164	13928	1	1.7232	0.034988	0.096157	0.971201	1780	3	1.7232
Sptan1	4	0.9231	0.92299	0.999975	17947	0	1.4628	0.035012	0.096204	0.971201	1781	2	1.4628
Tex38	3	0.9608	0.96109	0.999975	18695	0	0.6423	0.039202	0.096227	0.971201	1945	3	0.6423
Grasp	2	0.94578	0.94568	0.999975	18375	0	2.1746	0.054218	0.096281	0.971201	2532	2	2.1746
Olfr165	4	0.45283	0.60166	0.996164	11108	1	1.3284	0.035054	0.096293	0.971201	1782	2	1.3284
Kif20b	4	0.97296	0.97291	0.999975	18922	0	1.6701	0.03507	0.096328	0.971201	1783	3	1.6701
Lrp6	4	0.049754	0.12518	0.970994	2392	1	1.2933	0.03507	0.096328	0.971201	1784	3	1.2933
Zfp607	3	0.75848	0.75897	0.996164	15027	1	0.049886	0.039271	0.096387	0.971292	1948	1	0.049886
Kri1	3	0.48481	0.55973	0.991548	11618	1	2.3319	0.039293	0.096436	0.971292	1949	2	2.3319
Aasdhppt	2	0.76977	0.76919	0.996164	15185	0	2.0066	0.054346	0.096516	0.971429	2534	1	2.0066
Slc25a36	4	0.74767	0.77163	0.996164	14880	1	0.007771	0.035185	0.09655	0.971429	1785	1	0.007771
Tff3	4	0.96504	0.96499	0.999975	18786	0	0.87525	0.035242	0.096678	0.971693	1789	2	0.87525
Cntnap2	4	0.12526	0.2602	0.991548	4755	2	0.91787	0.035289	0.096769	0.971693	1790	2	0.91787
Pramel3	3	0.39338	0.5096	0.991548	10150	1	1.1341	0.039507	0.096918	0.971693	1954	2	1.1341
Atp8b3	4	0.96503	0.96498	0.999975	18785	0	1.7853	0.03541	0.097008	0.971693	1794	3	1.7853
Pom121	4	0.43452	0.58412	0.996164	10815	1	1.6734	0.035431	0.09705	0.971693	1795	3	1.6734
Bscl2	4	0.090202	0.19966	0.989861	3669	1	1.7233	0.035458	0.097106	0.971693	1797	3	1.7233
Akap6	4	0.12116	0.25329	0.991548	4611	3	-0.76704	0.035528	0.097226	0.971693	1801	1	-0.76704
Opn3	4	0.22492	0.3843	0.991548	7073	2	-0.55941	0.035528	0.097226	0.971693	1802	1	-0.55941
Plgrkt	4	0.31361	0.46822	0.991548	8783	2	-0.17256	0.035528	0.097226	0.971693	1799	2	-0.17256
Rab2a	4	0.0985	0.21427	0.989861	3932	3	-1.622	0.035528	0.097226	0.971693	1800	1	-1.622
Vmn2r86	4	0.01249	0.041273	0.951273	745	2	-2.0709	0.035528	0.097226	0.971693	1798	1	-2.0709
Zeb1	4	0.97647	0.97647	0.999975	18988	0	1.6654	0.035543	0.097267	0.971693	1803	3	1.6654
Igsf8	4	0.89272	0.89243	0.999975	17371	0	1.3925	0.035571	0.09732	0.971693	1808	3	1.3925
Nfkb1	4	0.4004	0.5514	0.991548	10253	2	1.0989	0.035664	0.097491	0.971693	1809	2	1.0989
Cplx3	4	0.77151	0.78743	0.996164	15247	1	1.6324	0.035698	0.097557	0.971693	1810	3	1.6324
Smpd1	4	0.893	0.89272	0.999975	17375	0	1.3224	0.0357	0.097566	0.971693	1811	2	1.3224
Pim2	4	0.24488	0.40307	0.991548	7463	1	1.5649	0.035712	0.097597	0.971693	1813	2	1.5649
Poll	2	0.945	0.94492	0.999975	18371	0	2.4772	0.055001	0.097639	0.971693	2560	2	2.4772
Stag2	4	0.5393	0.66698	0.996164	12314	1	1.7039	0.035797	0.097759	0.971693	1814	3	1.7039
Safb	4	0.65797	0.72075	0.996164	13630	1	1.3989	0.035798	0.09776	0.971693	1815	3	1.3989
Crct1	4	0.8345	0.83578	0.998474	16239	1	1.1226	0.035814	0.097788	0.971693	1816	3	1.1226
Mapkapk2	3	0.49412	0.56517	0.993912	11757	1	2.325	0.039906	0.097837	0.971693	1968	2	2.325
Tmub2	4	0.84721	0.84715	0.998474	16479	1	1.3511	0.035892	0.09794	0.971693	1819	3	1.3511
Mlana	4	0.40104	0.55203	0.991548	10257	1	1.6224	0.036019	0.098193	0.971693	1821	3	1.6224
Serpinb1a	4	0.11325	0.2399	0.991403	4379	3	-1.2239	0.036043	0.098249	0.971693	1822	1	-1.2239
Fbxw19	3	0.95986	0.96013	0.999975	18671	0	1.45	0.04014	0.098374	0.971693	1975	3	1.45
Nhp2	3	0.80187	0.80182	0.996164	15716	0	0.50196	0.040151	0.098391	0.971693	1976	1	0.50196
Jakmip2	3	0.95984	0.96011	0.999975	18670	0	1.0957	0.040156	0.098403	0.971693	1977	3	1.0957
Zxdc	4	0.93003	0.92984	0.999975	18101	0	1.6153	0.036147	0.09844	0.971693	1825	3	1.6153
Mum1l1	4	0.90265	0.90235	0.999975	17549	0	1.1986	0.036169	0.098483	0.971693	1826	2	1.1986
Lemd2	3	0.18523	0.29922	0.991548	6303	2	-0.69111	0.040215	0.098532	0.971693	1979	1	-0.69111
Svs1	3	0.92095	0.921	0.999975	17902	0	2.095	0.040234	0.098569	0.971693	1980	2	2.095
Gjb1	4	0.50972	0.65531	0.996164	12006	1	1.1714	0.036214	0.098587	0.971693	1828	2	1.1714
Cox7c	3	0.93765	0.93783	0.999975	18243	0	2.0758	0.040252	0.098614	0.971693	1981	2	2.0758
Olfr996	3	0.022342	0.057306	0.951273	1257	1	1.1344	0.040344	0.098804	0.971693	1990	2	1.1344
Olfr218	4	0.23209	0.39111	0.991548	7195	2	-0.31771	0.036329	0.098814	0.971693	1831	2	-0.31771
Dock1	4	0.97482	0.97477	0.999975	18958	0	1.8378	0.03637	0.098895	0.971693	1833	3	1.8378
Smtn	4	0.96023	0.96014	0.999975	18685	0	1.4216	0.036376	0.098913	0.971693	1834	3	1.4216
Cemip	4	0.53492	0.6652	0.996164	12274	1	1.6509	0.036419	0.098993	0.971693	1835	2	1.6509
Ssr3	3	0.072539	0.15716	0.983967	3141	1	-0.45534	0.040429	0.099007	0.971693	1992	1	-0.45534
Gm7694	4	0.39109	0.54239	0.991548	10113	2	1.0753	0.036456	0.099073	0.971693	1836	2	1.0753
Spats2l	3	0.82684	0.82677	0.998474	16116	0	-0.27885	0.040472	0.099104	0.971693	1993	1	-0.27885
Rdh10	4	0.11623	0.24489	0.991548	4463	2	0.49007	0.036468	0.099105	0.971693	1837	2	0.49007
Rdx	4	0.12332	0.25693	0.991548	4690	2	-0.67385	0.036472	0.099111	0.971693	1838	2	-0.67385
Myoc	4	0.4797	0.62745	0.996164	11531	1	1.5384	0.036517	0.099208	0.971693	1839	3	1.5384
Megf10	4	0.94024	0.94021	0.999975	18302	0	1.7803	0.03653	0.099235	0.971693	1840	3	1.7803
Grik4	4	0.89294	0.89266	0.999975	17374	0	1.799	0.036541	0.099255	0.971693	1841	3	1.799
Pdzd7	3	0.461	0.54604	0.991548	11221	1	0.017564	0.040558	0.099283	0.971693	1996	1	0.017564
Tmem203	3	0.95376	0.95409	0.999975	18545	0	1.3953	0.040558	0.099283	0.971693	1995	3	1.3953
Bloc1s4	3	0.43065	0.52943	0.991548	10767	1	2.1862	0.040562	0.099294	0.971693	1997	2	2.1862
Arih2	4	0.95518	0.95509	0.999975	18573	0	1.7666	0.036613	0.099401	0.971693	1843	3	1.7666
Olfr1341	3	0.95939	0.95965	0.999975	18659	0	0.69073	0.040613	0.099409	0.971693	2000	3	0.69073
Dhdh	4	0.16626	0.32722	0.991548	5912	1	1.352	0.036643	0.099463	0.971693	1846	2	1.352
Vmn1r201	4	0.06617	0.15608	0.983967	2934	1	-0.3711	0.036643	0.099463	0.971693	1845	1	-0.3711
Nfam1	3	0.62145	0.64684	0.996164	13208	1	2.0835	0.040644	0.099487	0.971693	2002	2	2.0835
Gm694	2	0.82696	0.82669	0.998474	16117	0	2.088	0.056117	0.0995	0.971693	2597	1	2.088
Cmtm5	4	0.41662	0.5669	0.994994	10517	1	1.645	0.036665	0.099504	0.971693	1847	3	1.645
Ksr2	3	0.56479	0.60859	0.996164	12593	1	2.389	0.040656	0.099513	0.971693	2003	2	2.389
Ccdc129	3	0.95934	0.9596	0.999975	18658	0	1.6406	0.04066	0.099518	0.971693	2004	3	1.6406
Aldh16a1	4	0.79858	0.80686	0.998474	15636	1	1.7622	0.036729	0.099617	0.97187	1850	3	1.7622
Wfdc6a	4	0.082261	0.18547	0.989861	3447	2	0.62354	0.036751	0.09966	0.97187	1851	2	0.62354
Gbp8	4	0.13233	0.27209	0.991548	4978	1	1.7989	0.036762	0.099685	0.97187	1853	3	1.7989
[truncated: 17,490 more rows]

## Sheet: IPA of depleted_IL2 vs Input
© 2000-2023 QIAGEN. All rights reserved.
Ingenuity Canonical Pathways	-log(p-value)	Ratio	z-score	Molecules
Oxidative Phosphorylation	17.7	0.33	-6.083	Atp5e,ATP5F1A,ATP5F1B,ATP5F1D,ATP5MC1,ATP5MF,ATP5PD,ATPAF2,COX11,COX15,COX4I1,Cox6c,CYCS,NDUFA1,NDUFA13,NDUFA2,NDUFA3,NDUFA6,NDUFA8,NDUFAB1,NDUFB10,NDUFB5,NDUFB6,NDUFB8,NDUFB9,NDUFS1,NDUFS2,NDUFS3,NDUFV2,SDHA,SDHB,SDHC,SDHD,UQCR10,UQCR11,UQCRB,UQCRQ
Sirtuin Signaling Pathway	15.6	0.199	1.265	ABCA1,ACLY,AKT1,ATG13,ATP5F1A,ATP5F1B,ATP5F1D,ATP5MC1,G6PD,GADD45G,GOT2,LDHA,MAPK1,NAMPT,NDUFA1,NDUFA13,NDUFA2,NDUFA3,NDUFA6,NDUFA8,NDUFAB1,NDUFAF1,NDUFB10,NDUFB5,NDUFB6,NDUFB8,NDUFB9,NDUFS1,NDUFS2,NDUFS3,NDUFV2,PGAM1,PGK1,POLR1A,POLR1B,POLR1C,POLR3D,PPARG,SDHA,SDHB,SDHC,SDHD,SLC25A5,SMARCA5,SOD1,SP1,STK11,TIMM10,TIMM13,TIMM50,TIMM8B,TNF,TOMM22,TOMM70,TRIM28,TUBA1C,XRCC5,XRCC6
tRNA Charging	15.5	0.538	-4.583	AARS2,CARS2,DARS2,FARS2,FARSA,GARS1,HARS1,IARS1,LARS1,LARS2,MARS2,NARS1,NARS2,PARS2,Qars,RARS2,SARS1,SARS2,TARS1,TARS2,VARS2
Kinetochore Metaphase Signaling Pathway	15.4	0.309	-1.3	ANAPC10,ANAPC13,ANAPC2,ANAPC5,AURKB,BIRC5,BUB3,CDC16,CDC27,CENPA,CENPH,CENPN,CENPO,CENPU,ENSA,ESPL1,INCENP,KAT5,KIF2C,KNTC1,MAD1L1,MAD2L1,MIS12,NSL1,PPP1CB,PPP1R7,RAD21,SKA2,SMC1A,SMC3,SPC24,SPDL1,ZW10,ZWILCH
NER (Nucleotide Excision Repair, Enhanced Pathway)	12.9	0.311	-3.128	CCNH,CHAF1B,COPS4,COPS6,COPS8,DDB1,DNA2,ERCC1,GTF2H2,GTF2H4,LIG3,MNAT1,NEDD8,POLA2,POLD1,POLD2,POLD3,POLK,POLR2A,POLR2E,POLR2J,RFC1,RFC2,RFC4,RFC5,RPA1,TOP2A,UVSSA
EIF2 Signaling	12.6	0.2	-5	AGO2,AKT1,EIF2B2,EIF2B3,EIF2B4,EIF2S1,EIF2S3,EIF3F,EIF3G,EIF3H,EIF4A1,EIF4E,ELP5,ELP6,ERAS,GRB2,MAPK1,PABPC1,PIK3CA,PIK3CB,PPP1CB,RAF1,Rpl22l1,RPL28,RPL30,RPL31,RPL35,RPL35A,Rpl36a,RPL36AL,RPL37A,RPL39,RPL7A,RPL7L1,RPLP2,RPS10,RPS11,RPS17,RPS18,RPS19,RPS21,RPS28,RPS3,RPS7,SHC1,SOS1
Mitochondrial Dysfunction	11.8	0.165	4.811	AIFM1,ATP1A1,ATP1B3,Atp5e,ATP5F1A,ATP5F1B,ATP5F1D,ATP5MC1,ATP5MF,ATP5PD,ATPAF2,CHP1,COX11,COX15,COX4I1,Cox6c,CPOX,CYCS,HSD17B10,NDUFA1,NDUFA13,NDUFA2,NDUFA3,NDUFA6,NDUFA8,NDUFAB1,NDUFAF1,NDUFB10,NDUFB5,NDUFB6,NDUFB8,NDUFB9,NDUFS1,NDUFS2,NDUFS3,NDUFV2,NRF1,OGDH,Pdha2,PDHB,PIK3CA,PIK3CB,PPARG,PRKACA,SAMM50,SDHA,SDHB,SDHC,SDHD,SOD1,TARDBP,TOMM22,TOMM70,UQCR10,UQCR11,UQCRB,UQCRQ
Cell Cycle Control of Chromosomal Replication	11.6	0.375	-4.583	CDC45,CDC7,CDK10,CDK2,CDK6,DNA2,MCM2,MCM3,MCM4,MCM5,MCM7,MCM9,ORC1,ORC2,ORC3,ORC5,ORC6,POLA2,POLD1,RPA1,TOP2A
Hereditary Breast Cancer Signaling	11.1	0.232	#NUM!	AKT1,ATM,ATR,CCND3,CDK6,ERAS,FANCA,FANCB,FANCG,FANCL,FANCM,GADD45G,HDAC3,MRE11,MSH6,NPM1,PIK3CA,PIK3CB,POLR2A,POLR2E,POLR2J,RAD50,RAD51,RFC1,RFC2,RFC4,RFC5,RPA1,SMARCA4,SMARCB1,SMARCC1,SMARCE1,TUBG1
Regulation of eIF4 and p70S6K Signaling	10.3	0.201	-1.732	AGO2,AKT1,EIF2B2,EIF2B3,EIF2B4,EIF2S1,EIF2S3,EIF3F,EIF3G,EIF3H,EIF4A1,EIF4E,ELP5,ELP6,ERAS,GRB2,MAPK1,MAPK14,PABPC1,PIK3CA,PIK3CB,PPP2CA,PPP2R1A,PPP2R2B,RAF1,RPS10,RPS11,RPS17,RPS18,RPS19,RPS21,RPS28,RPS3,RPS6KB1,RPS7,SHC1,SOS1
MicroRNA Biogenesis Signaling Pathway	8.94	0.187	-4.226	AGO2,AHCTF1,AKT1,ATM,DBR1,DDX1,DDX5,DIS3L,EGF,ERAS,EXOSC1,EXOSC10,EXOSC2,EXOSC4,EXOSC7,Fus,ILF2,MAPK1,MAPK14,NUP160,NUP93,NUP98,PIK3CA,PIK3CB,PNPT1,POLR2A,POLR2E,POLR2J,POLR3D,POM121/POM121C,RPS6KB1,SEH1L,TGFB3,XPO5,XRN1
Inhibition of ARE-Mediated mRNA Degradation Pathway	8.77	0.196	2.294	AGO2,AKT1,CNOT1,CNOT2,CNOT4,CNOT8,DCP2,DIS3L,EDC4,EXOSC1,EXOSC10,EXOSC2,EXOSC4,EXOSC7,MAPK1,MAPK14,PABPN1,PPP2CA,PPP2R1A,PPP2R2B,PRKACA,PSMB1,PSMB3,PSMC3,PSMC5,PSMC6,PSMD13,PSMD2,PSMD3,PSMD8,TNF,XRN1
Role of BRCA1 in DNA Damage Response	8.31	0.263	-1.897	ATM,ATR,FANCA,FANCB,FANCG,FANCL,FANCM,MRE11,MSH6,RAD50,RAD51,RFC1,RFC2,RFC4,RFC5,RPA1,SMARCA4,SMARCB1,SMARCC1,SMARCE1,TOPBP1
Mitotic Roles of Polo-Like Kinase	8.18	0.284	-1.897	ANAPC10,ANAPC13,ANAPC2,ANAPC5,CDC16,CDC27,CDC7,ESPL1,FBXO5,KIF11,KIF23,PKMYT1,PPP2CA,PPP2R1A,PPP2R2B,PRC1,RAD21,SMC1A,SMC3
Estrogen Receptor Signaling	7.56	0.132	-5.145	AKT1,ATP5F1A,ATP5F1B,ATP5F1D,ATP5MC1,CARM1,CTBP1,DDX5,EGF,EIF2B2,EIF2B3,EIF2B4,EIF4E,ERAS,GNB1L,GRB2,HDAC3,MAPK1,MED12,MED18,MED20,MYL12B,NDUFA13,NDUFA2,NDUFA3,NDUFA6,NDUFA8,NDUFAB1,NDUFAF1,NDUFB10,NDUFB5,NDUFB6,NDUFB8,NDUFB9,NDUFS1,NDUFS2,NDUFS3,NDUFV2,NRF1,PIK3CA,PIK3CB,PPP1CB,PRKACA,RAF1,RBFOX2,RPS6KB1,SDHA,SDHB,SDHC,SDHD,SHC1,SOS1,SP1,TRRAP
Glucocorticoid Receptor Signaling	7.53	0.119	#NUM!	AKT1,ATP5F1A,ATP5F1B,ATP5F1D,ATP5MC1,BCL2L1,CCNH,CHP1,EGF,ERAS,GJA1,GRB2,GTF2E1,GTF2F2,GTF2H2,GTF2H4,IL10RB,IL2RA,IL2RB,KRT31,MAPK1,MAPK14,MNAT1,NDUFA13,NDUFA2,NDUFA3,NDUFA6,NDUFA8,NDUFAB1,NDUFAF1,NDUFB10,NDUFB5,NDUFB6,NDUFB8,NDUFB9,NDUFS1,NDUFS2,NDUFS3,NDUFV2,PIK3CA,PIK3CB,PLA2G12A,POLR2A,POLR2E,POLR2J,PPARG,PRKACA,RAF1,SDHA,SDHB,SDHC,SDHD,SHC1,SMARCA4,SMARCB1,SMARCC1,SMARCE1,SOS1,STAT5A,STAT5B,…
Granzyme A Signaling	7.31	0.253	3.9	NDUFA1,NDUFA13,NDUFA2,NDUFA3,NDUFA6,NDUFA8,NDUFAB1,NDUFAF1,NDUFB10,NDUFB5,NDUFB6,NDUFB8,NDUFB9,NDUFS1,NDUFS2,NDUFS3,NDUFV2,NME1,XRCC6
Heme Biosynthesis II	7.09	0.778	-2.646	ALAD,ALAS1,CPOX,HMBS,PPOX,UROD,UROS
Protein Ubiquitination Pathway	6.96	0.147	#NUM!	ANAPC10,ANAPC2,ANAPC5,BAP1,CUL2,DNAJA1,DNAJB6,DNAJC11,DNAJC17,DNAJC2,DNAJC21,DNAJC24,DNAJC8,DNAJC9,HSCB,HSPA12A,HSPD1,HSPE1,MED20,PSMB1,PSMB3,PSMC3,PSMC5,PSMC6,PSMD13,PSMD2,PSMD3,PSMD8,SKP2,TRAF6,UBE2D1,UBE2G2,UBE2M,UBE2V1,USO1,USP10,Usp17la (includes others),USP36,USP5,VHL
Role of CHK Proteins in Cell Cycle Checkpoint Control	6.81	0.276	-3.162	ATM,ATR,CDK2,HUS1,MRE11,PPP2CA,PPP2R1A,PPP2R2B,RAD17,RAD50,RAD9A,RFC1,RFC2,RFC4,RFC5,RPA1
Mismatch Repair in Eukaryotes	6.59	0.5	-2.333	FEN1,MCM9,MSH6,POLD1,RFC1,RFC2,RFC4,RFC5,RPA1
ATM Signaling	6.5	0.21	-2.183	ATM,ATR,CDK2,GADD45G,KAT5,MAPK14,MRE11,PPP2CA,PPP2R1A,PPP2R2B,RAD17,RAD50,RAD51,RAD9A,RNF8,SMC1A,SMC3,TOPBP1,TRIM28,TRRAP,ZEB1
Dolichyl-diphosphooligosaccharide Biosynthesis	6.18	0.636	-2.646	ALG1,ALG5,ALG6,ALG8,DPAGT1,DPM2,DPM3
Huntington's Disease Signaling	5.65	0.134	-2.111	AKT1,ATP5F1A,ATP5F1B,ATP5F1D,ATP5MC1,BCL2L1,CLTC,CYCS,EGF,GNB1L,GPAA1,GRB2,HDAC3,MAPK1,PIK3CA,PIK3CB,POLR2A,POLR2E,POLR2J,PSMB1,PSMB3,PSMC3,PSMC5,PSMC6,PSMD13,PSMD2,PSMD3,PSMD8,REST,SDHA,SDHB,SDHC,SDHD,SHC1,SIN3A,SOS1,SP1,YKT6
TCA Cycle II (Eukaryotic)	5.48	0.391	-3	CS,DLST,FH,IDH3A,OGDH,SDHA,SDHB,SDHC,SDHD
Superpathway of Geranylgeranyldiphosphate Biosynthesis I (via Mevalonate)	5.42	0.444	-2.828	FDPS,FNTB,GGPS1,HADHB,HMGCS1,MVD,MVK,PMVK
Assembly of RNA Polymerase II Complex	5.33	0.26	-3.051	CCNH,DR1,GTF2E1,GTF2H2,GTF2H4,MNAT1,POLR2A,POLR2E,POLR2J,TAF11,TAF5L,TAF6,TAF6L
BER (Base Excision Repair) Pathway	5.2	0.273	-2.887	FEN1,HUWE1,LIG3,MAP2K3,MAPK1,PNKP,RFC1,RFC2,RFC4,RFC5,RPA1,SP1
Insulin Receptor Signaling	5.1	0.164	-3.578	ACLY,AKT1,EIF2B2,EIF2B3,EIF2B4,EIF4E,ERAS,GRB2,Irs3,MAPK1,PIK3CA,PIK3CB,PPP1CB,PPP1R7,PRKACA,PTPN11,RAF1,RPS6KB1,SHC1,SOS1,STX4,SYNJ1,TSC1
Cyclins and Cell Cycle Regulation	5.08	0.2	0	ATM,ATR,CCNA2,CCND3,CCNH,CDK2,CDK6,HDAC3,PA2G4,PPP2CA,PPP2R1A,PPP2R2B,RAF1,SIN3A,SKP2,TFDP1,TGFB3
Telomere Extension by Telomerase	4.98	0.467	#NUM!	MRE11,PINX1,POT1,RAD50,TERF1,XRCC5,XRCC6
IL-2 Signaling	4.92	0.226	-3.606	AKT1,ERAS,GRB2,IL2RA,IL2RB,JAK3,MAPK1,PIK3CA,PIK3CB,PTPN11,RAF1,SHC1,SOS1,STAT5A,STAT5B
Telomerase Signaling	4.76	0.176	-2.138	AKT1,EGF,ERAS,GRB2,HDAC3,IL2RA,IL2RB,MAPK1,PIK3CA,PIK3CB,POT1,PPP2CA,PPP2R1A,PPP2R2B,RAF1,SHC1,SOS1,SP1,TERF1
Polyamine Regulation in Colon Cancer	4.49	0.22	-2.496	AKT1,DHPS,DOHH,EIF5A,GNB1L,MAP2K3,MAPK1,PPARG,RAF1,SAT1,SLC22A16,SMS,SRM
Autophagy	4.46	0.134	-3.024	AKT1,ATG13,ATM,ATR,CHP1,EGF,GNB1L,KAT5,MAPK1,PIK3CA,PIK3CB,PPP2CA,PPP2R1A,PPP2R2B,PRKACA,RAB7A,RAF1,RGS19,RIPK1,SLC7A5,STK11,TBK1,TNF,TRAF6,TSC1,VPS16,VPS33A,VPS41,VPS45
Cleavage and Polyadenylation of Pre-mRNA	4.29	0.462	#NUM!	CPSF2,CPSF3,CPSF4,CPSF6,CSTF1,PABPN1
Assembly of RNA Polymerase I Complex	4.29	0.462	-2.236	POLR1A,POLR1B,POLR1C,TAF1B,TAF1D,UBTF
Neutrophil Extracellular Trap Signaling Pathway	4.26	0.11	-6.03	AKT1,ATP5F1A,ATP5F1B,ATP5F1D,ATP5MC1,CHP1,COL10A1,COL9A3,MAP2K3,MAPK1,MAPK14,NDUFA13,NDUFA2,NDUFA3,NDUFA6,NDUFA8,NDUFAB1,NDUFAF1,NDUFB10,NDUFB5,NDUFB6,NDUFB8,NDUFB9,NDUFS1,NDUFS2,NDUFS3,NDUFV2,PIK3CA,PIK3CB,PLA2G12A,RAF1,RIPK1,SDHA,SDHB,SDHC,SDHD,SLC25A5,TIMM10,TIMM13,TIMM50,TIMM8B,TNF,TOMM22,TOMM70
Tetrapyrrole Biosynthesis II	4.24	0.8	-2	ALAD,ALAS1,HMBS,UROS
mTOR Signaling	4.16	0.131	-0.277	AKT1,ATG13,DDIT4,EIF3F,EIF3G,EIF3H,EIF4A1,EIF4E,ERAS,GNB1L,MAPK1,PIK3CA,PIK3CB,PPP2CA,PPP2R1A,PPP2R2B,RPS10,RPS11,RPS17,RPS18,RPS19,RPS21,RPS28,RPS3,RPS6KB1,RPS7,STK11,TSC1
FLT3 Signaling in Hematopoietic Progenitor Cells	4.08	0.183	-3.742	AKT1,EIF4E,ERAS,GRB2,MAPK1,MAPK14,PIK3CA,PIK3CB,PTPN11,RAF1,RPS6KB1,SHC1,SOS1,STAT5A,STAT5B
DNA Double-Strand Break Repair by Non-Homologous End Joining	4.07	0.429	#NUM!	ATM,LIG3,MRE11,RAD50,XRCC5,XRCC6
Senescence Pathway	4.03	0.117	-3.657	AKT1,ANAPC10,ANAPC13,ANAPC2,ANAPC5,ATM,ATR,BHLHE40,CCND3,CDC16,CDC27,CDK2,CDK6,CHP1,EED,EIF4E,ERAS,GADD45G,MAP2K3,MAPK1,MAPK14,MRE11,Pdha2,PDHB,PIK3CA,PIK3CB,PPP2CA,PPP2R1A,PPP2R2B,RAD50,RAF1,TBK1,TGFB3,TRAF6,VHL
Nucleotide Excision Repair Pathway	3.82	0.257	#NUM!	CCNH,ERCC1,GTF2H2,GTF2H4,MNAT1,POLR2A,POLR2E,POLR2J,RPA1
Small Cell Lung Cancer Signaling	3.81	0.167	-2.53	AKT1,BCL2L1,CCND3,CDK2,CDK6,CKS1B,CYCS,HDAC3,PA2G4,PIK3CA,PIK3CB,SIN3A,SKP2,TFDP1,TRAF2,TRAF6
Selenocysteine Biosynthesis II (Archaea and Eukaryotes)	3.78	0.667	-2	SARS1,SARS2,SEPHS2,SEPSECS
Coronavirus Pathogenesis Pathway	3.73	0.127	3.4	CCDC22,CDK2,EIF4E,HDAC3,MAPK1,MAPK14,NPM1,NUP98,PA2G4,RAB7A,RIPK1,RPS10,RPS11,RPS17,RPS18,RPS19,RPS21,RPS28,RPS3,RPS7,SIN3A,TBK1,TFDP1,TOMM70,TRIM25,ZC3HAV1
Microautophagy Signaling Pathway	3.71	0.138	-4.472	CHMP3,CHMP5,CHMP6,COL10A1,COL9A3,PSMB1,PSMB3,PSMC3,PSMC5,PSMC6,PSMD13,PSMD2,PSMD3,PSMD8,RAB7A,SNF8,VPS16,VPS25,VPS33A,VPS36,VPS41,VPS45
Superpathway of Cholesterol Biosynthesis	3.69	0.276	-2.828	EBP,FDPS,GGPS1,HADHB,HMGCS1,MVD,MVK,PMVK
5-aminoimidazole Ribonucleotide Biosynthesis I	3.68	1	#NUM!	GART,PFAS,PPAT
Hypusine Biosynthesis	3.68	1	#NUM!	DHPS,DOHH,EIF5A
Biotin-carboxyl Carrier Protein Assembly	3.68	1	#NUM!	ACACA,ACACB,HLCS
VEGF Signaling	3.65	0.162	-2.53	AKT1,BCL2L1,EIF2B2,EIF2B3,EIF2B4,EIF2S1,EIF2S3,ERAS,GRB2,MAPK1,PIK3CA,PIK3CB,PTPN11,RAF1,SHC1,SOS1
Pentose Phosphate Pathway	3.61	0.455	-2.236	G6PD,PGLS,RPE,RPIA,TKT
Purine Nucleotides De Novo Biosynthesis II	3.61	0.455	-2.236	ADSL,ADSS2,GART,PFAS,PPAT
JAK/STAT Signaling	3.52	0.171	-3.606	AKT1,BCL2L1,ERAS,GAST,GRB2,JAK3,MAPK1,PIK3CA,PIK3CB,PTPN11,RAF1,SHC1,SOS1,STAT5A,STAT5B
EGF Signaling	3.42	0.196	-3.317	AKT1,EGF,GRB2,MAPK1,MAPK14,PIK3CA,PIK3CB,RAF1,RPS6KB1,SHC1,SOS1
ERB2-ERBB3 Signaling	3.42	0.185	-3.317	AKT1,ERAS,GRB2,MAPK1,PIK3CA,PIK3CB,RAF1,SHC1,SOS1,SP1,STAT5A,STAT5B
Non-Small Cell Lung Cancer Signaling	3.4	0.16	-2.828	AKT1,CCND3,CDK6,EGF,ERAS,GRB2,HDAC3,MAPK1,PA2G4,PIK3CA,PIK3CB,RAF1,SIN3A,SOS1,TFDP1
FAT10 Signaling Pathway	3.35	0.193	#NUM!	PSMB1,PSMB3,PSMC3,PSMC5,PSMC6,PSMD13,PSMD2,PSMD3,PSMD8,TNF,UBA6
Chronic Myeloid Leukemia Signaling	3.27	0.112	-4.747	ABCB1,AKT1,AURKB,AXIN1,BCL2L1,BIRC5,CCND3,CDK6,CHP1,CTBP1,ERAS,FZD4,GNB1L,GRB2,HDAC3,LIG3,MAPK1,PA2G4,PCBP2,PIK3CA,PIK3CB,PTPN11,RAF1,SIN3A,SKP2,SOS1,STAT5A,STAT5B,TFDP1,TGFB3,XPO5
Cell Cycle: G1/S Checkpoint Regulation	3.23	0.176	0.378	ATM,ATR,CCND3,CDK2,CDK6,HDAC3,PA2G4,PAK1IP1,SIN3A,SKP2,TFDP1,TGFB3
IL-7 Signaling Pathway	3.21	0.167	-3.464	AKT1,CCND3,CDK2,CXCR5,GRB2,MAPK1,MAPK14,PIK3CA,PIK3CB,SHC1,SOS1,STAT5A,STAT5B
Role of JAK1 and JAK3 in γc Cytokine Signaling	3.17	0.174	#NUM!	ERAS,GRB2,IL2RA,IL2RB,Irs3,JAK3,MAPK1,PIK3CA,PIK3CB,PTPN11,SHC1,STAT5A,STAT5B
GM-CSF Signaling	3.12	0.171	-3.317	AKT1,BCL2L1,ERAS,GRB2,MAPK1,PIK3CA,PIK3CB,PTPN11,RAF1,SHC1,SOS1,STAT5B
Heme Biosynthesis from Uroporphyrinogen-III I	3.1	0.75	#NUM!	CPOX,PPOX,UROD
DNA Double-Strand Break Repair by Homologous Recombination	3.04	0.357	#NUM!	ATM,MRE11,RAD50,RAD51,RPA1
Mevalonate Pathway I	3.04	0.357	-2.236	HADHB,HMGCS1,MVD,MVK,PMVK
HER-2 Signaling in Breast Cancer	3.01	0.115	-1.789	AHCTF1,AKT1,ARF1,BIRC5,COPS6,COX11,COX15,COX4I1,Cox6c,EGF,ERAS,GNB1L,GRB2,MAPK1,NUP160,NUP93,NUP98,PIK3CA,PIK3CB,POM121/POM121C,RAF1,RPS6KB1,SEH1L,SOS1,SP1,TSC1
Sumoylation Pathway	2.97	0.146	0.905	CTBP1,KDM1A,RFC1,RFC2,RFC4,RFC5,RNF4,RPA1,SAE1,SENP6,SP1,SUMO2,UBA2,ZEB1,ZNF217
Thrombopoietin Signaling	2.97	0.175	-3.162	ERAS,GRB2,MAPK1,PIK3CA,PIK3CB,PTPN11,RAF1,SHC1,SOS1,STAT5A,STAT5B
Ribonucleotide Reductase Signaling Pathway	2.95	0.124	-2.683	AKT1,ATM,ATR,BIRC5,CCNF,CDK2,CDK6,EIF4E,GNB1L,MAPK1,MAPK14,NFYB,PIK3CA,PIK3CB,SKP2,SMARCA4,SMARCB1,SMARCC1,SMARCE1,SP1,TBRG4
AMPK Signaling	2.93	0.112	-1.043	ACACA,ACACB,ADIPOQ,AKT1,CCNA2,FASN,GNB1L,MAP2K3,MAPK1,MAPK14,PIK3CA,PIK3CB,PPAT,PPP2CA,PPP2R1A,PPP2R2B,PRKACA,RAB6A,RAB7A,RPS6KB1,SMARCA4,SMARCB1,SMARCC1,SMARCE1,STK11,STRADA,TSC1
BAG2 Signaling Pathway	2.85	0.153	0	MAPK1,MAPK14,PSMB1,PSMB3,PSMC3,PSMC5,PSMC6,PSMD13,PSMD2,PSMD3,PSMD8,SP1,UBE2D1
Acute Phase Response Signaling	2.84	0.119	-4.359	AKT1,C2,ECSIT,ERAS,GRB2,HNRNPK,IL18,MAP2K3,MAPK1,MAPK14,PIK3CA,PIK3CB,PTPN11,RAF1,RIPK1,SERPINA1,SERPING1,SHC1,SOS1,TNF,TRAF2,TRAF6
Adipogenesis pathway	2.84	0.129	1.886	AKT1,CCNH,CTBP1,FZD4,GTF2H2,GTF2H4,HDAC3,KDM1A,MNAT1,PPARG,RBBP4,RPS6KB1,SAP130,SAP18,SETDB1,SIN3A,STAT5B,TNF
IL-6 Signaling	2.8	0.132	-4	ABCB1,AKT1,ERAS,GRB2,IL18,MAP2K3,MAPK1,MAPK14,PIK3CA,PIK3CB,PTPN11,RAF1,SHC1,SOS1,TNF,TRAF2,TRAF6
Angiopoietin Signaling	2.79	0.158	-2.333	AKT1,BIRC5,DOK2,ERAS,GRB2,PIK3CA,PIK3CB,PTPN11,SOS1,STAT5A,STAT5B,TNIP1
CLEAR Signaling Pathway	2.78	0.105	1.095	AKT1,ATP6AP2,ATP6V0C,ATP6V0E1,ATP6V1C1,ATP6V1E1,CHP1,DDIT4,EGF,ERAS,FLCN,GNB1L,LAMTOR3,MAPK1,MAPK14,MIOS,PPP2CA,PPP2R1A,PPP2R2B,RAB7A,RRAGC,SEH1L,STK11,TLR6,TNF,TSC1,VPS33A,VPS35,WDR24,WDR59
CNTF Signaling	2.77	0.175	-3	AKT1,ERAS,GRB2,MAPK1,PIK3CA,PIK3CB,PTPN11,RAF1,RPS6KB1,SOS1
Tetrahydrofolate Salvage from 5,10-methenyltetrahydrofolate	2.72	0.6	#NUM!	GART,MTHFD1,MTHFD2
CMP-N-acetylneuraminate Biosynthesis I (Eukaryotes)	2.72	0.6	#NUM!	CMAS,GNE,NANS
IL-3 Signaling	2.65	0.152	-3.317	AKT1,CHP1,ERAS,GRB2,MAPK1,PIK3CA,PIK3CB,RAF1,SHC1,SOS1,STAT5A,STAT5B
Renal Cell Carcinoma Signaling	2.65	0.152	-2.828	AKT1,CUL2,ERAS,FH,GRB2,MAPK1,PIK3CA,PIK3CB,PTPN11,RAF1,SOS1,VHL
IL-22 Signaling	2.64	0.25	-2.449	AKT1,IL10RB,MAPK1,MAPK14,STAT5A,STAT5B
GADD45 Signaling	2.59	0.167	-1.265	ATM,ATR,CCND3,CDK2,GADD45G,MAP2K3,MAPK1,MAPK14,TGFB3,TNF
Glioma Signaling	2.54	0.128	-3	AKT1,CCND3,CDK6,EGF,ERAS,GRB2,HDAC3,MAPK1,PA2G4,PIK3CA,PIK3CB,RAF1,SHC1,SIN3A,SOS1,TFDP1
Aldosterone Signaling in Epithelial Cells	2.52	0.116	-2.646	AHCY,DNAJA1,DNAJB6,DNAJC11,DNAJC17,DNAJC2,DNAJC21,DNAJC24,DNAJC8,DNAJC9,HSCB,HSPA12A,HSPD1,HSPE1,ICMT,MAPK1,PIK3CA,PIK3CB,RAF1,SOS1
Pancreatic Adenocarcinoma Signaling	2.5	0.127	-2.53	AKT1,BCL2L1,BIRC5,CDK2,EGF,GRB2,HDAC3,MAPK1,PA2G4,PIK3CA,PIK3CB,RAD51,RAF1,SIN3A,TFDP1,TGFB3
ERBB Signaling	2.49	0.14	-3.464	AKT1,EGF,ERAS,GRB2,MAP2K3,MAPK1,MAPK14,PIK3CA,PIK3CB,RAF1,RPS6KB1,SHC1,SOS1
Oncostatin M Signaling	2.48	0.186	-2.646	ERAS,GRB2,JAK3,MAPK1,RAF1,SHC1,SOS1,STAT5A,STAT5B
All-trans-decaprenyl Diphosphate Biosynthesis	2.46	1	#NUM!	PDSS1,PDSS2
L-glutamine Biosynthesis II (tRNA-dependent)	2.46	1	#NUM!	GATB,QRSL1
Fatty Acid Biosynthesis Initiation II	2.46	1	#NUM!	FASN,OXSM
Pentose Phosphate Pathway (Non-oxidative Branch)	2.44	0.5	#NUM!	RPE,RPIA,TKT
UDP-N-acetyl-D-glucosamine Biosynthesis II	2.44	0.5	#NUM!	GFPT1,GNPNAT1,PGM3
WNK Renal Signaling Pathway	2.41	0.132	-1.414	AKT1,ANAPC10,ANAPC2,ANAPC5,CLCNKB,CUL2,CUL3,Irs3,MAPK14,PIK3CA,PIK3CB,TNF,TRAF6,VHL
Phagosome Maturation	2.41	0.116	#NUM!	ATP6AP2,ATP6V0C,ATP6V0E1,ATP6V1C1,ATP6V1E1,CTSH,DYNC1H1,DYNC1LI2,DYNLRB1,GPAA1,RAB7A,TUBA1C,TUBB,TUBG1,VPS16,VPS33A,VPS41,VPS45,YKT6
PPAR Signaling	2.37	0.131	3.051	AIP,ERAS,GRB2,IL18,MAPK1,PPARG,RAF1,SHC1,SOS1,STAT5A,STAT5B,TNF,TRAF2,TRAF6
DNA damage-induced 14-3-3σ Signaling	2.29	0.174	-0.707	AKT1,ATM,ATR,BCL2L1,CDK2,HUS1,RAD17,RAD9A
UDP-N-acetyl-D-galactosamine Biosynthesis II	2.25	0.308	-2	GALE,GNPNAT1,GPI,PGM3
Ovarian Cancer Signaling	2.24	0.114	-2.333	AKT1,AXIN1,EGF,ERAS,FZD4,GJA1,HDAC3,MAPK1,MSH6,PA2G4,PIK3CA,PIK3CB,PRKACA,RAD51,RAF1,RPS6KB1,SIN3A,TFDP1
Neurotrophin/TRK Signaling	2.22	0.141	-3.162	AKT1,ERAS,GRB2,MAP2K3,MAPK1,PIK3CA,PIK3CB,PTPN11,RAF1,SHC1,SOS1
Ceramide Biosynthesis	2.22	0.429	#NUM!	SPTLC1,SPTLC2,SPTSSA
Superpathway of Methionine Degradation	2.2	0.184	-2.646	AHCY,CTH,GOT2,MTR,NSUN4,PRMT1,PRMT5
Unfolded protein response	2.18	0.133	-2	CEBPZ,DNAJA1,DNAJB6,DNAJC11,DNAJC17,DNAJC21,DNAJC8,DNAJC9,MBTPS1,PPARG,SCAP,TRAF2
Insulin Secretion Signaling Pathway	2.16	0.0982	-5	AGO2,EIF2B2,EIF2B3,EIF2B4,EIF2S1,EIF2S3,EIF4A1,EIF4E,ELP5,ELP6,GPAA1,MAPK1,MAPK14,PABPC1,Pdha2,PDHB,PIK3CA,PIK3CB,PRKACA,RPS6KB1,SEC61A1,SEC61B,SEC61G,SRP19,STAT5A,STAT5B,YKT6
Iron homeostasis signaling pathway	2.15	0.117	#NUM!	ATP6AP2,ATP6V0C,ATP6V0E1,ATP6V1C1,ATP6V1E1,EGF,FXN,HSCB,ISCU,MAPK1,MMS19,NUBP2,SKP2,STAT5A,STAT5B,STEAP3
Acute Myeloid Leukemia Signaling	2.14	0.132	-3.317	AKT1,ERAS,GRB2,MAP2K3,MAPK1,PIK3CA,PIK3CB,RAF1,RPS6KB1,SOS1,STAT5A,STAT5B
Colanic Acid Building Blocks Biosynthesis	2.12	0.286	-2	GALE,GPI,MPI,UGP2
PI3K/AKT Signaling	2.11	0.105	-1.213	AKT1,BCL2L1,CDC37,EIF4E,ERAS,GRB2,IL10RB,IL2RA,IL2RB,MAPK1,PIK3CA,PIK3CB,PPP2CA,PPP2R1A,PPP2R2B,RAF1,RPS6KB1,SHC1,SOS1,SYNJ1,TSC1
14-3-3-mediated Signaling	2.09	0.118	-1.897	AKT1,ERAS,GRB2,MAPK1,PIK3CA,PIK3CB,RAF1,STK11,STRADA,TNF,TRAF2,TSC1,TUBA1C,TUBB,TUBG1
Mouse Embryonic Stem Cell Pluripotency	2.08	0.125	-3.606	AKT1,AXIN1,ERAS,FZD4,GRB2,ID2,MAPK1,MAPK14,PIK3CA,PIK3CB,PTPN11,RAF1,SOS1
Endometrial Cancer Signaling	2.08	0.15	-2.828	AKT1,AXIN1,ERAS,GRB2,MAPK1,PIK3CA,PIK3CB,RAF1,SOS1
Fc Epsilon RI Signaling	2	0.119	-2.887	AKT1,ERAS,GRB2,MAP2K3,MAPK1,MAPK14,PIK3CA,PIK3CB,PLA2G12A,PTPN11,RAF1,SOS1,SYNJ1,TNF
Glutathione Biosynthesis	2	0.667	#NUM!	GCLC,GSS
Palmitate Biosynthesis I (Animals)	2	0.667	#NUM!	FASN,OXSM
Geranylgeranyldiphosphate Biosynthesis	2	0.667	#NUM!	FNTB,GGPS1
1D-myo-inositol Hexakisphosphate Biosynthesis V (from Ins(1,3,4)P3)	2	0.667	#NUM!	IPPK,ITPK1
Prolactin Signaling	1.99	0.126	-3.317	ERAS,GRB2,MAPK1,PIK3CA,PIK3CB,PTPN11,RAF1,SHC1,SOS1,SP1,STAT5A,STAT5B
PD-1, PD-L1 cancer immunotherapy pathway	1.98	0.121	2.309	AKT1,BCL2L1,CDK2,IL2RA,IL2RB,PIK3CA,PIK3CB,PTPN11,SKP2,STAT5A,STAT5B,TGFB3,TNF
Role of Tissue Factor in Cancer	1.95	0.101	-3.273	AKT1,BCL2L1,BIRC5,EGF,EIF4E,ERAS,MAP2K3,MAPK1,MAPK14,PIK3CA,PIK3CB,PPP2CA,PPP2R1A,PTPN11,RAF1,RPS6KB1,STAT5A,STAT5B,TGFB3,TNF,ZEB1
Spliceosomal Cycle	1.92	0.151	-2.646	AQR,CTNNBL1,DDX23,DDX39B,DDX42,DHX15,RNF113A,U2AF2
p53 Signaling	1.89	0.122	2.121	AKT1,ATM,ATR,BCL2L1,BIRC5,CDK2,GADD45G,MAPK14,PIK3CA,PIK3CB,SCO2,TOPBP1
Phosphatidylethanolamine Biosynthesis II	1.88	0.333	#NUM!	CEPT1,PCYT2,PIGF
Folate Transformations I	1.88	0.333	#NUM!	MTHFD1,MTHFD2,MTR
Glycolysis I	1.85	0.2	-2.236	GPI,PGAM1,PGK1,PKM,TPI1
Cysteine Biosynthesis III (mammalia)	1.85	0.2	-2.236	AHCY,CTH,NSUN4,PRMT1,PRMT5
Lymphotoxin β Receptor Signaling	1.82	0.145	-2.646	AKT1,BCL2L1,CYCS,MAPK1,PIK3CA,PIK3CB,TRAF2,TRAF6
CSDE1 Signaling Pathway	1.78	0.143	-2.828	AGO2,AKT1,CCND3,DCP2,EDC4,HNRNPC,PABPC1,PABPN1
Prostate Cancer Signaling	1.76	0.114	#NUM!	AKT1,CDK2,ERAS,GRB2,HDAC3,MAPK1,PA2G4,PIK3CA,PIK3CB,RAF1,SIN3A,SOS1,TFDP1
Calcium Transport I	1.74	0.3	#NUM!	ATP2A2,ATP2B1,ATP2C1
ERBB4 Signaling	1.74	0.132	-2.828	AKT1,ERAS,GRB2,MAPK1,PIK3CA,PIK3CB,RAF1,SHC1,SOS1
Remodeling of Epithelial Adherens Junctions	1.74	0.132	-1.342	ARPC2,ARPC3,ARPC4,CBLL1,NME1,RAB7A,TUBA1C,TUBB,TUBG1
2-ketoglutarate Dehydrogenase Complex	1.71	0.5	#NUM!	DLST,OGDH
3-phosphoinositide Biosynthesis	1.69	0.0971	-4	ATP1A1,CDIPT,HACD2,ITPK1,MTMR2,MTMR4,NT5C,NUDT12,PIK3CA,PIK3CB,PPP1CB,PPP1R7,PPP2CA,PPP2R1A,PPP2R2B,PPP4C,PTPN11,PTPRC,SACM1L,SYNJ1
Tight Junction Signaling	1.69	0.1	#NUM!	AKT1,CLDN11,CPSF2,CPSF3,CPSF4,CPSF6,CSTF1,GPAA1,MYH8,MYH9,PPP2CA,PPP2R1A,PPP2R2B,PRKACA,STX4,TGFB3,TNF,YKT6
Neuregulin Signaling	1.68	0.111	-3.317	AKT1,EGF,ERAS,GRB2,MAPK1,PICK1,PTPN11,RAF1,RPS6KB1,SHC1,SOS1,STAT5A,STAT5B
IGF-1 Signaling	1.67	0.114	-3.317	AKT1,ERAS,GRB2,MAPK1,PIK3CA,PIK3CB,PRKACA,PTPN11,RAF1,RPS6KB1,SHC1,SOS1
PPARα/RXRα Activation	1.67	0.0979	0.5	ABCA1,ADIPOQ,AIP,CAND1,ERAS,FASN,GOT2,GRB2,MAP2K3,MAPK1,MAPK14,MED12,PRKACA,RAF1,SHC1,SOS1,STAT5B,TGFB3,TRAF6
Estrogen-Dependent Breast Cancer Signaling	1.65	0.122	-2.646	AKT1,ERAS,HSD17B10,HSD17B12,MAPK1,PIK3CA,PIK3CB,SP1,STAT5A,STAT5B
Androgen Signaling	1.64	0.101	#NUM!	CCNH,GNB1L,GTF2E1,GTF2F2,GTF2H2,GTF2H4,MAPK1,MNAT1,POLR2A,POLR2E,POLR2J,PRKACA,SHC1,TAF11,TAF5L,TAF6,TAF6L
Ferroptosis Signaling Pathway	1.64	0.107	-1.604	ABCA1,ACACA,ACSL4,ARF1,BAP1,CTH,ERAS,GCLC,GSS,MAPK1,RAF1,SAT1,SP1,STEAP3
Sertoli Cell Germ Cell Junction Signaling Pathway (Enhanced)	1.63	0.0932	-1.706	AKT1,ARPC2,ARPC3,ARPC4,AXIN1,CLDN11,ERAS,GJA1,MAP2K3,Map3k7,MAPK1,MAPK14,MTMR2,PIK3CA,PIK3CB,PPP2CA,PPP2R1A,PPP2R2B,PRKACA,SP1,TGFB3,TNF
Glioblastoma Multiforme Signaling	1.6	0.0994	-3.051	AKT1,AXIN1,CCND3,CDK2,CDK6,EGF,ERAS,FZD4,GRB2,MAPK1,PIK3CA,PIK3CB,RAF1,RPS6KB1,SHC1,SOS1,TSC1
NGF Signaling	1.6	0.108	-3.464	AKT1,ERAS,GRB2,Map3k7,MAPK1,PIK3CA,PIK3CB,PTPN11,RAF1,RPS6KB1,SHC1,SOS1,TRAF6
Gap Junction Signaling	1.59	0.096	#NUM!	AKT1,CSNK1A1,CTH,EGF,ERAS,GAST,GJA1,GRB2,MAPK1,NT5C,PIK3CA,PIK3CB,PRKACA,RAF1,SOS1,SP1,TUBA1C,TUBB,TUBG1
VEGF Family Ligand-Receptor Interactions	1.58	0.119	-3	AKT1,ERAS,GRB2,MAPK1,PIK3CA,PIK3CB,PLA2G12A,RAF1,SHC1,SOS1
PEDF Signaling	1.58	0.119	-2.333	AKT1,BCL2L1,ERAS,MAPK1,MAPK14,PIK3CA,PIK3CB,PPARG,RAF1,ZEB1
Aryl Hydrocarbon Receptor Signaling	1.58	0.101	-2.5	AIP,ATM,ATR,CCNA2,CCND3,CDK2,CDK6,DHFR,MAPK1,MCM7,NEDD8,SMARCA4,SP1,TFDP1,TGFB3,TNF
Adrenomedullin signaling pathway	1.57	0.0955	-3.873	AKT1,CRCP,CTH,ERAS,GAST,GRB2,IL18,MAP2K3,MAPK1,MAPK14,NT5C,PIK3CA,PIK3CB,PPARG,PRKACA,RAF1,SHC1,SOS1,TNF
Salvage Pathways of Pyrimidine Ribonucleotides	1.55	0.113	-3.317	CDK2,CDK6,CMPK1,CSNK1A1,MAP2K3,MAPK1,NME1,NME2,NME6,PRPF4B,UCK1
Pyrimidine Ribonucleotides Interconversion	1.54	0.15	-2	ABCE1,CMPK1,D1Pas1,NME1,NME2,NME6
Role of p14/p19ARF in Tumor Suppression	1.53	0.167	2	NPM1,PIK3CA,PIK3CB,POLR3D,UBTF
Melanocyte Development and Pigmentation Signaling	1.52	0.112	-3.162	ERAS,GRB2,MAPK1,PIK3CA,PIK3CB,PRKACA,PTPN11,RAF1,RPS6KB1,SHC1,SOS1
FGF Signaling	1.52	0.116	-3.162	AKT1,GRB2,MAP2K3,MAPK1,MAPK14,PIK3CA,PIK3CB,PTPN11,RAF1,SOS1
Pentose Phosphate Pathway (Oxidative Branch)	1.51	0.4	#NUM!	G6PD,PGLS
Trans, trans-farnesyl Diphosphate Biosynthesis	1.51	0.4	#NUM!	FDPS,GGPS1
Mechanisms of Viral Exit from Host Cells	1.49	0.146	#NUM!	CHMP3,CHMP6,SH3GL1,SNF8,VPS25,VPS36
UVB-Induced MAPK Signaling	1.49	0.135	-2.646	AKT1,EIF4E,MAPK1,MAPK14,PIK3CA,PIK3CB,RPS6KB1
NAD Signaling Pathway	1.47	0.0993	-3.317	AIFM1,AKT1,EGF,GJA1,HSPD1,LDHA,NAMPT,NUDT12,PIK3CA,PIK3CB,POLR2A,POLR2E,POLR2J,POLRMT,SLC7A5
GDNF Family Ligand-Receptor Interactions	1.46	0.118	-2.828	DOK2,ERAS,GRB2,MAPK1,PIK3CA,PIK3CB,RAF1,SHC1,SOS1
Antiproliferative Role of Somatostatin Receptor 2	1.42	0.117	-2	CTH,ERAS,GAST,GNB1L,MAPK1,NT5C,PIK3CA,PIK3CB,PTPN11
Superpathway of Inositol Phosphate Compounds	1.42	0.0897	-4.123	ATP1A1,CDIPT,HACD2,IPPK,ITPK1,MTMR2,MTMR4,NT5C,NUDT12,PIK3CA,PIK3CB,PPP1CB,PPP1R7,PPP2CA,PPP2R1A,PPP2R2B,PPP4C,PTPN11,PTPRC,SACM1L,SYNJ1
D-myo-inositol (1,4,5,6)-Tetrakisphosphate Biosynthesis	1.41	0.0944	-3.606	ATP1A1,HACD2,ITPK1,MTMR2,MTMR4,NT5C,NUDT12,PPP1CB,PPP1R7,PPP2CA,PPP2R1A,PPP2R2B,PPP4C,PTPN11,PTPRC,SACM1L,SYNJ1
D-myo-inositol (3,4,5,6)-tetrakisphosphate Biosynthesis	1.41	0.0944	-3.606	ATP1A1,HACD2,ITPK1,MTMR2,MTMR4,NT5C,NUDT12,PPP1CB,PPP1R7,PPP2CA,PPP2R1A,PPP2R2B,PPP4C,PTPN11,PTPRC,SACM1L,SYNJ1
IL-10 Signaling	1.4	0.0974	-0.258	AKT1,BCL2L1,BHLHE40,DDIT4,IL10RB,IL18,MAP2K3,MAPK1,MAPK14,PKM,SP1,STAT5A,STAT5B,TNF,TRAF6
Pyrimidine Ribonucleotides De Novo Biosynthesis	1.4	0.14	-2	ABCE1,CMPK1,D1Pas1,NME1,NME2,NME6
HIF1α Signaling	1.4	0.0913	-2.524	AKT1,CHP1,CUL2,EGF,EGLN1,EIF4E,ERAS,GPI,KDM1A,LDHA,MAP2K3,MAPK1,PIK3CA,PIK3CB,PKM,RAF1,RPS6KB1,SAT1,VHL
NF-κB Activation by Viruses	1.39	0.115	-2.828	AKT1,CXCR5,ERAS,MAPK1,PIK3CA,PIK3CB,RAF1,RIPK1,TRAF2
Ceramide Signaling	1.37	0.11	-1	AKT1,CYCS,ERAS,PIK3CA,PIK3CB,PPP2CA,PPP2R1A,PPP2R2B,RAF1,TNF
RANK Signaling in Osteoclasts	1.37	0.11	-3.162	AKT1,CHP1,Map3k7,MAPK1,MAPK14,PIK3CA,PIK3CB,RAF1,TRAF2,TRAF6
NRF2-mediated Oxidative Stress Response	1.37	0.0886	-2.646	AKT1,CCT7,CUL3,Cyp2d26,DNAJA1,DNAJB6,DNAJC11,DNAJC17,DNAJC21,DNAJC8,DNAJC9,ERAS,GCLC,MAP2K3,MAPK1,MAPK14,PIK3CA,PIK3CB,RAF1,SOD1,STIP1
Role of JAK family kinases in IL-6-type Cytokine Signaling	1.36	0.114	-2.333	BCL2L1,BIRC5,MAPK1,MAPK14,PTPN11,SERPINA1,STAT5A,STAT5B,TGFB3
Pyrimidine Deoxyribonucleotides De Novo Biosynthesis I	1.36	0.174	-2	CMPK1,NME1,NME2,NME6
Methionine Degradation I (to Homocysteine)	1.36	0.174	-2	AHCY,NSUN4,PRMT1,PRMT5
PAK Signaling	1.35	0.103	-2.714	ARHGEF6,ERAS,GRB2,MAPK1,MYL12B,PAK1IP1,PIK3CA,PIK3CB,RAF1,SHC1,SOS1,TNF
GDP-mannose Biosynthesis	1.35	0.333	#NUM!	GPI,MPI
Phenylalanine Degradation IV (Mammalian, via Side Chain)	1.34	0.214	#NUM!	ACSF3,GOT2,SLC27A2
Cachexia Signaling Pathway	1.32	0.0815	-1.826	AGO2,AKT1,DDIT4,EIF2B2,EIF2B3,EIF2B4,EIF2S1,EIF2S3,IL18,MAPK1,MAPK14,MSTN,PIK3CA,PIK3CB,PPARG,PRKACA,PSMB1,PSMB3,PSMC3,PSMC5,PSMC6,PSMD13,PSMD2,PSMD3,PSMD8,SERPINA1,STAT5A,STAT5B,TGFB3,TNF
Epithelial Adherens Junction Signaling	1.32	0.0949	-0.535	AKT1,ARPC2,ARPC3,ARPC4,ECT2,EGF,ERAS,KIF20A,KIF23,MYL12B,PPP2CA,PPP2R1A,PPP2R2B,RACGAP1,STK11
Fatty Acid β-oxidation I	1.32	0.147	-2.236	ACSL4,HADHB,HSD17B10,IVD,SLC27A2
IL-9 Signaling	1.27	0.143	-2.236	PIK3CA,PIK3CB,STAT5A,STAT5B,TNF
Cancer Drug Resistance by Drug Efflux	1.27	0.121	-2.646	ABCB1,AKT1,ERAS,MAPK1,PIK3CA,PIK3CB,RAF1
Assembly of RNA Polymerase III Complex	1.26	0.2	#NUM!	GTF3A,GTF3C1,POLR3D
Gluconeogenesis I	1.24	0.16	-2	GPI,ME2,PGAM1,PGK1
TGF-β Signaling	1.24	0.104	-3	ERAS,GRB2,MAP2K3,MAPK1,MAPK14,RAF1,RUNX3,SOS1,TGFB3,TRAF6
Erythropoietin Signaling Pathway	1.24	0.0909	-2.5	AKT1,BCL2L1,ERAS,GRB2,IL18,MAPK1,PIK3CA,PIK3CB,RAF1,RPS6KB1,SHC1,SOS1,STAT5A,STAT5B,TGFB3,TNF
Acyl Carrier Protein Metabolism	1.23	1	#NUM!	AASDHPPT
Acetyl-CoA Biosynthesis III (from Citrate)	1.23	1	#NUM!	ACLY
L-cysteine Degradation II	1.23	1	#NUM!	CTH
Adenine and Adenosine Salvage VI	1.23	1	#NUM!	ADK
D-mannose Degradation	1.23	1	#NUM!	MPI
UDP-N-acetyl-D-galactosamine Biosynthesis I	1.23	1	#NUM!	GALE
Thioredoxin Pathway	1.22	0.286	#NUM!	TXNRD2,TXNRD3
Phosphatidylcholine Biosynthesis I	1.22	0.286	#NUM!	CEPT1,PCYT1A
Acetyl-CoA Biosynthesis I (Pyruvate Dehydrogenase Complex)	1.22	0.286	#NUM!	Pdha2,PDHB
Cardiac Hypertrophy Signaling	1.22	0.0843	-3.13	ADSS2,AKT1,CHP1,EIF2B2,EIF2B3,EIF2B4,EIF4E,ERAS,GNB1L,GRB2,MAP2K3,Map3k7,MAPK1,MAPK14,MYL12B,PIK3CA,PIK3CB,PRKACA,RAF1,RPS6KB1,SOS1,TGFB3
3-phosphoinositide Degradation	1.21	0.089	-3.606	ATP1A1,HACD2,ITPK1,MTMR2,MTMR4,NT5C,NUDT12,PPP1CB,PPP1R7,PPP2CA,PPP2R1A,PPP2R2B,PPP4C,PTPN11,PTPRC,SACM1L,SYNJ1
PFKFB4 Signaling Pathway	1.2	0.125	-1.633	GPI,MAP2K3,MAPK1,PRKACA,TGFB3,TKT
Regulation of the Epithelial Mesenchymal Transition by Growth Factors Pathway	1.2	0.0885	-3.638	AKT1,EGF,ERAS,GRB2,ID2,MAP2K3,MAPK1,MAPK14,PIK3CA,PIK3CB,PTPN11,RAF1,SHC1,SOS1,TGFB3,TNF,ZEB1
DNA Methylation and Transcriptional Repression Signaling	1.19	0.102	-3	CDK10,CDK2,CDK6,GADD45G,RBBP4,SAP130,SAP18,SIN3A,SP1,ZEB1
Estrogen-mediated S-phase Entry	1.19	0.154	#NUM!	CCNA2,CDK2,SKP2,TFDP1
Parkinson's Signaling	1.19	0.188	#NUM!	CYCS,MAPK1,MAPK14
PDGF Signaling	1.15	0.103	-2.828	ERAS,GRB2,MAPK1,PIK3CA,PIK3CB,RAF1,SHC1,SOS1,SYNJ1
Docosahexaenoic Acid (DHA) Signaling	1.15	0.132	#NUM!	AKT1,BCL2L1,CYCS,PIK3CA,PIK3CB
Cell Cycle Regulation by BTG Family Proteins	1.15	0.132	#NUM!	CDK2,PPP2CA,PPP2R1A,PPP2R2B,PRMT1
Role of JAK2 in Hormone-like Cytokine Signaling	1.14	0.113	-2.646	BCL2L1,CCND3,Irs3,PTPN11,SHC1,STAT5A,STAT5B
Melanoma Signaling	1.13	0.12	-2.236	AKT1,ERAS,MAPK1,PIK3CA,PIK3CB,RAF1
Cell Cycle: G2/M DNA Damage Checkpoint Regulation	1.13	0.12	0	ATM,ATR,CKS1B,PKMYT1,SKP2,TOP2A
D-myo-inositol-5-phosphate Metabolism	1.13	0.0867	-3.606	ATP1A1,HACD2,ITPK1,MTMR2,MTMR4,NT5C,NUDT12,PPP1CB,PPP1R7,PPP2CA,PPP2R1A,PPP2R2B,PPP4C,PTPN11,PTPRC,SACM1L,SYNJ1
Role of MAPK Signaling in Promoting the Pathogenesis of Influenza	1.13	0.0965	-3.162	ATP6AP2,ATP6V0C,ATP6V0E1,ATP6V1C1,ATP6V1E1,ERAS,MAP2K3,MAPK1,MAPK14,PLA2G12A,RAF1
Oxytocin Signaling Pathway	1.13	0.0816	-3.962	AKT1,ATP2B1,CHP1,CTH,ERAS,GAST,GJA1,GNB1L,GRB2,MAPK1,MAPK14,MYH8,MYH9,NT5C,PIK3CA,PIK3CB,PLA2G12A,PPARG,PPP1CB,PRKACA,RAF1,SHC1,SOS1
1D-myo-inositol Hexakisphosphate Biosynthesis II (Mammalian)	1.12	0.176	#NUM!	IPPK,ITPK1,SYNJ1
Necroptosis Signaling Pathway	1.12	0.0903	-3.742	CHP1,PLA2G12A,RBCK1,RIPK1,SLC25A5,TIMM10,TIMM13,TIMM50,TIMM8B,TNF,TNIP1,TOMM22,TOMM70,TRAF2
Histidine Degradation III	1.11	0.25	#NUM!	MTHFD1,MTHFD2
Myelination Signaling Pathway	1.11	0.0795	-3.922	AKT1,AXIN1,CHD8,CHP1,EIF4E,ERAS,FASN,FZD4,GNB1L,GRB2,HDAC3,ID2,MAPK1,MTHFD2,OLIG1,PIK3CA,PIK3CB,PRKACA,PTPN11,RAF1,RPS6KB1,SMARCA4,SOS1,TRAF6,TSC1,YY1
Germ Cell-Sertoli Cell Junction Signaling	1.1	0.0882	#NUM!	AKT1,AXIN1,ERAS,MAP2K3,Map3k7,MAPK1,MAPK14,MTMR2,PIK3CA,PIK3CB,TGFB3,TNF,TUBA1C,TUBB,TUBG1
Hypoxia Signaling in the Cardiovascular System	1.1	0.105	0	AKT1,ATM,LDHA,UBE2D1,UBE2G2,UBE2M,UBE2V1,VHL
TREM1 Signaling	1.07	0.104	-2.828	AKT1,GRB2,IL18,MAPK1,STAT5A,STAT5B,TLR6,TNF
Sertoli Cell-Sertoli Cell Junction Signaling	1.07	0.0823	-4.472	AKT1,AXIN1,CDH15,CLDN11,ERAS,GJA1,GRB2,MAP2K3,Map3k7,MAPK1,MAPK14,PIK3CA,PIK3CB,RAF1,SPTA1,TGFB3,TNF,TUBA1C,TUBB,TUBG1
ERK/MAPK Signaling	1.06	0.0837	-0.775	EIF4E,ERAS,GRB2,LAMTOR3,MAPK1,PIK3CA,PIK3CB,PLA2G12A,PPARG,PPP1CB,PPP1R7,PPP2CA,PPP2R1A,PPP2R2B,PRKACA,RAF1,SHC1,SOS1
Pyridoxal 5'-phosphate Salvage Pathway	1.05	0.108	-2.646	CDK2,CDK6,CSNK1A1,MAP2K3,MAPK1,PDXK,PRPF4B
Toll-like Receptor Signaling	1.05	0.103	-2.449	ECSIT,IL18,MAP2K3,MAPK1,MAPK14,TLR6,TNF,TRAF6
Cholecystokinin/Gastrin-mediated Signaling	1.03	0.0924	-3.162	ERAS,GAST,GRB2,IL18,MAP2K3,MAPK1,MAPK14,RAF1,SHC1,SOS1,TNF
Macrophage Classical Activation Signaling Pathway	1.02	0.0847	0.832	EED,IL18,NDUFS1,Pdha2,PDHB,PKM,PPARG,RBBP4,SDHA,SDHB,SDHC,SDHD,TGFB3,TNF,TRAF6,YY1
CD40 Signaling	0.999	0.104	-2.646	MAP2K3,MAPK1,MAPK14,PIK3CA,PIK3CB,TRAF2,TRAF6
Renin-Angiotensin Signaling	0.987	0.0909	-3.162	ERAS,GRB2,MAPK1,MAPK14,PIK3CA,PIK3CB,PRKACA,RAF1,SHC1,SOS1,TNF
PTEN Signaling	0.951	0.0861	2.887	AKT1,BCL2L1,ERAS,GRB2,MAPK1,MCRS1,PIK3CA,PIK3CB,RAF1,RPS6KB1,SHC1,SOS1,SYNJ1
Dolichol and Dolichyl Phosphate Biosynthesis	0.94	0.5	#NUM!	DOLK
Lipoate Biosynthesis and Incorporation II	0.94	0.5	#NUM!	LIAS
Spermine Biosynthesis	0.94	0.5	#NUM!	SMS
Flavin Biosynthesis IV (Mammalian)	0.94	0.5	#NUM!	RFK
GDP-L-fucose Biosynthesis II (from L-fucose)	0.94	0.5	#NUM!	FPGT
Spermidine Biosynthesis I	0.94	0.5	#NUM!	SRM
Cysteine Biosynthesis/Homocysteine Degradation	0.94	0.5	#NUM!	CTH
Cardiolipin Biosynthesis II	0.94	0.5	#NUM!	PGS1
Regulation of the Epithelial-Mesenchymal Transition Pathway	0.934	0.0821	#NUM!	AKT1,AXIN1,EGF,ERAS,FZD4,GRB2,ID2,MAP2K3,MAPK1,PIK3CA,PIK3CB,PTPN11,RAF1,SOS1,TGFB3,ZEB1
Role of NANOG in Mammalian Embryonic Stem Cell Pluripotency	0.932	0.0887	-2.828	AKT1,AXIN1,ERAS,FZD4,GRB2,MAPK1,PIK3CA,PIK3CB,RAF1,SHC1,SOS1
Stearate Biosynthesis I (Animals)	0.924	0.1	-2	ACSL4,DHRS7,ELOVL1,FASN,OSGEP,SLC27A2,TECR
Role of MAPK Signaling in the Pathogenesis of Influenza	0.909	0.0952	#NUM!	AKT1,ERAS,MAP2K3,MAPK1,MAPK14,PLA2G12A,RAF1,TNF
Endoplasmic Reticulum Stress Pathway	0.905	0.143	#NUM!	EIF2S1,MBTPS1,TRAF2
UVA-Induced MAPK Signaling	0.901	0.0918	#NUM!	ATM,BCL2L1,CYCS,ERAS,MAPK1,MAPK14,PIK3CA,PIK3CB,RPS6KB1
Natural Killer Cell Signaling	0.893	0.0808	-3	AKT1,COL10A1,ERAS,GRB2,IL18,IL2RB,MAP2K3,Map3k7,MAPK1,MAPK14,PIK3CA,PIK3CB,PTPN11,RAF1,SOS1,TRAF6
Role of RIG1-like Receptors in Antiviral Innate Immunity	0.873	0.109	-2.236	RIPK1,TBK1,TRAF2,TRAF6,TRIM25
Ketogenesis	0.87	0.182	#NUM!	HADHB,HMGCS1
TR/RXR Activation	0.864	0.0859	-2.714	ACACA,AKT1,CCNA2,CDK2,FASN,HDAC3,NRF1,PIK3CA,PIK3CB,PPARG,RPS6KB1
ID1 Signaling Pathway	0.853	0.0796	-1	AKT1,BCL2L1,BHLHE40,BIRC5,CUL3,EGF,ERAS,KIF11,MAPK1,MAPK14,PIK3CA,PIK3CB,RAF1,REST,TGFB3,TNF
CDK5 Signaling	0.844	0.087	-0.333	ERAS,MAPK1,MAPK14,PPP1CB,PPP1R7,PPP2CA,PPP2R1A,PPP2R2B,PRKACA,RAF1
γ-glutamyl Cycle	0.807	0.167	#NUM!	GCLC,GSS
IL-12 Signaling and Production in Macrophages	0.801	0.0766	-0.471	AKT1,COL10A1,HDAC3,IL10RB,IL18,MAP2K3,MAPK1,MAPK14,PIK3CA,PIK3CB,PPARG,RAB7A,SERPINA1,TGFB3,TNF,TRAF6,XRCC5,XRCC6
HGF Signaling	0.8	0.0833	-3.162	AKT1,CDK2,ERAS,GRB2,Map3k7,MAPK1,PIK3CA,PIK3CB,PTPN11,RAF1,SOS1
Endocannabinoid Cancer Inhibition Pathway	0.792	0.0816	0	AKT1,CCND3,GNB1L,MAP2K3,MAPK1,MAPK14,PIK3CA,PIK3CB,PRKACA,RAF1,SPTLC1,SPTLC2
Molecular Mechanisms of Cancer	0.79	0.0711	#NUM!	AKT1,ARHGEF6,ATM,ATR,AXIN1,BCL2L1,CCND3,CDK10,CDK2,CDK6,CYCS,ERAS,FZD4,GNB1L,GRB2,HDAC3,LAMTOR3,MAP2K3,MAPK1,MAPK14,PA2G4,PIK3CA,PIK3CB,PRKACA,PTPN11,RAF1,SHC1,SIN3A,SOS1,TFDP1,TGFB3,ZBTB17
Leptin Signaling in Obesity	0.79	0.0921	-2.449	AKT1,GRB2,MAPK1,PIK3CA,PIK3CB,PRKACA,PTPN11
Regulation of Cellular Mechanics by Calpain Protease	0.788	0.0889	-1.342	CCNA2,CCND3,CDK2,CDK6,EGF,ERAS,GRB2,MAPK1
Tumoricidal Function of Hepatic Natural Killer Cells	0.778	0.125	#NUM!	AIFM1,CYCS,LYVE1
Diphthamide Biosynthesis	0.777	0.333	#NUM!	DPH6
Coenzyme A Biosynthesis	0.777	0.333	#NUM!	PPCS
Inosine-5'-phosphate Biosynthesis II	0.777	0.333	#NUM!	ADSL
Thiosulfate Disproportionation III (Rhodanese)	0.777	0.333	#NUM!	MOCS3
Glutamate Degradation II	0.777	0.333	#NUM!	GOT2
Aspartate Biosynthesis	0.777	0.333	#NUM!	GOT2
MYC Mediated Apoptosis Signaling	0.764	0.1	-0.447	BCL2L1,CYCS,PRKACA,TNF,TRAF2
Complement System	0.761	0.108	#NUM!	C1QBP,C2,Scgb2b27 (includes others),SERPING1
Role of NFAT in Cardiac Hypertrophy	0.755	0.0759	-3.464	AKT1,CHP1,CSNK1A1,ERAS,GNB1L,GRB2,HDAC3,MAP2K3,MAPK1,MAPK14,PIK3CA,PIK3CB,PRKACA,RAF1,SHC1,SOS1,TGFB3
UVC-Induced MAPK Signaling	0.739	0.098	#NUM!	ATR,ERAS,MAPK1,MAPK14,RAF1
Amyloid Processing	0.739	0.098	#NUM!	AKT1,CSNK1A1,MAPK1,MAPK14,PRKACA
Paxillin Signaling	0.739	0.0841	-2.828	ARF1,ARHGEF6,ERAS,GRB2,MAPK1,MAPK14,PIK3CA,PIK3CB,SOS1
Induction of Apoptosis by HIV1	0.732	0.0923	-1.633	BCL2L1,CYCS,RIPK1,SLC25A5,TNF,TRAF2
Type II Diabetes Mellitus Signaling	0.709	0.0784	-1.897	ACSL4,ADIPOQ,AKT1,Irs3,MAPK1,PIK3CA,PIK3CB,PKM,PPARG,SLC27A2,TNF,TRAF2
IL-17A Signaling in Gastric Cells	0.706	0.115	#NUM!	MAPK1,MAPK14,TNF
IL-17A Signaling in Airway Cells	0.69	0.0896	-2.449	AKT1,MAPK1,MAPK14,PIK3CA,PIK3CB,TRAF6
BEX2 Signaling Pathway	0.676	0.0854	0.378	AKT1,LMO2,PPP2CA,PPP2R1A,PPP2R2B,SMARCB1,TSC1
Human Embryonic Stem Cell Pluripotency	0.675	0.0746	-3.357	AKT1,AXIN1,ERAS,FZD4,GRB2,ID2,MAP2K3,MAPK1,NFYB,PIK3CA,PIK3CB,RAF1,REST,SOS1,TGFB3
Spermine and Spermidine Degradation I	0.665	0.25	#NUM!	SAT1
Methionine Salvage II (Mammalian)	0.665	0.25	#NUM!	MTR
Oxidized GTP and dGTP Detoxification	0.665	0.25	#NUM!	RUVBL2
Rapoport-Luebering Glycolytic Shunt	0.665	0.25	#NUM!	PGAM1
L-cysteine Degradation I	0.665	0.25	#NUM!	GOT2
Molybdenum Cofactor Biosynthesis	0.665	0.25	#NUM!	MOCS3
Endocannabinoid Developing Neuron Pathway	0.659	0.0787	-2.828	AKT1,ERAS,GNB1L,MAP2K3,MAPK1,MAPK14,PIK3CA,PIK3CB,PRKACA,RAF1
Fatty Acid Activation	0.655	0.133	#NUM!	ACSL4,SLC27A2
Choline Biosynthesis III	0.655	0.133	#NUM!	CEPT1,PCYT1A
SPINK1 General Cancer Pathway	0.652	0.087	-2.236	AKT1,ERAS,MAPK1,PIK3CA,PIK3CB,RAF1
Xenobiotic Metabolism General Signaling Pathway	0.645	0.0769	-2.714	AKT1,CUL3,ERAS,GCLC,MAP2K3,Map3k7,MAPK1,MAPK14,PIK3CA,PIK3CB,RAF1
Macrophage Alternative Activation Signaling Pathway	0.639	0.0741	-2.673	ABCA1,ACLY,GNB1L,GRB2,IL10RB,IL18,MAPK1,MAPK14,PIK3CA,PIK3CB,PPARG,RPS6KB1,TGFB3,TNF
G Beta Gamma Signaling	0.632	0.0775	-2.828	AKT1,ARHGEF6,ERAS,GNB1L,GRB2,MAPK1,PRKACA,RAF1,SHC1,SOS1
April Mediated Signaling	0.628	0.0952	-2	MAPK1,MAPK14,TRAF2,TRAF6
LPS-stimulated MAPK Signaling	0.625	0.0824	-2.449	ERAS,MAP2K3,MAPK1,MAPK14,PIK3CA,PIK3CB,RAF1
Synaptogenesis Signaling Pathway	0.62	0.0698	-4.472	AKT1,AP2S1,ARPC2,ARPC3,ARPC4,CDH15,ERAS,GPAA1,GRB2,MAPK1,MAPK14,NAP1L1,PAFAH1B1,PIK3CA,PIK3CB,PRKACA,RAF1,RPS6KB1,SHC1,SOS1,SYT11,YKT6
Growth Hormone Signaling	0.615	0.0845	-2.449	MAPK1,PIK3CA,PIK3CB,RPS6KB1,STAT5A,STAT5B
Glutaryl-CoA Degradation	0.613	0.125	#NUM!	HADHB,HSD17B10
Orexin Signaling Pathway	0.611	0.0714	-3.638	ADIPOQ,AKT1,ATP6AP2,ATP6V0C,ATP6V0E1,ATP6V1C1,ATP6V1E1,GNB1L,MAPK1,MAPK14,PIK3CA,PIK3CB,PLA2G12A,PPARG,PRKACA,PTPN11,TNF
CD27 Signaling in Lymphocytes	0.608	0.0877	-1.342	BCL2L1,CYCS,MAP2K3,Map3k7,TRAF2
Role of IL-17A in Arthritis	0.608	0.0877	#NUM!	MAP2K3,MAPK1,MAPK14,PIK3CA,PIK3CB
fMLP Signaling in Neutrophils	0.606	0.0763	-2.828	ARPC2,ARPC3,ARPC4,CHP1,ERAS,GNB1L,MAPK1,PIK3CA,PIK3CB,RAF1
B Cell Activating Factor Signaling	0.604	0.093	-2	MAPK1,MAPK14,TRAF2,TRAF6
Clathrin-mediated Endocytosis Signaling	0.601	0.0721	#NUM!	AP2S1,AP3D1,ARPC2,ARPC3,ARPC4,CHP1,CLTC,EGF,GRB2,PIK3CA,PIK3CB,RAB7A,SERPINA1,SH3GL1,SYNJ1
RAR Activation	0.595	0.0676	-3.528	ADH4,AKT1,CARM1,CCNH,COL10A1,EGF,GTF2H2,GTF2H4,IL18,MAPK1,MAPK14,MNAT1,PIK3CA,PIK3CB,PPARG,PRKACA,PRMT1,PSMC5,RPL7A,SMARCA4,SMARCB1,SMARCC1,SMARCE1,SP1,STAT5A,STAT5B,TGFB3,TNF,TNIP1
Thrombin Signaling	0.587	0.0711	-3.464	AKT1,ARHGEF6,EGF,ERAS,GNB1L,GRB2,MAPK1,MAPK14,MYL12B,PIK3CA,PIK3CB,PPP1CB,RAF1,RPS6KB1,SHC1,SOS1
Phosphatidylglycerol Biosynthesis II (Non-plastidic)	0.584	0.1	#NUM!	CDS2,PGS1,TAMM41
Lysine Degradation II	0.58	0.2	#NUM!	AASDHPPT
Lysine Degradation V	0.58	0.2	#NUM!	AASDHPPT
Galactose Degradation I (Leloir Pathway)	0.58	0.2	#NUM!	GALE
dTMP De Novo Biosynthesis	0.58	0.2	#NUM!	DHFR
Folate Polyglutamylation	0.58	0.2	#NUM!	MTHFD1
Acetate Conversion to Acetyl-CoA	0.58	0.2	#NUM!	ACSS3
RAN Signaling	0.575	0.118	#NUM!	CSE1L,RANBP1
Isoleucine Degradation I	0.575	0.118	#NUM!	HADHB,HSD17B10
Integrin Signaling	0.562	0.0708	-3.051	AKT1,ARF1,ARPC2,ARPC3,ARPC4,ERAS,GRB2,MAPK1,MYL12B,PIK3CA,PIK3CB,PPP1CB,RAF1,SHC1,SOS1
Coronavirus Replication Pathway	0.56	0.0889	-2	COPB1,DDX1,TUBA1C,TUBB
Actin Cytoskeleton Signaling	0.557	0.0697	-3.357	ARHGEF6,ARPC2,ARPC3,ARPC4,EGF,ERAS,GRB2,MAPK1,MYH8,MYH9,MYL12B,PIK3CA,PIK3CB,PPP1CB,RAF1,SHC1,SOS1
p38 MAPK Signaling	0.553	0.075	-2.828	IL18,MAP2K3,MAPK14,PLA2G12A,RPS6KB1,TGFB3,TNF,TRAF2,TRAF6
Role of PKR in Interferon Induction and Antiviral Response	0.545	0.0735	-1.897	CYCS,EIF2S1,IL18,MAP2K3,MAPK1,MAPK14,NPM1,SP1,TNF,TRAF6
IL-23 Signaling Pathway	0.54	0.087	-2	AKT1,PIK3CA,PIK3CB,TNF
BMP signaling pathway	0.534	0.0769	-2.449	ERAS,GRB2,MAPK1,MAPK14,PRKACA,RAF1,SOS1
TNFR2 Signaling	0.533	0.0938	#NUM!	TBK1,TNF,TRAF2
Reelin Signaling in Neurons	0.522	0.0725	-3.162	AKT1,ARHGEF6,ARPC2,ARPC3,ARPC4,MAP2K3,MAPK1,PAFAH1B1,PIK3CA,PIK3CB
Pyruvate Fermentation to Lactate	0.514	0.167	#NUM!	LDHA
Chondroitin and Dermatan Biosynthesis	0.514	0.167	#NUM!	CSGALNACT2
Glycine Cleavage Complex	0.514	0.167	#NUM!	GCSH
NAD Biosynthesis III	0.514	0.167	#NUM!	NAMPT
ISGylation Signaling Pathway	0.511	0.0741	-2.121	ARIH1,BIRC5,CHMP5,EIF4E2,IL10RB,TBK1,TLR6,TRIM25
Ephrin Receptor Signaling	0.51	0.0693	-3.317	AKT1,ARPC2,ARPC3,ARPC4,AXIN1,EGF,ERAS,GNB1L,GRB2,MAPK1,PTPN11,RAF1,SHC1,SOS1
γ-linolenate Biosynthesis II (Animals)	0.507	0.105	#NUM!	ACSL4,SLC27A2
Mitochondrial L-carnitine Shuttle Pathway	0.507	0.105	#NUM!	ACSL4,SLC27A2
MSP-RON Signaling in Cancer Cells Pathway	0.501	0.0714	-2.333	AKT1,ERAS,GRB2,MAPK1,PIK3CA,PIK3CB,RAF1,SOS1,SP1,VHL
Th1 and Th2 Activation Pathway	0.495	0.0698	#NUM!	GRB2,HAVCR2,IKZF1,IL10RB,IL18,IL2RA,IL2RB,PIK3CA,PIK3CB,RUNX3,STAT5A,STAT5B
Thyroid Cancer Signaling	0.488	0.0759	-2.449	AKT1,ERAS,MAPK1,PIK3CA,PIK3CB,SHC1
Role of MAPK Signaling in Inhibiting the Pathogenesis of Influenza	0.488	0.0759	-2.449	MAP2K3,MAPK1,MAPK14,PLA2G12A,RAF1,TNF
4-1BB Signaling in T Lymphocytes	0.486	0.0882	#NUM!	MAPK1,MAPK14,TRAF2
Inhibition of Angiogenesis by TSP1	0.486	0.0882	#NUM!	AKT1,MAPK1,MAPK14
Dopamine Receptor Signaling	0.474	0.075	#NUM!	PPP1CB,PPP1R7,PPP2CA,PPP2R1A,PPP2R2B,PRKACA
PXR/RXR Activation	0.469	0.0769	-1.342	ABCB1,AKT1,ALAS1,PRKACA,TNF
Colorectal Cancer Metastasis Signaling	0.468	0.0664	-3.207	AKT1,AXIN1,BCL2L1,BIRC5,EGF,ERAS,FZD4,GNB1L,GRB2,MAPK1,MSH6,PIK3CA,PIK3CB,PRKACA,SOS1,TGFB3,TLR6,TNF
IL-1 Signaling	0.468	0.0729	-2.449	ECSIT,GNB1L,MAP2K3,MAPK1,MAPK14,PRKACA,TRAF6
Production of Nitric Oxide and Reactive Oxygen Species in Macrophages	0.466	0.0681	-0.832	AKT1,Map3k7,MAPK1,MAPK14,PIK3CA,PIK3CB,PPP1CB,PPP1R7,PPP2CA,PPP2R1A,PPP2R2B,SERPINA1,TNF
Oxytocin in Spinal Neurons Signaling Pathway	0.465	0.0857	#NUM!	CTH,GAST,NT5C
FAT10 Cancer Signaling Pathway	0.465	0.08	-1	AKT1,MAD2L1,TGFB3,TNF
Ceramide Degradation	0.459	0.143	#NUM!	ACER1
Glycogen Biosynthesis II (from UDP-D-Glucose)	0.459	0.143	#NUM!	UGP2
Aspartate Degradation II	0.459	0.143	#NUM!	GOT2
TNFR1 Signaling	0.448	0.0784	-2	CYCS,RIPK1,TNF,TRAF2
Antioxidant Action of Vitamin C	0.441	0.0702	2.449	MAPK1,MAPK14,PLA2G12A,STAT5A,STAT5B,TNF,TXNRD2,TXNRD3
Hepatic Fibrosis Signaling Pathway	0.433	0.0638	-3.545	AKT1,AXIN1,COL10A1,CSNK1A1,ERAS,FZD4,IL18,MAP2K3,MAPK1,MAPK14,MYL12B,PIK3CA,PIK3CB,PPARG,PRKACA,RAF1,RIPK1,RPS6KB1,SDHA,SDHB,SDHC,SDHD,SOS1,SP1,TGFB3,TNF,TRAF6
Apelin Cardiomyocyte Signaling Pathway	0.432	0.0707	-2.646	AKT1,ATP2A2,MAPK1,MAPK14,MYL12B,PIK3CA,PIK3CB
HOTAIR Regulatory Pathway	0.431	0.0675	-2.111	AGO2,AKT1,EED,KDM1A,PIK3CA,PIK3CB,RBBP4,REST,SETDB1,SNUPN,YY1
Pulmonary Fibrosis Idiopathic Signaling Pathway	0.426	0.0644	-4.025	AKT1,BIRC5,COL10A1,COL9A3,EED,ERAS,FZD4,GRB2,MAP2K3,MAPK1,MAPK14,PEX13,PIK3CA,PIK3CB,POLR2A,RAF1,RBBP4,RPS6KB1,SOS1,TGFB3,YY1
TWEAK Signaling	0.425	0.0811	#NUM!	CYCS,RIPK1,TRAF2
Pregnenolone Biosynthesis	0.424	0.0909	#NUM!	Cyp2d26,FDX1
IL-13 Signaling Pathway	0.42	0.069	-2.828	AKT1,BCL2L1,MAPK1,MAPK14,PIK3CA,PIK3CB,TGFB3,TRAF6
Bladder Cancer Signaling	0.42	0.069	#NUM!	EGF,ERAS,HDAC3,MAPK1,PA2G4,RAF1,SIN3A,TFDP1
Inositol Pyrophosphates Biosynthesis	0.413	0.125	#NUM!	IPPK
Superoxide Radicals Degradation	0.413	0.125	#NUM!	SOD1
Sphingomyelin Metabolism	0.413	0.125	#NUM!	SGMS2
Dilated Cardiomyopathy Signaling Pathway	0.403	0.0667	-0.632	AKT1,ATP2A2,DMD,KDM1A,MAPK1,MAPK14,MYH8,MYH9,PRKACA,PTPN11
Semaphorin Neuronal Repulsive Signaling Pathway	0.403	0.0667	1.265	AKT1,MAP2K3,MYL12B,PIK3CA,PIK3CB,PPP1CB,PRKACA,SEMA6C,SMC3,STK11
CCR3 Signaling in Eosinophils	0.401	0.0672	-2.449	ERAS,GNB1L,MAPK1,MAPK14,PIK3CA,PIK3CB,PLA2G12A,PPP1CB,RAF1
Tryptophan Degradation III (Eukaryotic)	0.4	0.087	#NUM!	HADHB,HSD17B10
Vitamin-C Transport	0.4	0.087	#NUM!	TXNRD2,TXNRD3
Apelin Cardiac Fibroblast Signaling Pathway	0.4	0.087	#NUM!	AKT1,TGFB3
HIPPO signaling	0.398	0.0698	#NUM!	PPP1CB,PPP1R7,PPP2CA,PPP2R1A,PPP2R2B,SKP2
HMGB1 Signaling	0.397	0.0659	-3.162	AKT1,ERAS,IL18,MAP2K3,MAPK1,MAPK14,PIK3CA,PIK3CB,SP1,TGFB3,TNF
STAT3 Pathway	0.392	0.0667	-1.633	EGF,ERAS,IL10RB,IL2RA,IL2RB,MAPK1,MAPK14,NDUFA13,RAF1
Activin Inhibin Signaling Pathway	0.389	0.0645	-2.673	AKT1,COL10A1,IL18,MAP2K3,MAPK1,MAPK14,PIK3CA,PIK3CB,PPARG,SKIL,TGFB3,TLR6,TNF,TRAF2
IL-17A Signaling in Fibroblasts	0.387	0.069	-2.449	COL10A1,MAPK1,MAPK14,TNF,TRAF2,TRAF6
ILK Signaling	0.386	0.0647	-1.941	AKT1,ARHGEF6,Irs3,MAPK1,MYH8,MYH9,NACA,PIK3CA,PIK3CB,PPP2CA,PPP2R1A,PPP2R2B,TNF
IL-33 Signaling Pathway	0.383	0.0649	-3.464	AKT1,BCL2L1,IL18,MAPK1,MAPK14,PIK3CA,PIK3CB,PRKACA,RPS6KB1,TBK1,TNF,TRAF6
SNARE Signaling Pathway	0.383	0.0662	-3	GPAA1,MYH8,MYH9,PRKACA,RAB6A,RAB7A,SNAP23,SYT11,YKT6
Apoptosis Signaling	0.378	0.0673	0	AIFM1,BCL2L1,CYCS,ERAS,MAPK1,RAF1,TNF
Sphingosine and Sphingosine-1-phosphate Metabolism	0.374	0.111	#NUM!	ACER1
Sucrose Degradation V (Mammalian)	0.374	0.111	#NUM!	TPI1
Leucine Degradation I	0.374	0.111	#NUM!	IVD
Salvage Pathways of Pyrimidine Deoxyribonucleotides	0.374	0.111	#NUM!	TK1
RAC Signaling	0.374	0.0657	-2.828	ARPC2,ARPC3,ARPC4,ERAS,MAPK1,PIK3CA,PIK3CB,RAF1,RPS6KB1
Th2 Pathway	0.374	0.0657	-2.333	GRB2,IKZF1,IL2RA,IL2RB,PIK3CA,PIK3CB,RUNX3,STAT5A,STAT5B
IL-17 Signaling	0.368	0.0642	-3.464	AKT1,ERAS,IL18,MAP2K3,MAPK1,MAPK14,PIK3CA,PIK3CB,TGFB3,TNF,TRAF2,TRAF6
Multiple Sclerosis Signaling Pathway	0.355	0.0631	-2.673	AIFM1,C2,EED,IL18,IL2RA,MAPK1,MAPK14,MGAT1,PPARG,RBBP4,TGFB3,TLR6,TNF,YY1
ERK5 Signaling	0.35	0.0676	-2	AKT1,EGF,ERAS,PTPN11,RPS6KB1
Gαi Signaling	0.349	0.0643	-1.89	ERAS,GNB1L,GRB2,HTR1D,MAPK1,PRKACA,RAF1,SHC1,SOS1
Role of Chondrocytes in Rheumatoid Arthritis Signaling Pathway	0.341	0.0638	-2.333	CEBPZ,CHP1,GNB1L,IL18,MAPK1,MAPK14,RIPK1,TNF,TRAF6
Apelin Endothelial Signaling Pathway	0.341	0.0638	-2.646	AKT1,ERAS,GNB1L,MAPK1,PIK3CA,PIK3CB,RAF1,RPS6KB1,SP1
Ketolysis	0.34	0.1	#NUM!	HADHB
Ubiquinol-10 Biosynthesis (Eukaryotic)	0.337	0.0769	#NUM!	COQ2,Cyp2d26
Pyroptosis Signaling Pathway	0.324	0.0645	-1.633	IL18,MAPK1,MAPK14,PRKACA,TLR6,TNF
Actin Nucleation by ARP-WASP Complex	0.324	0.0645	-2	ARPC2,ARPC3,ARPC4,ERAS,GRB2,SOS1
NAD Salvage Pathway II	0.319	0.0741	#NUM!	NT5C,NUDT12
Apelin Liver Signaling Pathway	0.319	0.0741	#NUM!	COL10A1,TNF
Role of Osteoblasts, Osteoclasts and Chondrocytes in Rheumatoid Arthritis	0.317	0.0614	#NUM!	AKT1,AXIN1,CHP1,CSNK1A1,FZD4,IL18,MAP2K3,MAPK1,MAPK14,PIK3CA,PIK3CB,TNF,TRAF2,TRAF6
Fcγ Receptor-mediated Phagocytosis in Macrophages and Monocytes	0.315	0.0638	-2.449	AKT1,ARPC2,ARPC3,ARPC4,MAPK1,RPS6KB1
Glycogen Degradation II	0.311	0.0909	#NUM!	PGM3
GDP-glucose Biosynthesis	0.311	0.0909	#NUM!	PGM3
CDP-diacylglycerol Biosynthesis I	0.301	0.0714	#NUM!	CDS2,TAMM41
Transcriptional Regulatory Network in Embryonic Stem Cells	0.295	0.061	-3.162	AKT1,ERAS,FZD4,MAPK1,PIK3CA,PIK3CB,REST,SETDB1,SKIL,TGFB3
Pulmonary Healing Signaling Pathway	0.288	0.0603	-2.887	EGF,ERAS,FZD4,GRB2,MAPK1,MAPK14,RAF1,SOS1,STAT5A,STAT5B,TGFB3,TNF
Role of OCT4 in Mammalian Embryonic Stem Cell Pluripotency	0.286	0.0652	#NUM!	AQR,CCNF,REST
Apelin Pancreas Signaling Pathway	0.286	0.0652	#NUM!	PIK3CA,PIK3CB,PRKACA
Glucose and Glucose-1-phosphate Degradation	0.285	0.0833	#NUM!	PGM3
Oleate Biosynthesis II (Animals)	0.285	0.0833	#NUM!	UFSP2
Mineralocorticoid Biosynthesis	0.285	0.0833	#NUM!	EBP
Chemokine Signaling	0.278	0.0617	-1	ERAS,MAPK1,MAPK14,PPP1CB,RAF1
Wound Healing Signaling Pathway	0.277	0.0595	-3.873	COL10A1,COL9A3,EGF,ERAS,GRB2,IL18,MAP2K3,MAPK1,RAF1,SHC1,SOS1,TGFB3,TNF,TRAF2,TRAF6
Role of IL-17F in Allergic Inflammatory Airway Diseases	0.274	0.0638	#NUM!	MAPK1,RAF1,TRAF6
iNOS Signaling	0.274	0.0638	#NUM!	MAPK1,MAPK14,TRAF6
Ephrin A Signaling	0.274	0.0638	#NUM!	PIK3CA,PIK3CB,PTPN11
Gα12/13 Signaling	0.274	0.0602	-1.89	AKT1,CDH15,ERAS,MAPK1,MYL12B,PIK3CA,PIK3CB,RAF1
P2Y Purigenic Receptor Signaling Pathway	0.274	0.0602	-2.449	AKT1,ERAS,GNB1L,MAPK1,PIK3CA,PIK3CB,PRKACA,RAF1
Activation of IRF by Cytosolic Pattern Recognition Receptors	0.267	0.0615	-2	RIPK1,TBK1,TNF,TRAF6
Apelin Muscle Signaling Pathway	0.263	0.0625	#NUM!	AKT1,GNB1L,NRF1
Glycogen Degradation III	0.262	0.0769	#NUM!	PGM3
Cholesterol Biosynthesis I	0.262	0.0769	#NUM!	EBP
Cholesterol Biosynthesis II (via 24,25-dihydrolanosterol)	0.262	0.0769	#NUM!	EBP
Guanosine Nucleotides Degradation III	0.262	0.0769	#NUM!	NT5C
Cholesterol Biosynthesis III (via Desmosterol)	0.262	0.0769	#NUM!	EBP
Glucocorticoid Biosynthesis	0.262	0.0769	#NUM!	EBP
Role of PI3K/AKT Signaling in the Pathogenesis of Influenza	0.257	0.0606	-2	AKT1,MAPK1,PIK3CA,PIK3CB
Methylglyoxal Degradation III	0.256	0.0645	#NUM!	ADH4,DHRS7
Urate Biosynthesis/Inosine 5'-phosphate Degradation	0.241	0.0714	#NUM!	NT5C
Granzyme B Signaling	0.205	0.0625	#NUM!	CYCS
D-myo-inositol (1,4,5)-trisphosphate Degradation	0.205	0.0625	#NUM!	SYNJ1
Adenosine Nucleotides Degradation II	0.205	0.0625	#NUM!	NT5C
Neurovascular Coupling Signaling Pathway	0	0.0302	-2.646	CTH,GAST,GJA1,NT5C,PLA2G12A,PPP1CB,PRKACA
Oxytocin in Brain Signaling Pathway	0	0.0452	-2.333	AKT1,ERAS,GNB1L,MAPK1,PIK3CA,PIK3CB,PLA2G12A,RAF1,TNF
CDX Gastrointestinal Cancer Signaling Pathway	0	0.0545	1.508	AKT1,CDHR5,CDK2,FZD4,IL18,MAPK1,MAPK14,PIK3CA,PIK3CB,TGFB3,TNF
Immunogenic Cell Death Signaling Pathway	0	0.0222	#NUM!	RIPK1,TNF
Pathogen Induced Cytokine Storm Signaling Pathway	0	0.0404	-2.84	BHLHE40,CCL27,COL10A1,COL9A3,Cxcl15,IL18,MAPK1,MAPK14,RIPK1,STAT5A,STAT5B,TBK1,TGFB3,TLR6,TNF
Role of Osteoblasts in Rheumatoid Arthritis Signaling Pathway	0	0.0533	-0.832	AKT1,AXIN1,CSNK1A1,CTSH,FZD4,IL18,MAPK1,PIK3CA,PIK3CB,STAT5A,STAT5B,TGFB3,TNF
Role of Osteoclasts in Rheumatoid Arthritis Signaling Pathway	0	0.0584	-3.771	AKT1,CHP1,COL10A1,COL9A3,ERAS,GRB2,IL18,MAP2K3,MAPK1,MAPK14,PIK3CA,PIK3CB,RAF1,SHC1,SOS1,TNF,TRAF2,TRAF6
S100 Family Signaling Pathway	0	0.0376	-3.9	ABCB1,AKT1,ATP2A2,Atp5e,ATP5F1A,ATP5F1B,ATP5F1D,EGF,FZD4,GPR174,HTR1D,IL10RB,IL18,MAP2K3,MAPK1,MAPK14,MYH9,NCL,PIK3CA,PIK3CB,PLA2G12A,PRKACA,RAF1,SP1,TBK1,TGFB3,TNF,TRAF2,TRAF6
Circadian Rhythm Signaling	0	0.041	#NUM!	BHLHE40,CTH,EIF4E,ERAS,GAST,GNB1L,MAP2K3,MAPK1,NT5C,PRKACA,RAF1
Leukocyte Extravasation Signaling	0	0.0363	-2.449	CLDN11,MAPK1,MAPK14,PIK3CA,PIK3CB,PTPN11,TXK
Synaptic Long Term Potentiation	0	0.053	-0.816	CHP1,ERAS,MAPK1,PPP1CB,PPP1R7,PRKACA,RAF1
Axonal Guidance Signaling	0	0.0569	#NUM!	AKT1,ARHGEF6,ARPC2,ARPC3,ARPC4,CHP1,EGF,EIF3F,EIF3H,EIF4E,ERAS,FZD4,GNB1L,GRB2,MAPK1,MYL12B,PIK3CA,PIK3CB,PMPCA,PMPCB,PRKACA,PTPN11,RAF1,SEMA6C,SHC1,SOS1,TUBA1C,TUBB,TUBG1
Amyotrophic Lateral Sclerosis Signaling	0	0.0431	-0.447	BCL2L1,CYCS,PIK3CA,PIK3CB,SOD1
[truncated: 181 more rows]

## Sheet: IPA of enrich_TGF vs IL2
© 2000-2023 QIAGEN. All rights reserved.
[truncated: 542 more rows]

[truncated: 1 more sheets: Genes selected for in vivo scre]
