# Supplementary material for: The CUL5 E3 ligase complex negatively regulates central signaling pathways in CD8+ T cells
Source: Nat Commun. 2024 Jan 19;15:603. doi: 10.1038/s41467-024-44885-0 (PMC10798966; doi:10.1038/s41467-024-44885-0)
Supplement: Supplementary file 8 — Supplementary Data 6 [file 41467_2024_44885_MOESM8_ESM.xlsx]

## Sheet: Complete TUBE MS results
PG.ProteinAccessions	PG.Genes	PG.ProteinDescriptions	cul5ko_1	cul5ko_2	cul5ko_3	nc_1	nc_2	nc_3
A2A432	Cul4b	Cullin-4B	50463	74632.1	53591.4	52298.9	58187.6	51663.9
A2A4P0	Dhx8	ATP-dependent RNA helicase DHX8	78645.3	102630	89384.6	73794.4	69255.4	89468.3
A2A6A1	Gpatch8	G patch domain-containing protein 8	320116	373797	304430	560831	610905	666180
A2A6Q5	Cdc27	Cell division cycle protein 27 homolog	15395	18969.4	15268.6	13605.9	14492.6	14892.1
A2A7Q9	Rnf19b	E3 ubiquitin-protein ligase RNF19B	23053	8620.14	20194.5	12966.8	17999.7	17521.6
A2A8Z1	Osbpl9	Oxysterol-binding protein-related protein 9	7757.04	10800.3	6996.96	6458.52	6419.77	7486.44
A2ABV5	Med14	Mediator of RNA polymerase II transcription subunit 14	49343.1	62505.7	47329.3	47273.5	49251.7	53776.4
A2ADA5	Pusl1	tRNA pseudouridine synthase-like 1	6292.58	8779.7	7790.21	4504.02	3243.92	2427.01
A2ADY9	Ddi2	Protein DDI1 homolog 2	66859.7	80268.3	64065.7	68902.8	70841.4	71683
A2AF47	Dock11	Dedicator of cytokinesis protein 11	45460	56059.7	47778.9	31406.9	43743.1	37235.5
A2AG58	Bclaf3	BCLAF1 and THRAP3 family member 3	14448.7	24129.9	18598.4	18778	21193.1	18638.7
A2AGH6	Med12	Mediator of RNA polymerase II transcription subunit 12	21006.8	22969.7	21530.4	13968.7	13621.3	16152.9
A2AGT5	Ckap5	Cytoskeleton-associated protein 5	21849.9	24449.2	23093.1	15542.2	19494.3	18450.7
A2AH22	Ambra1	Activating molecule in BECN1-regulated autophagy protein 1	37245.1	39485.5	34564.5	39249.3	36271.2	34906.3
A2AI05	Ndor1	NADPH-dependent diflavin oxidoreductase 1	8933.35	7924.66	8711.53	7569.23	7384.7	8037.81
A2AIL4	Ndufaf6	NADH dehydrogenase (ubiquinone) complex I, assembly factor 6	10129.5	13576.8	9527.65	6688.61	6637.12	5502.54
A2AIV2	Virma	Protein virilizer homolog	332853	361413	343914	412370	504814	429816
A2AJ77	Prdm12	PR domain zinc finger protein 12	3628.88	3728.57	4867.63	3715.88	3738.58	3720.91
A2AJI0	Map7d1	MAP7 domain-containing protein 1	111418	129341	112288	172771	196060	196134
A2AJK6	Chd7	Chromodomain-helicase-DNA-binding protein 7	30235	43598.1	31355.9	22729.7	24073.4	22597.8
A2AJN7	Slc4a11	Sodium bicarbonate transporter-like protein 11	8165.49	7350.96	7981.3	4220.79	7366.05	5270.85
A2AKB9	Dcaf10	DDB1- and CUL4-associated factor 10	22240.8	18777.8	19428.3	26187.2	16693.7	18431.1
A2AKG8	Focad	Focadhesin	11300	19434	14074.3	5638.68	6886.18	6285.31
A2AKX3	Setx	Probable helicase senataxin	7784.06	9606.65	7368.78	4645.09	6007.66	6498.18
A2AL36	Cntrl	Centriolin	14079.6	24525.8	17900.6	7921.11	7633.1	9837.79
A2AN08	Ubr4	E3 ubiquitin-protein ligase UBR4	261602	280178	281186	226506	280384	255536
A2AQ19	Rtf1	RNA polymerase-associated protein RTF1 homolog	6982.64	11467.5	5152.74	7482.7	5966.78	4933.72
A2AR02	Ppig	Peptidyl-prolyl cis-trans isomerase G	7868.8	10796.3	9070.12	14730.8	16631.4	15140.1
A2AWA9	Rabgap1	Rab GTPase-activating protein 1	5054.35	6958.93	4855.15	3116.81	2704.96	4041.9
A2AWL7	Mga	MAX gene-associated protein	23588.3	21404.8	22946.7	21184.3	21223.8	22387.9
A2AWT3	Atxn7l3	Ataxin-7-like protein 3	4058.76	3492.15	3698.41	7524.32	7925.57	7818.83
A2BE28	Las1l	Ribosomal biogenesis protein LAS1L	23960.5	34395.8	25166.8	22014.1	26557.4	22292.5
A2BH40	Arid1a	AT-rich interactive domain-containing protein 1A	5144.29	6528.85	5133.87	4512.28	4282.59	4920.69
A6H5Y3	Mtr	Methionine synthase	12703.3	14456.4	13250.3	11781.4	12461	11374.5
A6H619	Phrf1	PHD and RING finger domain-containing protein 1	169415	218015	164042	160089	191292	188760
A6H6A9	Rabgap1l	Rab GTPase-activating protein 1-like	6573.44	4928.1	4538.23	4161.48	Filtered	Filtered
A6H8H2	Dennd4c	DENN domain-containing protein 4C	16399.5	19277.8	18693.7	12375.6	13282.4	14628.7
A6PWY4	Wdr76	WD repeat-containing protein 76	4213.33	Filtered	5145.81	7299.74	9007.64	10773.2
A6X8Z5	Arhgap31	Rho GTPase-activating protein 31	74355.3	95389.9	83359.5	56565.8	59902.8	76780.9
A8C756	Thada	Thyroid adenoma-associated protein homolog	10778	14064.3	13279.9	8894.07	10783.6	10734.6
B1AR13	Cisd3	CDGSH iron-sulfur domain-containing protein 3, mitochondrial	79873.1	74880.6	73963	39645.5	40642.1	36471.8
B1AT66	Slc16a6	Monocarboxylate transporter 7	2149.01	2506.33	3281.06	393.337	569.048	1033.64
B1AVZ0	Uprt	Uracil phosphoribosyltransferase homolog	10099	7626.35	5812.04	8085.58	7479.18	2904.97
B1AXD8	Akirin2	Akirin-2	200860	170294	167263	207446	153539	167675
B1AY10	Nfx1	Transcriptional repressor NF-X1	7671.17	3043.87	7850.9	7054.94	8056.51	7474.23
B1AY13	Usp24	Ubiquitin carboxyl-terminal hydrolase 24	54339.1	58680.9	55107.2	39673.7	45010.7	43947.5
B1AZI6	Thoc2	THO complex subunit 2	41480.2	57905.8	45496.4	74178.8	90705.5	85842
B2RQC2	Usp42	Ubiquitin carboxyl-terminal hydrolase 42	11422.4	13024	11281.7	6949.76	8439.12	3686.48
B2RQC6	Cad	CAD protein	184298	198652	197860	156989	185439	174386
B2RRE7	Otud4	OTU domain-containing protein 4	58290.3	69907.2	56013.8	101388	99435.6	99653.1
B2RS91	Rrn3	RNA polymerase I-specific transcription initiation factor RRN3	14392.8	12859	11606.4	14501.8	14266.4	14283.1
B2RUP2	Unc13d	Protein unc-13 homolog D	84537	97235.9	93397.5	49173.5	60496.2	58086.3
B2RUR8	Otud7b	OTU domain-containing protein 7B	13671.9	7568.76	14152.9	1130.37	Filtered	9326.61
B2RWS6	Ep300	Histone acetyltransferase p300	90634.6	87807.4	96463.9	79964.8	85819.2	103084
B2RWW0	Tagap	T-cell activation Rho GTPase-activating protein	20091.2	17380	18534.3	22448.7	25952.9	27433.6
B2RX12	Abcc3	Canalicular multispecific organic anion transporter 2	20801.8	45773.2	22110	26534.4	20261	23487.5
B2RX14	Zcchc11	Terminal uridylyltransferase 4	22890.8	25146.5	23835	18782.9	23848.3	24012.9
B2RXC1	Trappc11	Trafficking protein particle complex subunit 11	6315.42	16624.3	4205.76	3818.4	3131.54	4164.6
B2RXC5	Znf382	Zinc finger protein 382	3295.6	NaN	4798.81	2120.17	2728.37	4177.76
B2RXR6	Ankrd44	Serine/threonine-protein phosphatase 6 regulatory ankyrin repeat subunit B	51064.8	47774.2	53004.1	36094.4	35453.6	36569.4
B2RY56	Rbm25	RNA-binding protein 25	428252	467634	350512	650814	531899	515803
B8ZXI1	Qtrt2	Queuine tRNA-ribosyltransferase accessory subunit 2	11565.6	11034.2	9559.4	9418.45	10448.6	8961.01
B9EJ80	Pdzd8	PDZ domain-containing protein 8	8953.95	12391.7	7264.9	6868.72	4943.8	5546.8
B9EJ86	Osbpl8	Oxysterol-binding protein-related protein 8	32087.3	30707.8	33540.9	25441.9	24132.9	31011
B9EK06	EXOC1L	Exocyst complex component 1-like	388734	219570	414664	292767	240105	461693
C0HKD8;C0HKD9	Mfap1a;Mfap1b	Microfibrillar-associated protein 1A;Microfibrillar-associated protein 1B	13439.4	17189.8	15155.5	29054.5	38213.4	45197.3
C0HKE1;C0HKE2;C0HKE3;C0HKE4;C0HKE5;C0HKE6;C0HKE7;C0HKE8;C0HKE9;Q8BFU2;Q8CGP5;Q8CGP6;Q8CGP7;Q8R1M2	Hist1h2ab;Hist1h2ac;Hist1h2ad;Hist1h2ae;Hist1h2ag;Hist1h2ai;Hist1h2an;Hist1h2ao;Hist1h2ap;Hist3h2a;Hist1h2af;Hist1h2ah;Hist1h2ak;H2afj	Histone H2A type 1-B;Histone H2A type 1-C;Histone H2A type 1-D;Histone H2A type 1-E;Histone H2A type 1-G;Histone H2A type 1-I;Histone H2A type 1-N;Histone H2A type 1-O;Histone H2A type 1-P;Histone H2A type 3;Histone H2A type 1-F;Histone H2A type 1-H;Histone H2A type 1-K;Histone H2A.J	10708256	3.36477e+06	7847514	1.56714e+06	1.70223e+06	2.39052e+06
C0HKG5;C0HKG6	Rnaset2a;Rnaset2b	Ribonuclease T2-A;Ribonuclease T2-B	17517	13724.8	16207.6	12808	11818.3	7266.45
D0QMC3	Mndal	Myeloid cell nuclear differentiation antigen-like protein	30882.3	39611.6	33493	37408.9	50050.7	34341.5
D3YXK1	Samd1	Atherin	8488.64	9897.79	8375.22	11266.2	8581	10322.7
D3YXK2	Safb	Scaffold attachment factor B1	588379	616208	607885	890356	1.07284e+06	1183083
D3YZP9	Ccdc6	Coiled-coil domain-containing protein 6	25476.9	30745.3	24550.2	31909.2	32305	30695.3
D3Z6Q9	Bin2	Bridging integrator 2	46976.8	57867.6	44493.1	56544.8	61559.4	55905.6
D3Z7P3	Gls	Glutaminase kidney isoform, mitochondrial	34167.5	34185.9	33918.7	26815.8	33627.5	24209.1
E9PVA8	Gcn1	eIF-2-alpha kinase activator GCN1	42367.3	52239.1	47966.3	22750.6	27733.4	27618.6
E9PVB5	Ttc17	Tetratricopeptide repeat protein 17	10980.4	11742	10660.5	8560.83	11169.4	8575.77
E9PVX6	Mki67	Proliferation marker protein Ki-67	9520.18	12977.1	11084.2	13959	14317.1	12392.1
E9PYL2	Prr12	Proline-rich protein 12	16358.4	18116.4	16266.4	20395.1	21846.3	21648.3
E9PZJ8	Ascc3	Activating signal cointegrator 1 complex subunit 3	26840.8	36895.8	29971.8	16835.8	18973.1	21445.1
E9Q1P8	Irf2bp2	Interferon regulatory factor 2-binding protein 2	44596.2	35512.9	39249.4	57746.5	50490.1	60607.2
E9Q394	Akap13	A-kinase anchor protein 13	16886.6	14165.6	16104.2	14088.7	13598.7	17242.5
E9Q3L2	Pi4ka	Phosphatidylinositol 4-kinase alpha	32671.2	36216.9	35816.4	23371.8	27932.4	25338.3
E9Q4F7	Ankrd11	Ankyrin repeat domain-containing protein 11	57137.4	65542.7	55332.7	67809.5	69659.4	71080
E9Q4N7	Arid1b	AT-rich interactive domain-containing protein 1B	70927.5	78554.5	61105.6	68710.8	33392.8	39624.9
E9Q555	Rnf213	E3 ubiquitin-protein ligase RNF213	58289.9	77545.2	63197	46179.5	54839.3	47897.4
E9Q557	Dsp	Desmoplakin	14845.1	21429.6	11167.8	31248.9	5340.96	10073.7
E9Q5C9	Nolc1	Nucleolar and coiled-body phosphoprotein 1	155394	138620	155408	52428.1	56513.2	64276.4
E9Q5K9	Ythdc1	YTH domain-containing protein 1	26964.9	25830.8	21678.9	28688.8	32848.5	38122.5
E9Q634	Myo1e	Unconventional myosin-Ie	1.2343e+06	1.37664e+06	1.42775e+06	247571	292149	309560
E9Q6B2	Ccdc85c	Coiled-coil domain-containing protein 85C	5085.68	8692.95	2783.33	4326.42	3454.87	4578.69
E9Q735	Ube4a	Ubiquitin conjugation factor E4 A	1895.89	Filtered	1220.67	3153.37	4144.64	2228
E9Q784	Zc3h13	Zinc finger CCCH domain-containing protein 13	215535	198957	195235	329783	325300	327514
E9Q7F2	Rnf169	E3 ubiquitin-protein ligase RNF169	7536.39	11505.8	9431.44	4428.08	3856.38	6404.71
E9Q7G0	Numa1	Nuclear mitotic apparatus protein 1	18841.3	33221.7	20258.7	20067.6	24510.7	26149
E9Q8T7	Dnah1	Dynein heavy chain 1, axonemal	37758.2	Filtered	43529.5	8109.31	Filtered	61626.1
E9QAM5	Helz2	Helicase with zinc finger domain 2	44173.4	57432.3	49479.4	40222.2	48124.6	51792.3
F6SEU4	Syngap1	Ras/Rap GTPase-activating protein SynGAP	15528.5	7431.61	13154.4	1153.2	536.516	595.971
F6VAN0	Atf6	Cyclic AMP-dependent transcription factor ATF-6 alpha	28803.1	36238.7	29457.3	28239.6	31501.6	29706.3
F6ZDS4	Tpr	Nucleoprotein TPR	46095.5	56517.1	46823.6	63514.2	70834.9	79028.3
F7BJB9	Morc3	MORC family CW-type zinc finger protein 3	3082.64	3259.34	4274.45	1133.97	1135.86	2505.53
F8VQB6	Myo10	Unconventional myosin-X	65567.6	94150.1	75320.2	27026.7	32303.7	29024.8
G3X982	Aox3	Aldehyde oxidase 3	39858.3	63720.8	43214.5	51800.7	62366.8	45660.3
G3X9G7	Zfp809	Zinc finger protein 809	1647.49	362.551	2233.71	1366.65	2726.64	2433.69
G3X9K3	Arfgef1	Brefeldin A-inhibited guanine nucleotide-exchange protein 1	10536.3	6067.29	8612.58	6186.68	8383.64	6480.61
G5E829	Atp2b1	Plasma membrane calcium-transporting ATPase 1	22479.1	43382.5	21409.3	14120.6	19141.6	16045.7
G5E870	Trip12	E3 ubiquitin-protein ligase TRIP12	67021.6	78055.7	74096.2	47494	52271.8	53921.1
G5E8P0	Tubgcp6	Gamma-tubulin complex component 6	8426	11660.5	6171.63	5771.56	10059	7298.53
O08528	Hk2	Hexokinase-2	245506	258110	249758	167080	189374	181601
O08529	Capn2	Calpain-2 catalytic subunit	52696.2	83205	59884.6	31137	34717.6	36676.6
O08539	Bin1	Myc box-dependent-interacting protein 1	38501.6	46049.6	35566	39947.7	33717.4	30740.1
O08547	Sec22b	Vesicle-trafficking protein SEC22b	28026.5	31562.8	28860.6	18472.2	19729.2	18297.5
O08553	Dpysl2	Dihydropyrimidinase-related protein 2	63180.8	61182.1	57595.2	81722	65324.6	68545
O08573	Lgals9	Galectin-9	14034.8	36104.9	11272.1	10570.2	9830.31	16758.5
O08579	Emd	Emerin	52155.3	74234.2	59148.6	45493.7	55774.8	52494.1
O08582	Gtpbp1	GTP-binding protein 1	50655	60863.2	56016.7	43863.8	53680.1	52213.7
O08583	Alyref	THO complex subunit 4	823630	1142257	832391	1.26729e+06	1522724	1.60414e+06
O08584	Klf6	Krueppel-like factor 6	66478.6	79249.4	76103.9	70473	83189	89526.5
O08585	Clta	Clathrin light chain A	69432.7	105964	75191.9	65364.8	93306.7	76937.1
O08600	Endog	Endonuclease G, mitochondrial	24160.7	12386.1	10733.9	31443.3	12069.6	15850.1
O08609	Mlx	Max-like protein X	4122.97	4208.28	1114.51	3045.59	2466.65	2854.02
O08663	Metap2	Methionine aminopeptidase 2	13545.6	17809.4	15685.1	15554.4	8673.13	12768.5
O08664	Bcl7c	B-cell CLL/lymphoma 7 protein family member C	65836.2	65845.7	57197.5	87780.7	85802.9	90043.9
O08696	Foxm1	Forkhead box protein M1	3065.92	4332.84	2580.65	3725.43	2989.23	2850.34
O08709	Prdx6	Peroxiredoxin-6	364162	540692	318872	477383	308273	258770
O08734	Bak1	Bcl-2 homologous antagonist/killer	13282.6	18755.7	13255.9	6436.7	7894.81	8141.95
O08738	Casp6	Caspase-6	11583.6	13207.6	7919.71	6368.1	5955.45	3559.79
O08740	Polr2j	DNA-directed RNA polymerase II subunit RPB11	26941.3	25838	19351.2	35987.7	22044.5	19838.4
O08749	Dld	Dihydrolipoyl dehydrogenase, mitochondrial	19295.2	20707.4	16030.3	23098.7	20664.6	20290
O08750	Nfil3	Nuclear factor interleukin-3-regulated protein	119111	140782	123378	32898.9	33851.7	31523.1
O08756	Hsd17b10	3-hydroxyacyl-CoA dehydrogenase type-2	19605	36334.5	13585.2	8174.46	4332.09	4893.22
O08759	Ube3a	Ubiquitin-protein ligase E3A	88522.7	104815	96027.7	96072.4	100381	95269.5
O08762	Prss12	Neurotrypsin	9401.64	4880.43	9640.6	3443.78	3837.81	4055.38
O08784	Tcof1	Treacle protein	97355.4	104984	99715.2	135196	162315	171426
O08788	Dctn1	Dynactin subunit 1	29935	36611.6	30325	30283	26517.8	30189.2
O08795	Prkcsh	Glucosidase 2 subunit beta	16073.2	23711.9	16657.4	19434	21328.4	24793
O08807	Prdx4	Peroxiredoxin-4	2461.13	23289	6326.87	4282.99	4093.06	5981.4
O08808	Diaph1	Protein diaphanous homolog 1	23136.5	27209.3	26155.3	15177.5	16740.7	18210.7
O08810	Eftud2	116 kDa U5 small nuclear ribonucleoprotein component	261849	303765	260616	232235	244118	248417
O08811	Ercc2	General transcription and DNA repair factor IIH helicase subunit XPD	10155.5	12231	12091.5	5939.4	8147.48	10867
O08849	Rgs2	Regulator of G-protein signaling 2	66209.9	81136.3	63399	102607	96322.9	95338.3
O08856	Ell	RNA polymerase II elongation factor ELL	19025.9	19962.5	18043.4	22161.1	22362.3	22544.6
O08863	Birc3	Baculoviral IAP repeat-containing protein 3	3916.85	2958.05	5536.2	3508.88	4164.19	3685.28
O08900	Ikzf3	Zinc finger protein Aiolos	64833.8	63322.3	65579.6	74751.8	74995.1	83185.5
O08915	Aip	AH receptor-interacting protein	53324.9	49128.9	43184.9	59019.2	53206.2	51507.7
O08917	Flot1	Flotillin-1	31317.4	36742	26744.5	25901.6	20720.6	24702.9
O08970	Tuft1	Tuftelin	4583.1	4940.31	4124.75	3164.54	4823.88	2566.25
O08992	Sdcbp	Syntenin-1	55720.1	53997	43068.8	62687.4	40614.5	31853.8
O09000	Ncoa3	Nuclear receptor coactivator 3	34827.2	29910.8	31596.4	36741.4	31386.1	33557.6
O09005	Degs1	Sphingolipid delta(4)-desaturase DES1	63896.1	81515.7	75025.8	34751.2	33357.9	39633.2
O09010	Lfng	Beta-1,3-N-acetylglucosaminyltransferase lunatic fringe	5190.1	4120.04	4324.24	2313.2	2200.42	2402.05
O09012	Pex5	Peroxisomal targeting signal 1 receptor	22878.4	23776.9	21443.7	18600.2	20672.8	20869.1
O09044	Snap23	Synaptosomal-associated protein 23	2529.67	4185.98	4576.13	2656.87	2867.64	3412.4
O09061	Psmb1	Proteasome subunit beta type-1	1.68359e+06	2.02383e+06	1.84584e+06	2382962	2452820	2.23892e+06
O09106	Hdac1	Histone deacetylase 1	447734	323570	452754	830106	701713	733727
O09110	Map2k3	Dual specificity mitogen-activated protein kinase kinase 3	41470.3	37756	44706.8	28384.1	32158.3	33972.6
O09111	Ndufb11	NADH dehydrogenase [ubiquinone] 1 beta subcomplex subunit 11, mitochondrial	23734.5	39767.2	18561.4	27208.8	26712.3	20357.8
O09130	Nfatc2ip	NFATC2-interacting protein	39571.9	30282.7	36818	46556	41945.5	54157
O09131	Gsto1	Glutathione S-transferase omega-1	77629.6	86402	58844.5	114876	75091.8	70876.3
O09167	Rpl21	60S ribosomal protein L21	366000	303598	379547	359278	391087	488474
O09172	Gclm	Glutamate--cysteine ligase regulatory subunit	12432.8	22138.8	11735.1	13255.2	6733.18	7426.9
O35071	Kif1c	Kinesin-like protein KIF1C	9687.58	21343.3	11348	7852.01	6466.36	9692.86
O35099	Map3k5	Mitogen-activated protein kinase kinase kinase 5	6784.67	6024.37	8014.33	5446.5	Filtered	5671.99
O35126	Atn1	Atrophin-1	56802.8	66847.5	54638.3	65110	77997.4	81339.3
O35127	Grcc10	Protein C10	102938	85874.2	100511	122518	91085.8	118573
O35129	Phb2	Prohibitin-2	96592.3	136541	99095.7	67161.3	64081	61545.5
O35130	Emg1	Ribosomal RNA small subunit methyltransferase NEP1	11583.3	13443.9	11703.8	12826.7	16794.5	10952.5
O35134	Polr1a	DNA-directed RNA polymerase I subunit RPA1	45295.2	53304.1	48644.5	43600	42075.6	45154.4
O35143	Atpif1	ATPase inhibitor, mitochondrial	2800.92	3806.29	4029.7	6501.1	4550.18	7479.87
O35177	Nedd9	Enhancer of filamentation 1	29930.7	32613.6	27389.8	23996.9	31958.4	19817.5
O35185	Bhlhe40	Class E basic helix-loop-helix protein 40	84727.5	81819.3	68048.2	87968.2	64275.3	64971.8
O35205	Gzmk	Granzyme K	38641.6	47230.9	49858.6	13464.9	34831.9	20134.8
O35207;Q9CPY4	Cdk2ap1;Cdk2ap2	Cyclin-dependent kinase 2-associated protein 1;Cyclin-dependent kinase 2-associated protein 2	62604.8	41927.9	42425	85090	52535.5	48354.7
O35218	Cpsf2	Cleavage and polyadenylation specificity factor subunit 2	351258	330841	367938	994922	1.11322e+06	1.06438e+06
O35226	Psmd4	26S proteasome non-ATPase regulatory subunit 4	1.72237e+06	1.19016e+06	1.45028e+06	1.71222e+06	1.43753e+06	1.59936e+06
O35235	Tnfsf11	Tumor necrosis factor ligand superfamily member 11	15465	9189.45	12373.1	8485.46	7014.64	7078.92
O35239	Ptpn9	Tyrosine-protein phosphatase non-receptor type 9	30136.5	18221.1	27646.5	12104.4	12310.8	12827.4
O35242	Nsmaf	Protein FAN	10617.2	5942.48	6724.01	2569.95	2839.32	3756.9
O35250	Exoc7	Exocyst complex component 7	9368.77	11126.7	8895.56	6475.69	6117.73	5970.05
O35280	Chek1	Serine/threonine-protein kinase Chk1	5264.04	13092.7	2592.7	5908.68	5281.16	4942.25
O35284	Batf	Basic leucine zipper transcriptional factor ATF-like	28171.3	39044.2	26407.5	37282.1	45484.9	32150.1
O35286	Dhx15	Pre-mRNA-splicing factor ATP-dependent RNA helicase DHX15	282002	321543	300834	274550	312835	312933
O35295	Purb	Transcriptional activator protein Pur-beta	110274	102632	91402.6	154398	115725	129956
O35309	Nmi	N-myc-interactor	137816	173283	125503	160494	155966	147999
O35326	Srsf5	Serine/arginine-rich splicing factor 5	27655.8	53736.4	29848.7	41036.6	49893.5	47781
O35343	Kpna4	Importin subunit alpha-3	85736.7	112140	77554.9	135350	137589	76313.5
O35344	Kpna3	Importin subunit alpha-4	43272.4	47766.9	32091.1	55884	54320.5	24446.1
O35345	Kpna6	Importin subunit alpha-7	69849.3	82090.6	68879.8	82107.1	90389.3	87925.9
O35350	Capn1	Calpain-1 catalytic subunit	16295.8	23181.9	16431.1	14523.3	13507.7	15666.3
O35368	Ifi203	Interferon-activable protein 203	6464.33	12197.9	6692.89	11168.1	13482.7	6526.07
O35379	Abcc1	Multidrug resistance-associated protein 1	12461	14791.5	11317.1	10061	9443.86	9192.09
O35381	Anp32a	Acidic leucine-rich nuclear phosphoprotein 32 family member A	34694.5	30391.1	28531.8	45785.7	43596.4	43062.1
O35382	Exoc4	Exocyst complex component 4	26835.7	38619.9	29833.8	19946.6	20737.2	20714.6
O35387	Hax1	HCLS1-associated protein X-1	81554.1	56353.8	69766.1	171408	142834	162826
O35405	Pld3	Phospholipase D3	49724.6	49764.2	45247.5	36312.9	38848.3	39387
O35426	Xbp1	X-box-binding protein 1	74563.6	90818.1	78319.1	61002.4	65274.2	66868.3
O35427	Crcp	DNA-directed RNA polymerase III subunit RPC9	15700.4	9972.86	12322.1	12884.1	7946.19	9592.61
O35435	Dhodh	Dihydroorotate dehydrogenase (quinone), mitochondrial	2798.91	755.792	1520.59	4320.78	1895.41	1761.14
O35445	Rnf5	E3 ubiquitin-protein ligase RNF5	18054.9	14256.8	22843.7	12748	11712	21833.9
O35448	Ppt2	Lysosomal thioesterase PPT2	Filtered	37915.4	Filtered	Filtered	8202.55	Filtered
O35453;P00755;P15949;Q9QYN3	Hpn;Klk1b1;Klk1b9;Klk11	Serine protease hepsin;Kallikrein 1-related peptidase b1;Kallikrein 1-related peptidase b9;Kallikrein-11	860635	7184336	Filtered	1.12812e+06	3.68347e+06	68622.6
O35465	Fkbp8	Peptidyl-prolyl cis-trans isomerase FKBP8	141832	168731	147720	99678.5	86080.7	92409
O35473	C1d	Nuclear nucleic acid-binding protein C1D	33161.7	35037.1	15940.1	13295.9	12585.2	22277.9
O35484	Azin1	Antizyme inhibitor 1	4970.18	3968.64	5437.37	5170.14	5983.4	5426.58
O35491	Clk2	Dual specificity protein kinase CLK2	12739.9	19125.3	14634	13220.2	22179.2	18751.2
O35492	Clk3	Dual specificity protein kinase CLK3	15154.3	12661.2	15505.7	14567.8	13710.3	15742
O35516	Notch2	Neurogenic locus notch homolog protein 2	2630.95	Filtered	2457.3	2223.65	2232.97	2398.5
O35551	Rabep1	Rab GTPase-binding effector protein 1	14057.6	19354.9	15833.5	11657.7	10791.9	13363.1
O35593	Psmd14	26S proteasome non-ATPase regulatory subunit 14	786381	594461	683729	1.30344e+06	806004	796410
O35598	Adam10	Disintegrin and metalloproteinase domain-containing protein 10	2784.24	2435.19	6058.05	2544.14	Filtered	1819.28
O35601	Fyb1	FYN-binding protein 1	25671.7	27987.8	27033.6	32189.2	33728.5	41605.6
O35609	Scamp3	Secretory carrier-associated membrane protein 3	8523.49	5373.78	6364.9	3825.1	1637.85	6173.78
O35615	Zfpm1	Zinc finger protein ZFPM1	9872.71	11226.2	8730.63	17626.9	13947	14180.1
O35618	Mdm4	Protein Mdm4	1244.65	3128.13	1355.01	6426	5276.44	6328.91
O35625	Axin1	Axin-1	24110.4	25556.9	24966.1	27842	31388.4	29819.8
O35638	Stag2	Cohesin subunit SA-2	4993.52	5758.03	5266.09	5426.92	4465.43	4628.24
O35643	Ap1b1	AP-1 complex subunit beta-1	14214.7	19862.2	11898.8	8796.92	7490.84	8177.26
O35648	Cetn3	Centrin-3	26105.8	34651.7	24661.5	37807.7	42808.4	24811.9
O35654	Pold2	DNA polymerase delta subunit 2	24659.9	27556.2	21005.5	34675.1	29120.8	32723.5
O35658	C1qbp	Complement component 1 Q subcomponent-binding protein, mitochondrial	63112.7	90898.7	67944.8	120982	127299	83211.6
O35671	Itgb1bp1	Integrin beta-1-binding protein 1	8146.13	16170.6	5609.33	7539.9	5454.43	5089.63
O35674	Adam19	Disintegrin and metalloproteinase domain-containing protein 19	25472.1	38049.6	23293.4	10858.6	11228.1	7593.23
O35680	Mrps12	28S ribosomal protein S12, mitochondrial	18436.1	20169.2	19635	21987.6	23101.9	23064.9
O35683	Ndufa1	NADH dehydrogenase [ubiquinone] 1 alpha subcomplex subunit 1	113106	83566.9	109275	80455.8	72200.6	94065.1
O35685	Nudc	Nuclear migration protein nudC	32290.9	51258.9	27327.3	43407.1	46238.1	24455
O35691	Pnn	Pinin	65419.5	80123.3	63874.5	128219	127862	140712
O35704	Sptlc1	Serine palmitoyltransferase 1	28447.8	33249.3	30896.9	21099.6	20541.5	22899.2
O35709	Enc1	Ectoderm-neural cortex protein 1	5838.94	6695	5618.47	7047.34	7487.52	7521.86
O35710	Noct	Nocturnin	Filtered	5049.4	1920.58	1861.31	1396.26	Filtered
O35714	Tnfrsf18	Tumor necrosis factor receptor superfamily member 18	31358.2	11528.2	37055.3	18717.8	27116.8	31706.7
O35716	Socs1	Suppressor of cytokine signaling 1	30859.8	35093.2	25499.8	18100.7	21449.5	10478.2
O35718	Socs3	Suppressor of cytokine signaling 3	160169	147574	108947	225144	115886	101359
O35730	Ring1	E3 ubiquitin-protein ligase RING1	97705.5	81896.5	94371	144263	137279	157194
O35732	Cflar	CASP8 and FADD-like apoptosis regulator	13653	13437	12455.9	12318.5	12290.6	10347.7
O35737	Hnrnph1	Heterogeneous nuclear ribonucleoprotein H	1.41565e+06	1.15268e+06	1197849	2.03739e+06	1.55925e+06	1.63426e+06
O35740	Cited2	Cbp/p300-interacting transactivator 2	30248	22070.9	32298.9	26934.3	27798.4	26736.5
O35841	Api5	Apoptosis inhibitor 5	17962.8	40761.6	20594.1	40447.5	36460.8	28376.7
O35857	Timm44	Mitochondrial import inner membrane translocase subunit TIM44	1567.04	13386.2	Filtered	1822.93	2515.12	Filtered
O35864	Cops5	COP9 signalosome complex subunit 5	44737.9	42963	38598.9	68280.9	45358.1	43394
O35887	Calu	Calumenin	31576.7	59124.2	32510.9	25096.4	35234.8	25804.1
O35892	Sp100	Nuclear autoantigen Sp-100	44756.7	39144	41039.3	49643.9	58350.5	56725.1
O35900	Lsm2	U6 snRNA-associated Sm-like protein LSm2	38607	15414.9	13755.1	95764.8	21258.6	28671.1
O35904	Pik3cd	Phosphatidylinositol 4,5-bisphosphate 3-kinase catalytic subunit delta isoform	20162.5	22483.6	21197.1	10359.1	11271.5	9023.56
O35954	Pitpnm1	Membrane-associated phosphatidylinositol transfer protein 1	3843.31	2224.17	4085.82	2851.9	3570.97	3825.87
O35955	Psmb10	Proteasome subunit beta type-10	1.67428e+06	1.59468e+06	1.61054e+06	2.17606e+06	2.06055e+06	2.1237e+06
O35963	Rab33b	Ras-related protein Rab-33B	505045	282892	365443	135970	94615.4	134892
O54692	Zw10	Centromere/kinetochore protein zw10 homolog	8390.07	9088.25	7903.86	4563.41	4721.73	3816.47
O54734	Ddost	Dolichyl-diphosphooligosaccharide--protein glycosyltransferase 48 kDa subunit	59935.2	74232.1	60149.2	43904.1	36904.3	47093.2
O54774	Ap3d1	AP-3 complex subunit delta-1	24988.2	30859.2	26489.4	14578	12543.2	15692.7
O54781	Srpk2	SRSF protein kinase 2	37094.2	38480.8	35472.8	33973	39708	38465.5
O54784	Dapk3	Death-associated protein kinase 3	16021.8	19456.2	18848.9	14920.5	12386	17482.8
O54785	Limk2	LIM domain kinase 2	15402.8	7457.19	17444.2	8717.86	7181.72	13592.4
O54790	Mafg	Transcription factor MafG	39847.1	39657.3	34814.1	31701.2	23440.1	26401
O54791	Maff	Transcription factor MafF	16105.6	13387.3	15062	10358.9	6577.74	9867.76
O54824	Il16	Pro-interleukin-16	236640	257197	227563	162689	150915	148329
O54825	Bysl	Bystin	34444.6	39479.5	35099.6	48758.5	51902.5	59191.8
O54827	Atp10a	Probable phospholipid-transporting ATPase VA	2597.85	5006.98	2220.77	1533.5	2763.54	1676.16
O54833	Csnk2a2	Casein kinase II subunit alpha'	76986	80227.4	82615.6	82013.4	81356.8	92573.7
O54834	Arhgap6	Rho GTPase-activating protein 6	29748.2	Filtered	19857.9	34796.5	5899.58	55019.8
O54836	Zmat3	Zinc finger matrin-type protein 3	2677.79	1978.7	1417.03	6486.25	5905.66	5773.65
O54839	Eomes	Eomesodermin homolog	232585	195069	203397	259740	184153	196230
O54916	Reps1	RalBP1-associated Eps domain-containing protein 1	7275.29	9526.94	5651.66	6484.28	7241.77	7756.5
O54918	Bcl2l11	Bcl-2-like protein 11	13223.8	17063.5	12566.9	11612.9	10079.2	9793.09
O54926	Siva1	Apoptosis regulatory protein Siva	7644.78	Filtered	4852.59	7075.57	3549.42	4710.1
O54927	Wsb1	WD repeat and SOCS box-containing protein 1	16739	24334.1	16653.8	9110.78	9325.28	6617.59
O54941	Smarce1	SWI/SNF-related matrix-associated actin-dependent regulator of chromatin subfamily E member 1	202253	174405	180114	230886	234421	277413
O54946	Dnajb6	DnaJ homolog subfamily B member 6	189923	230317	198641	212471	215199	201184
O54962	Banf1	Barrier-to-autointegration factor	467869	314989	458354	128634	143063	170402
O54965	Rnf13	E3 ubiquitin-protein ligase RNF13	436.298	Filtered	395.48	134.517	Filtered	NaN
O54984	Asna1	ATPase Asna1	71663.9	64761.4	64539.1	65859.8	74641.1	69838.8
O54992	Mapkapk5	MAP kinase-activated protein kinase 5	5848.66	6826.69	6212.9	3727.67	5211.5	4200.73
O55003	Bnip3	BCL2/adenovirus E1B 19 kDa protein-interacting protein 3	13468.4	14286.9	11707.4	8789.08	10133.2	9771.33
O55013	Trappc3	Trafficking protein particle complex subunit 3	3541.52	5648.33	3312.63	2515.23	Filtered	Filtered
O55023	Impa1	Inositol monophosphatase 1	40482.7	50860	40243.9	47742.8	48371.5	52640.3
O55028	Bckdk	[3-methyl-2-oxobutanoate dehydrogenase [lipoamide]] kinase, mitochondrial	24882.1	15861.4	22077.4	18946.3	13880.9	17911.5
O55029	Copb2	Coatomer subunit beta'	143404	167508	139433	115191	118473	121359
O55091	Impact	Protein IMPACT	7108.07	6502.54	6177.77	6701.3	5508.68	4598.38
O55098	Stk10	Serine/threonine-protein kinase 10	23945	31028.1	25965.3	19452.4	18251.5	19704.1
O55106	Strn	Striatin	11660.5	11049.4	9795.07	8454.42	13245.7	11018.8
O55125	Nipsnap1	Protein NipSnap homolog 1	6810.71	5863.64	4880.87	5914.59	4857.92	3118.81
O55128	Sap18	Histone deacetylase complex subunit SAP18	103945	73347.1	61608.8	181885	84405	93666.5
O55131	2023-09-07	Septin-7	65370.6	72150.1	57613.9	86291	66542.3	76524.3
O55135	Eif6	Eukaryotic translation initiation factor 6	122807	117448	112156	134952	146181	147863
O55142	Rpl35a	60S ribosomal protein L35a	383388	543116	425109	296698	415297	353498
O55143	Atp2a2	Sarcoplasmic/endoplasmic reticulum calcium ATPase 2	50678.9	51192.6	54782.5	20894.9	25655.3	25387.2
O55176;Q80U04	Pja1;Pja2	E3 ubiquitin-protein ligase Praja-1;E3 ubiquitin-protein ligase Praja-2	20269.1	12903.5	24013.3	20620.7	23904.6	28560.1
O55187	Cbx4	E3 SUMO-protein ligase CBX4	20446.8	36518.4	18779.7	35176.1	42204.4	44088.4
O55201	Supt5h	Transcription elongation factor SPT5	14867.5	18967.6	14319.6	14175.1	14880.9	14876.3
O55222	Ilk	Integrin-linked protein kinase	31182.7	31674.8	34457.6	26186.7	28232	30032.4
O55234	Psmb5	Proteasome subunit beta type-5	302474	332883	293422	334876	357808	270851
O55236	Rngtt	mRNA-capping enzyme	56540.5	62057.4	56120.1	50940.5	49577.9	48068.6
O70126	Aurkb	Aurora kinase B	31388.4	52561.8	37318.2	20075.2	25128.3	22948.5
O70133	Dhx9	ATP-dependent RNA helicase A	95601.1	110003	100136	118504	132243	143079
O70152	Dpm1	Dolichol-phosphate mannosyltransferase subunit 1	195869	257978	224070	129653	160012	159711
O70172	Pip4k2a	Phosphatidylinositol 5-phosphate 4-kinase type-2 alpha	19816.3	27639.5	19839	17536.2	21061.6	21828.8
O70194	Eif3d	Eukaryotic translation initiation factor 3 subunit D	40309.7	42249.1	42941.4	48966.7	49354.1	55452
O70230	Znf143	Zinc finger protein 143	17955.4	18250.6	16365.2	14705.4	14057	15554.5
O70251	Eef1b	Elongation factor 1-beta	224373	295036	215648	256122	305061	283247
O70252	Hmox2	Heme oxygenase 2	16270.8	19184.3	17940.9	14338.5	13221.7	13531.3
O70279	Ess2	Splicing factor ESS-2 homolog	47115.6	45101	41488	81168.3	85080.4	88657.5
O70293	Grk6	G protein-coupled receptor kinase 6	8388.4	2735.3	9079.84	7773.8	9213.02	9948.1
O70305	Atxn2	Ataxin-2	62861.2	56858.2	64360.3	53805.6	55067.8	59670.1
O70309	Itgb5	Integrin beta-5	46100.4	75463.7	47053.3	43000.3	46269	36756.1
O70310	Nmt1	Glycylpeptide N-tetradecanoyltransferase 1	49158.1	68478.3	54065.8	49412.2	63743	59825.7
O70311	Nmt2	Glycylpeptide N-tetradecanoyltransferase 2	20275.1	24289.3	23747.1	15626.5	15702.2	19223.9
O70318	Epb41l2	Band 4.1-like protein 2	282636	173552	123733	108241	122958	132093
O70325	Gpx4	Phospholipid hydroperoxide glutathione peroxidase	29815.7	16844.3	19737.8	46081.3	15937.8	15005.7
O70333	Cript	Cysteine-rich PDZ-binding protein	5898.12	1464.94	11804.4	2580.15	2876.36	995.691
O70378	Emc8	ER membrane protein complex subunit 8	17991.2	13077.5	12337.1	13841.7	11181.7	13575
O70400	Pdlim1	PDZ and LIM domain protein 1	13750.2	19664.9	12454.9	19016.9	16855.6	20687.5
O70404	Vamp8	Vesicle-associated membrane protein 8	4143.31	5454.86	4100.72	1712.32	132.866	875.659
O70405	Ulk1	Serine/threonine-protein kinase ULK1	4051.23	4138.13	4608.16	1213.65	1249.67	2599.5
O70422	Gtf2h4	General transcription factor IIH subunit 4	7982.46	13933.6	9919.57	8757.02	13160.5	10171.9
O70433	Fhl2	Four and a half LIM domains protein 2	48022.3	18861.5	47410.9	40461.2	53647.2	53160.4
O70435	Psma3	Proteasome subunit alpha type-3	1.88372e+06	2.88316e+06	2105546	2.00651e+06	2269134	1.95072e+06
O70469	Dok2	Docking protein 2	81913.7	76532.9	65783.2	78434.7	56297.5	59248.2
O70472	Tmem131	Transmembrane protein 131	19133.7	21629	19919.4	7537.75	8417.3	7657.15
O70475	Ugdh	UDP-glucose 6-dehydrogenase	Filtered	923.786	NaN	1962.55	Filtered	Filtered
O70481	Ubr1	E3 ubiquitin-protein ligase UBR1	28005.4	24824.4	30382.9	25863.1	27121	28337.2
O70492	Snx3	Sorting nexin-3	78069.1	68152.8	57662.3	61301.4	40717.6	44997.9
O70493	Snx12	Sorting nexin-12	29605.1	34323.4	23181.8	16504.6	10568.5	16718.8
O70494	Sp3	Transcription factor Sp3	4054.24	2989.81	3825.38	2034.36	2315.6	3059.35
O70503	Hsd17b12	Very-long-chain 3-oxoacyl-CoA reductase	172826	162461	181852	108744	139336	122671
O70546	Kdm6a	Lysine-specific demethylase 6A	14287.4	18778.1	15211.3	12120.5	11937.4	11082.8
O70551	Srpk1	SRSF protein kinase 1	45204.1	68576	51413.8	56950.4	71656.3	71893.5
O70579	Slc25a17	Peroxisomal membrane protein PMP34	23981.4	36720.9	23697.9	15252.3	21828.8	4324.07
O70591	Pfdn2	Prefoldin subunit 2	55872.5	40331	44308.3	59569.9	57037.5	55457.2
O88286	Wiz	Protein Wiz	39468.6	41897.7	38672.5	35266	41443.4	43132.2
O88291	Znf326	DBIRD complex subunit ZNF326	27222.4	38604.7	20580.5	12947	17627.2	20233.8
O88342	Wdr1	WD repeat-containing protein 1	83955.3	102055	78937.2	75921.7	58805.9	60271.1
O88351	Ikbkb	Inhibitor of nuclear factor kappa-B kinase subunit beta	33093.3	35523.3	33752.5	25872.8	28921.9	27686.6
O88379	Baz1a	Bromodomain adjacent to zinc finger domain protein 1A	33002.2	45522.5	35523.9	17702.2	20374.6	19210.1
O88384	Vti1b	Vesicle transport through interaction with t-SNAREs homolog 1B	23358	32082.3	22392.9	18075	18633.5	21415.7
O88398	Avil	Advillin	21766.8	29799.3	18837.6	10479.8	6142.19	7106.6
O88447	Klc1	Kinesin light chain 1	6943.92	4625.87	9371.83	6149.88	6737.28	11092.4
O88455	Dhcr7	7-dehydrocholesterol reductase	1677.13	22020.9	16384.8	7313.38	7982.61	12653.7
O88456	Capns1	Calpain small subunit 1	36756.1	40370.2	23218.9	40620.9	30851.5	18670.1
O88487	Dync1i2	Cytoplasmic dynein 1 intermediate chain 2	15571.2	29338.3	17316.1	13635.3	14347.8	16179.6
O88508	Dnmt3a	DNA (cytosine-5)-methyltransferase 3A	8393.32	15610	5975.19	10175.7	10028.4	9940.9
O88512	Ap1g2	AP-1 complex subunit gamma-like 2	35578.2	43031.6	37990.7	28840.4	35083.8	33691.8
O88522	Ikbkg	NF-kappa-B essential modulator	80505.6	92593.3	83225.4	62845.4	72423	74467.7
O88532	Zfr	Zinc finger RNA-binding protein	12458.9	17214.5	11052.5	16798.7	19333.4	18319.1
O88543	Cops3	COP9 signalosome complex subunit 3	57546.2	59082.9	46904.2	70204.2	51427	44055.1
O88544	Cops4	COP9 signalosome complex subunit 4	131803	128538	121252	184331	141731	141695
O88545	Cops6	COP9 signalosome complex subunit 6	58764.4	57216	49165.7	104875	58562.3	63606.2
O88554	Parp2	Poly [ADP-ribose] polymerase 2	82556.4	110427	97259.2	10961.7	10410.5	11320.8
O88569	Hnrnpa2b1	Heterogeneous nuclear ribonucleoproteins A2/B1	142711	278391	143875	406121	370223	345153
O88573	Aff1	AF4/FMR2 family member 1	3141.12	NaN	3520.72	4190.95	5502.72	4674.91
O88574	Sap30	Histone deacetylase complex subunit SAP30	20892.7	18378.4	20968.3	27948.4	26927.5	26332.5
O88587	Comt	Catechol O-methyltransferase	9307.84	9785.89	9178.93	7525.07	7103.97	8767.87
O88597	Becn1	Beclin-1	Filtered	7865.09	Filtered	654.92	Filtered	Filtered
O88622	Parg	Poly(ADP-ribose) glycohydrolase	8550.63	13078.7	7776.16	6475.05	8338.9	7838.67
O88630	Gosr1	Golgi SNAP receptor complex member 1	10976.1	8957.53	11513.4	5853.12	7442.09	8762.89
O88653	Lamtor3	Ragulator complex protein LAMTOR3	44607.9	24063.5	35252.9	26275.3	4371.37	10819.6
O88665	Brd7	Bromodomain-containing protein 7	2025.42	2719.18	Filtered	3122.55	2933.26	2890.52
O88667	Rrad	GTP-binding protein RAD	6524.6	10918.6	7128.53	18452.3	15141.1	12729.9
O88673	Dgka	Diacylglycerol kinase alpha	109072	100510	125753	51932.8	54091.4	59946.2
O88685	Psmc3	26S proteasome regulatory subunit 6A	2.66329e+06	2.00155e+06	2346478	2.93956e+06	2.42323e+06	2.55888e+06
O88693	Ugcg	Ceramide glucosyltransferase	29809.8	38720.2	30268.4	14402.7	14589.8	13661.6
O88696	Clpp	ATP-dependent Clp protease proteolytic subunit, mitochondrial	13375.7	15553.1	8246.82	9521.81	5541.15	6248.61
O88708	Orc4	Origin recognition complex subunit 4	11247.2	20322	12301.9	10451.1	13193.3	12333.3
O88712	Ctbp1	C-terminal-binding protein 1	35070.8	43406.7	33571	54128.6	41172.9	35937
O88735	Map7	Ensconsin	11224	14224.6	11431.7	16052.6	18873.8	17058.5
O88736	Hsd17b7	3-keto-steroid reductase	8319.92	34727.4	10676.1	Filtered	Filtered	3176.25
O88738	Birc6	Baculoviral IAP repeat-containing protein 6	302763	333200	322865	230450	264107	266906
O88746	Tom1	Target of Myb protein 1	28860.2	31614.7	27913.6	22680.9	25395.7	25136.9
O88811	Stam2	Signal transducing adapter molecule 2	22419.6	23279.5	20987.8	21115	19741.7	21074.3
O88843	Cradd	Death domain-containing protein CRADD	3326.34	4148.56	993.236	4407.54	2930.46	2114.55
O88844	Idh1	Isocitrate dehydrogenase [NADP] cytoplasmic	7074.2	22319	3696.98	6791.15	6900.51	7667.18
O88852	Tspyl1	Testis-specific Y-encoded-like protein 1	15831.3	22136.2	14541.1	12441.5	9373.23	15711.3
O88856	Tpst2	Protein-tyrosine sulfotransferase 2	12529.9	10721.5	12054.6	7863.6	9746.16	9663.49
O88874	Ccnk	Cyclin-K	22005.7	23328.5	18111.9	25230.9	26693.1	21571.1
O88875	Cd160	CD160 antigen	8263.25	4758.66	4892.86	10203.9	12562.7	7679.24
O88878	Zfand5	AN1-type zinc finger protein 5	45406.9	42218.3	45189.1	47724.2	49921	53715.8
O88879	Apaf1	Apoptotic protease-activating factor 1	34790.5	38902.8	34372	39672.2	40222	38748
O88890	Sh2d1a	SH2 domain-containing protein 1A	22619	23916.2	20988.7	37991.8	31415.6	29968.8
O88895	Hdac3	Histone deacetylase 3	90854.7	86476.6	98649.1	98594.8	98381.9	96421.1
O88904	Hipk1	Homeodomain-interacting protein kinase 1	22637.9	24897.7	22551.6	17522.4	16615	12455.7
O88907	Pias1	E3 SUMO-protein ligase PIAS1	49066.1	49725.2	47885.3	43946.7	42662.2	45066.8
O88939	Zbtb7a	Zinc finger and BTB domain-containing protein 7A	7506.83	12853.5	5867.36	3432.82	1584.46	3344.63
O88942	Nfatc1	Nuclear factor of activated T-cells, cytoplasmic 1	80359.8	83508.1	82295.9	36133.3	42951.9	38808.5
O88952	Lin7c	Protein lin-7 homolog C	44452.1	48879.4	30567.2	56368.2	34878.5	40899.3
O88967	Yme1l1	ATP-dependent zinc metalloprotease YME1L1	158601	179204	169327	123031	135860	150490
O88974	Setdb1	Histone-lysine N-methyltransferase SETDB1	8067.27	10225.9	6918.48	6622.82	4112.65	5180.7
O88983	Stx8	Syntaxin-8	11978.2	12377.9	10316.9	7501.67	5720.25	6367.99
O88986	Gcat	2-amino-3-ketobutyrate coenzyme A ligase, mitochondrial	16293.2	14471.5	15462.5	12202.1	12661.9	8949.99
O89050	Mkln1	Muskelin	128838	114317	123816	180397	150902	163880
O89051	Itm2b	Integral membrane protein 2B	18626.5	27181.6	17980.7	13743.4	19152.8	6026.42
O89053	Coro1a	Coronin-1A	337751	368624	357868	377916	393594	402410
O89079	Cope	Coatomer subunit epsilon	159226	146143	153401	144919	141694	156133
O89084;Q01063	Pde4a;Pde4d	cAMP-specific 3',5'-cyclic phosphodiesterase 4A;cAMP-specific 3',5'-cyclic phosphodiesterase 4D	5336.23	Filtered	Filtered	4352.45	3998.66	3999.63
O89086	Rbm3	RNA-binding protein 3	91135.2	64953.8	92930.4	119021	133087	160975
O89090	Sp1	Transcription factor Sp1	16607.1	10561.5	17378.5	9331.77	9427.65	12573
O89098	Cst7	Cystatin-F	17456.2	24754.1	22881.5	10708.3	11263.6	11718.3
O89100	Grap2	GRB2-related adaptor protein 2	769563	599949	653205	700723	512605	604839
O89109	Kcnn4	Intermediate conductance calcium-activated potassium channel protein 4	6927.65	8233.28	5094.76	3840.18	2825.71	1418.13
O89110	Casp8	Caspase-8	35998.1	23461.4	36630.2	29791.8	30281	29941.5
O89113	Ier5	Immediate early response gene 5 protein	66824.5	61148.3	69073.8	74861.8	70123.1	67484.3
O89114	Dnajb5	DnaJ homolog subfamily B member 5	15403.8	24253.1	17869.9	18321.8	20501.7	13826.8
P00375	Dhfr	Dihydrofolate reductase	369875	278051	268116	455223	244165	303488
P00405	Mtco2	Cytochrome c oxidase subunit 2	72598.1	66882.7	67331.7	53683.4	52841.3	64408.3
P00493	Hprt1	Hypoxanthine-guanine phosphoribosyltransferase	62061.7	70994.5	52879.7	86808.5	75730.6	62935.3
P00860	Odc1	Ornithine decarboxylase	27001.2	26716.3	24599.8	21305.8	22954.5	20141.3
P00920	Ca2	Carbonic anhydrase 2	7791.61	7568.44	11276.7	Filtered	Filtered	Filtered
P01108	Myc	Myc proto-oncogene protein	199817	247173	221011	204883	227461	259246
P01580	Ifng	Interferon gamma	633216	665777	635205	938212	834988	855074
P01582	Il1a	Interleukin-1 alpha	14871.6	26840.3	13133.9	25323.1	25887.7	25758.4
P01586	Il3	Interleukin-3	10841.9	36375.5	10512.6	23708.6	27206.2	15377
P01590	Il2ra	Interleukin-2 receptor subunit alpha	259792	217803	264988	253741	333410	304746
P01731	Cd8a	T-cell surface glycoprotein CD8 alpha chain	31151.9	30481.3	36133.8	24000.1	24501.3	25061.5
P01831	Thy1	Thy-1 membrane glycoprotein	55725.8	71294.2	60303.3	56852	48704.3	44077.6
P01844;P01845	Iglc2;Iglc3	Ig lambda-2 chain C region;Ig lambda-3 chain C region	84184.6	45301.5	63702.4	127266	127739	106484
P01849	Tcra	T-cell receptor alpha chain C region	13390.8	15740	13034.2	17551	12809.7	12037.9
P01851;P01852		T-cell receptor beta-2 chain C region;T-cell receptor beta-1 chain C region	56092.7	74462.8	56374.3	43596.7	45935.7	40098.1
P01864		Ig gamma-2A chain C region secreted form	186810	192239	166820	435844	270038	389608
P01887	B2m	Beta-2-microglobulin	246850	90033.9	193790	448825	308552	302582
P01898	H2-Q10	H-2 class I histocompatibility antigen, Q10 alpha chain	19080.6	23653.9	11820.2	6825.7	2577.94	24632.5
P01899	H2-D1	H-2 class I histocompatibility antigen, D-B alpha chain	355437	401616	367585	327507	331211	378782
P01901	H2-K1	H-2 class I histocompatibility antigen, K-B alpha chain	978214	980349	911471	1532959	1.46631e+06	1.4445e+06
P01942	Hba	Hemoglobin subunit alpha	64549.5	35562.2	35539	61980.4	24300.1	21905.8
P02088;P02089	Hbb-b1;Hbb-b2	Hemoglobin subunit beta-1;Hemoglobin subunit beta-2	166104	414176	93732.6	73293.5	42905.2	58250.2
P02340	Tp53	Cellular tumor antigen p53	84796.6	79430.5	83079.7	130474	136361	141854
P02468	Lamc1	Laminin subunit gamma-1	3270.42	2956.32	2671.52	1107.7	900.518	1584.47
P02535	Krt10	Keratin, type I cytoskeletal 10	71998.9	126097	41359.2	332754	32237.4	52517
P02772	Afp	Alpha-fetoprotein	4519.09	3734.75	5411.15	3279.41	3379.74	1688.14
P02798	Mt2	Metallothionein-2	77097.8	11870.8	54215.4	40470.7	57991.9	45597.8
P02802	Mt1	Metallothionein-1	27590.8	1085.56	28836.6	14156.4	16360.6	13182.7
P03958	Ada	Adenosine deaminase	231382	188846	328879	260504	219062	394185
P03966	Mycn	N-myc proto-oncogene protein	54434.2	70954.1	53975.6	23567	27663.7	28281
P03975	Iap	IgE-binding protein	78431.3	79415.6	71564.8	23255.2	16186.4	21127.3
P04104	Krt1	Keratin, type II cytoskeletal 1	112038	125938	28553.4	366055	31106.9	86243.5
P04184	Tk1	Thymidine kinase, cytosolic	20905.5	21659.5	19888.9	11165.7	12925.1	10108.6
P04187	Gzmb	Granzyme B(G,H)	1.70616e+06	1.73407e+06	1.77404e+06	490048	591970	570338
P04202	Tgfb1	Transforming growth factor beta-1	24174.7	22326.3	18938.8	21045.8	17682.3	16890.5
P04223	H2-K1	H-2 class I histocompatibility antigen, K-K alpha chain	91471.5	99356.5	75340.5	189316	113102	83319.2
P04235	Cd3d	T-cell surface glycoprotein CD3 delta chain	53103	96145.1	62147.8	42722.4	39099	45105.3
P04351	Il2	Interleukin-2	77108	88891.1	51736.6	130668	114301	111725
P04441	Cd74	H-2 class II histocompatibility antigen gamma chain	7786.13	7775.91	7125.95	11458.3	7944.65	11927.6
P04627	Araf	Serine/threonine-protein kinase A-Raf	127994	156891	130730	78589.1	93400.2	82194.8
P05064	Aldoa	Fructose-bisphosphate aldolase A	391897	313881	286261	519015	277461	321168
P05201	Got1	Aspartate aminotransferase, cytoplasmic	88767.4	108806	85633.1	110398	99359.8	115473
P05202	Got2	Aspartate aminotransferase, mitochondrial	26226.2	26218.4	28206	25878.5	25481.2	35241.6
P05214	Tuba3a	Tubulin alpha-3 chain	48607.7	41319.5	34199.9	100239	101678	38800.1
P05627	Jun	Transcription factor AP-1	19347.1	24872.4	17045.8	12998.5	13323.3	24999.7
P05784	Krt18	Keratin, type I cytoskeletal 18	28113.8	96214.3	26817.9	28354.5	40932	42874.2
P06151	Ldha	L-lactate dehydrogenase A chain	157427	195540	157947	197644	205947	175343
P06240	Lck	Proto-oncogene tyrosine-protein kinase LCK	125008	118251	129928	93629.7	102205	119424
P06339	H2-T23	H-2 class I histocompatibility antigen, D-37 alpha chain	89084.9	85705.9	92815.6	73893.7	81243.9	91638.6
P06684	C5	Complement C5	401.89	Filtered	145.951	11.3404	Filtered	NaN
P06745	Gpi	Glucose-6-phosphate isomerase	29283.1	52130	29987	21199.6	18459.7	20105.5
P06795;P21440;P21447	Abcb1b;Abcb4;Abcb1a	Multidrug resistance protein 1B;Phosphatidylcholine translocator ABCB4;Multidrug resistance protein 1A	12326.2	14939.6	12546.5	10062.4	9799.22	4180.63
P06800	Ptprc	Receptor-type tyrosine-protein phosphatase C	260270	298683	288867	200718	228622	226146
P06801	Me1	NADP-dependent malic enzyme	4464.03	14408.8	4553.16	9490.58	7392.63	9901.91
P06803	Pim1	Serine/threonine-protein kinase pim-1	166843	160941	172625	154603	136268	142713
P06804	Tnf	Tumor necrosis factor	91738.4	94864.3	94295.2	128296	124044	107196
P06876	Myb	Transcriptional activator Myb	3694.69	Filtered	2316.38	Filtered	1490.45	846.701
P07091	S100a4	Protein S100-A4	113148	140264	107943	108295	109031	111162
P07356	Anxa2	Annexin A2	115981	175246	118900	122545	115416	104794
P07607	Tyms	Thymidylate synthase	19797	22184.2	17805.2	20105.5	16968.7	16280.4
P07724	Alb	Serum albumin	110163	153892	88487.5	180386	206165	110609
P07742	Rrm1	Ribonucleoside-diphosphate reductase large subunit	45179.7	65088.3	45123.6	43830.1	42629.5	38720.8
P07901	Hsp90aa1	Heat shock protein HSP 90-alpha	371051	384404	366934	401821	421179	453931
P07903	Ercc1	DNA excision repair protein ERCC-1	19713.8	27178.4	21568.2	17242.4	12980.3	9296.7
P08003	Pdia4	Protein disulfide-isomerase A4	21621.8	21541.3	18126.7	16075.9	15327.2	16231.2
P08030	Aprt	Adenine phosphoribosyltransferase	22438.6	34431.2	14472	28638.1	12101	13438.4
P08042	Zfp1	Zinc finger protein 1	2050.03	1100.45	2523.55	1506.27	1898.86	3281.5
P08043	Zfp2	Zinc finger protein 2	8250.57	3611.96	8457.75	5912.05	7608.04	5890.77
P08046	Egr1	Early growth response protein 1	40850.4	29124.8	48942.4	105204	119314	138141
P08113	Hsp90b1	Endoplasmin	217226	279473	213772	199324	224623	239560
P08152	Egr2	E3 SUMO-protein ligase EGR2	153925	133697	162389	325462	411141	370670
P08207	S100a10	Protein S100-A10	199791	99593.7	140212	132812	73486.1	100991
P08228	Sod1	Superoxide dismutase [Cu-Zn]	2434.77	Filtered	11315.1	24079.3	60714	44906.4
P08249	Mdh2	Malate dehydrogenase, mitochondrial	48634.2	69431.9	36137.4	117023	78286.8	79627.9
P08414	Camk4	Calcium/calmodulin-dependent protein kinase type IV	19618	20685.5	18201.2	12922.2	16025.6	14103
P08556	Nras	GTPase NRas	16869.3	29442.1	12661.1	14728.8	11325	10579.9
P08752	Gnai2	Guanine nucleotide-binding protein G(i) subunit alpha-2	513750	423828	602248	235110	265817	277671
P08775	Polr2a	DNA-directed RNA polymerase II subunit RPB1	65998.3	69976.9	67451.2	74872.7	80791.4	85668
P08882	Gzmc	Granzyme C	155965	134261	173020	56261.1	61558.5	58938.9
P08883	Gzmf	Granzyme F	31740.9	35767.3	34630.6	5381.86	6095.04	5656.6
P08884	Gzme	Granzyme E	262082	254863	270026	117584	125336	106157
P08920	Cd2	T-cell surface antigen CD2	20361.2	34046.5	24980.3	19208.9	23212.3	33249.9
P09041	Pgk2	Phosphoglycerate kinase 2	2616.76	27939.6	1742.51	3256.25	20360.7	6532.5
P09055	Itgb1	Integrin beta-1	36745.7	42473.8	36341.7	34301.1	41830.3	40961.4
P09103	P4hb	Protein disulfide-isomerase	41437.5	63640.1	41754.4	46167.8	51602.4	51821.1
P09225	Lta	Lymphotoxin-alpha	74800.9	69104.8	64815.5	18346.2	11898.6	16117
P09405	Ncl	Nucleolin	1.11942e+06	1.25181e+06	1077476	1.25353e+06	1.38806e+06	1.46478e+06
P09411	Pgk1	Phosphoglycerate kinase 1	41488.5	57621.6	43607.1	52643.6	39009.9	38577.7
P09450	Junb	Transcription factor jun-B	108684	100690	99573.4	164230	145592	166899
P09528	Fth1	Ferritin heavy chain	102582	170948	126812	44217.4	61687.6	57967.6
P09541	Myl4	Myosin light chain 4	12772.2	5508.07	11912.2	3109.24	2581.18	3914.6
P09542	Myl3	Myosin light chain 3	4.166e+06	3.37702e+06	4280100	1747155	1.74746e+06	1.85105e+06
P09602	Hmgn2	Non-histone chromosomal protein HMG-17	2559.81	4805.71	3604.29	5559.24	7032.14	5401.76
P09793	Ctla4	Cytotoxic T-lymphocyte protein 4	51498.2	50242.4	51685.9	39660.5	51552.6	46608.4
P09803	Cdh1	Cadherin-1	4344.38	11151.1	2611.29	6137.59	2884.05	Filtered
P09922	Mx1	Interferon-induced GTP-binding protein Mx1	52940.6	64436.9	27521.4	19087.7	18062	17942.1
P0C0S6;Q3THW5	H2afz;H2afv	Histone H2A.Z;Histone H2A.V	49268.9	47050.9	54272.1	34737.8	33161.3	37116
P0C6F1	Dnah2	Dynein heavy chain 2, axonemal	16660.6	Filtered	146898	126243	50593.7	394625
P0C7N9	Psmg4	Proteasome assembly chaperone 4	5160.08	Filtered	4512.66	8421.94	4704.45	2360.74
P0CG15	Chtf8	Chromosome transmission fidelity protein 8 homolog	4205.48	2674.31	4025.11	9027.83	2197.94	3229.69
P0CG50	Ubc	Polyubiquitin-C	10767838	22849242	10218667	11246309	16047028	12631220
P0CL69	Znf703	Zinc finger protein 703	66943.5	62753.8	57378.6	83594.1	70933.2	77611.2
P0CW03	Ly6c2	Lymphocyte antigen 6C2	60101.8	10159.6	49402.3	31652.9	33449.2	39233.9
P0DP26;P0DP27;P0DP28	Calm1;Calm2;Calm3	Calmodulin-1;Calmodulin-2;Calmodulin-3	2356438	2.75392e+06	2.76985e+06	1151979	1.34016e+06	1.33103e+06
P10076	Zfp26	Zinc finger protein 26	14760.9	18468.8	16428	6384.08	6387.94	5837.35
P10107	Anxa1	Annexin A1	25628.1	90090.8	29501.4	31926.1	39983.8	31908.7
P10126	Eef1a1	Elongation factor 1-alpha 1	1.416e+06	1.15057e+06	1.53786e+06	799881	747510	921553
P10300	Cd8b	T-cell surface glycoprotein CD8 beta chain	58361.7	71017.4	64618.9	58439.8	63422.4	71660.8
P10404		MLV-related proviral Env polyprotein	12293.6	12629.5	7520.89	11197.6	9370.85	12468.6
P10417	Bcl2	Apoptosis regulator Bcl-2	36513.2	40130.8	25498.7	24356.4	26350.7	12216.1
P10630	Eif4a2	Eukaryotic initiation factor 4A-II	1.02902e+06	1.12087e+06	1.00472e+06	1.05012e+06	990004	935980
P10639	Txn	Thioredoxin	208587	243492	205428	404609	405231	285947
P10711	Tcea1	Transcription elongation factor A protein 1	10094.8	17362.5	9253.9	21566.1	12867.2	15802.8
P10755	Zfp14	Zinc finger protein 14	38928.2	20563.6	39225.9	24810.9	30374.9	27854.3
P10820	Prf1	Perforin-1	665337	372242	713422	81246.8	86274.7	83505
P10852	Slc3a2	4F2 cell-surface antigen heavy chain	86150.3	95500.6	81124.2	103694	95948.2	96806.9
P10853;Q64478;Q6ZWY9	Hist1h2bf;Hist1h2bh;Hist1h2bc	Histone H2B type 1-F/J/L;Histone H2B type 1-H;Histone H2B type 1-C/E/G	9716747	11168114	8961544	3.37526e+06	3.9436e+06	3.90804e+06
P10855	Ccl3	C-C motif chemokine 3	2159.69	3518.9	7748.63	15873.8	3394.46	2182.95
P10922	H1f0	Histone H1.0	6254.32	9087.11	6274.21	7280.59	8883.8	9929.21
P10923	Spp1	Osteopontin	14437.1	20956.1	14078.6	32064.2	43335.6	39909.3
P11031	Sub1	Activated RNA polymerase II transcriptional coactivator p15	44757	71476.4	52654.3	81510.8	96705.4	62402.2
P11032	Gzma	Granzyme A	1.37601e+06	1.39035e+06	1.42807e+06	277270	309397	339516
P11033	Gzmd	Granzyme D	81967.8	50209.7	100543	41730.5	40406.3	41970.9
P11103	Parp1	Poly [ADP-ribose] polymerase 1	61321.2	58860.6	69440.9	17325.6	17667.9	20446.3
P11157	Rrm2	Ribonucleoside-diphosphate reductase subunit M2	28356.3	36026.8	31403	21220.3	20939.8	18722
P11276	Fn1	Fibronectin	45132.3	22482	15166.7	114073	84408.5	98514.5
P11352	Gpx1	Glutathione peroxidase 1	50143.5	31853.1	42319.4	37696.4	26907.1	33383.1
P11440	Cdk1	Cyclin-dependent kinase 1	182559	209867	180106	161330	156522	152839
P11499	Hsp90ab1	Heat shock protein HSP 90-beta	1.74501e+06	1997160	1.75107e+06	1.6762e+06	1.85345e+06	1.97329e+06
P11679	Krt8	Keratin, type II cytoskeletal 8	58805.5	102875	54048.3	81508.2	60300.3	85513.6
P11835	Itgb2	Integrin beta-2	62384.9	59925.8	62967.3	40794.6	43007.7	41414.7
P11881	Itpr1	Inositol 1,4,5-trisphosphate receptor type 1	1829.33	Filtered	677.677	1860.81	NaN	1923.55
P11928	Oas1a	2'-5'-oligoadenylate synthase 1A	7718.91	16104.8	7032.3	1497	2231.39	1254.49
P11942	Cd3g	T-cell surface glycoprotein CD3 gamma chain	43854.5	50414.1	39194.1	24713.5	26452.1	26037.8
P11983	Tcp1	T-complex protein 1 subunit alpha	178574	198163	173776	202378	183884	173040
P12032	Timp1	Metalloproteinase inhibitor 1	11577.7	6650.56	9438.23	6189.67	4736.03	8898.66
P12367	Prkar2a	cAMP-dependent protein kinase type II-alpha regulatory subunit	20536.2	26771.1	18034.7	16257.1	17739.9	20335.3
P12382	Pfkl	ATP-dependent 6-phosphofructokinase, liver type	82856.8	93202.9	89492	41915.1	48734.7	49441.4
P12399	Ctla2a	Protein CTLA-2-alpha	8923.79	15499.8	12008.6	7721.78	9824.03	11424.5
P12787	Cox5a	Cytochrome c oxidase subunit 5A, mitochondrial	70329.3	56028.7	62674.8	64298.4	53728.4	59898.8
P12804	Fgl2	Fibroleukin	15991.1	27428.4	16395.7	11357.5	14349.1	9415.59
P12813	Nr4a1	Nuclear receptor subfamily 4 group A member 1	52489.9	66856.7	58416.7	56943.7	58882	65223.8
P12815	Pdcd6	Programmed cell death protein 6	37934.9	43715.1	34825	44972.2	31248.9	37292.3
P12970	Rpl7a	60S ribosomal protein L7a	291736	315108	306307	284949	363818	387694
P13011	Scd2	Acyl-CoA desaturase 2	11684.6	35694.4	10988.9	5598.71	9150.95	3521.94
P13020	Gsn	Gelsolin	375812	308390	292702	87926.2	62421.7	64166.2
P13366	Gzmg	Granzyme G	93584.1	81870.4	95329.6	26598.7	23833.2	19416
P13405	Rb1	Retinoblastoma-associated protein	4931.68	5938.21	4161.82	2119.62	2735.01	2450.79
P13439	Umps	Uridine 5'-monophosphate synthase	21975.7	38583.4	22406.9	25161.5	26569.8	21818.7
P13541;Q5SX39;Q5SX40	Myh3;Myh4;Myh1	Myosin-3;Myosin-4;Myosin-1	1150.22	882.667	1284.94	Filtered	7929.02	526.969
P13864	Dnmt1	DNA (cytosine-5)-methyltransferase 1	19325.9	28966.3	23315.3	25389.9	27570.9	30673
P14069	S100a6	Protein S100-A6	219512	191371	167494	267219	182502	197024
P14097	Ccl4	C-C motif chemokine 4	57019.8	110054	66535.5	81603	72711.4	46586.6
P14115	Rpl27a	60S ribosomal protein L27a	2.35656e+06	2.03911e+06	2.0918e+06	1.68132e+06	1.92535e+06	2.04806e+06
P14131	Rps16	40S ribosomal protein S16	2.09631e+06	1.98371e+06	2.22002e+06	1.4837e+06	1.815e+06	1.93671e+06
P14148	Rpl7	60S ribosomal protein L7	425834	472044	438825	349294	445018	439507
P14152	Mdh1	Malate dehydrogenase, cytoplasmic	19772.8	58441.7	17166.2	33523.6	27576.7	23761.6
P14206	Rpsa	40S ribosomal protein SA	492640	473750	403936	694146	502741	527325
P14211	Calr	Calreticulin	198975	266802	191808	231888	232498	233043
P14426	H2-D1	H-2 class I histocompatibility antigen, D-K alpha chain	165958	135376	152223	494269	280597	308710
P14429	H2-Q7	H-2 class I histocompatibility antigen, Q7 alpha chain	104480	150111	94688.4	106771	115144	85267.5
P14430	H2-Q8	H-2 class I histocompatibility antigen, Q8 alpha chain	151113	133546	139800	213513	173393	146735
P14431	H2-Q9	H-2 class I histocompatibility antigen, Q9 alpha chain (Fragment)	9407.01	11333.1	10082.3	24174.8	15891.6	6573.39
P14576	Srp54	Signal recognition particle 54 kDa protein	32852.1	43281.6	37836.6	25732	26290.1	24685.4
P14602	Hspb1	Heat shock protein beta-1	271765	343583	208168	232994	186892	176460
P14685	Psmd3	26S proteasome non-ATPase regulatory subunit 3	1.30224e+06	1.31953e+06	1.26159e+06	1.11886e+06	1.21065e+06	1.19649e+06
P14733	Lmnb1	Lamin-B1	110739	112836	112526	126718	129356	142757
P14824	Anxa6	Annexin A6	208969	261431	224906	206748	212339	193945
P14869	Rplp0	60S acidic ribosomal protein P0	255008	353357	242960	313531	244860	220081
P14901	Hmox1	Heme oxygenase 1	15527.5	15779.1	12001.3	13422.1	12133.8	10791.3
P15037	Ets2	Protein C-ets-2	9746.5	14972.7	9247.12	12809.9	12216.8	9335.92
P15066	Jund	Transcription factor jun-D	17163	24510.9	18754.9	24857.2	22406.5	27636.4
P15105	Glul	Glutamine synthetase	32908.9	33604.5	27521.5	82296.7	59693.4	52128.7
P15261	Ifngr1	Interferon gamma receptor 1	10798.2	12076.1	12337.7	6992.89	3538.8	4500.67
P15307	Rel	Proto-oncogene c-Rel	111595	125767	106395	128857	134577	131225
P15314	Irf1	Interferon regulatory factor 1	5947.57	Filtered	4509.25	2982.1	Filtered	8290.37
P15379	Cd44	CD44 antigen	23988.7	23231.9	23468.3	28876.1	27187.9	30927
P15532	Nme1	Nucleoside diphosphate kinase A	9558.79	33283.2	3773.04	16819.9	10043.6	10429.3
P15533	Trim30a	Tripartite motif-containing protein 30A	33809.9	34924.5	32853.4	36524.6	28295.4	30566.8
P15535	B4galt1	Beta-1,4-galactosyltransferase 1	53465.9	82401.2	55852.9	53891.9	63130.1	68217.5
P15620	Znf271	Zinc finger protein 271	81.7091	Filtered	1121.03	475.789	787.78	597.397
P15806	Tcf3	Transcription factor E2-alpha	8092.76	6491.6	5525.12	5296.94	3903.26	6287.65
P15864	Hist1h1c	Histone H1.2	144692	202324	164634	212818	237772	284521
P16045	Lgals1	Galectin-1	269661	158279	268810	278935	208657	200072
P16110	Lgals3	Galectin-3	104593	78538.7	68031	89341.6	45086.2	44773.1
P16125	Ldhb	L-lactate dehydrogenase B chain	16700.6	100212	16104.6	17118.8	30956.6	29290.8
P16254	Srp14	Signal recognition particle 14 kDa protein	16354.5	23808.6	15504.8	19407.4	24145.8	21310.1
P16297	Il2rb	Interleukin-2 receptor subunit beta	80327	54803.6	80468.1	50460.8	56110.5	61489.9
P16330	Cnp	2',3'-cyclic-nucleotide 3'-phosphodiesterase	47182.4	59720.5	46665.3	26106.1	34357.2	33624.6
P16382	Il4r	Interleukin-4 receptor subunit alpha	35726.3	33352.6	39933.1	24991.3	26384.9	26666.9
P16460	Ass1	Argininosuccinate synthase	252473	323779	236656	285291	229997	202003
P16546	Sptan1	Spectrin alpha chain, non-erythrocytic 1	37521.1	55721.7	36972.4	27990.4	33452.2	32044.5
P16858	Gapdh	Glyceraldehyde-3-phosphate dehydrogenase	3.06073e+06	1.94958e+06	2424617	3.2816e+06	1.92584e+06	1.98653e+06
P17095	Hmga1	High mobility group protein HMG-I/HMG-Y	17644	117399	19735.9	7543.09	7442.58	8895.29
P17156	Hspa2	Heat shock-related 70 kDa protein 2	844977	1.00913e+06	841646	893587	811390	932388
P17182	Eno1	Alpha-enolase	561525	607268	505266	579795	435465	437805
P17225	Ptbp1	Polypyrimidine tract-binding protein 1	232918	205868	203526	425759	388042	393983
P17426	Ap2a1	AP-2 complex subunit alpha-1	55637.3	60805.3	52661.5	36143.5	37913.7	34687.9
P17427	Ap2a2	AP-2 complex subunit alpha-2	26079.2	30902.4	24540	22963.5	26178.8	16179.3
P17564	Ppp1r15a	Protein phosphatase 1 regulatory subunit 15A	18824.2	19145.8	18616.7	20058.9	22685	20964.7
P17710	Hk1	Hexokinase-1	19813.5	31570.6	21607.1	16967	18185.2	19511.1
P17742	Ppia	Peptidyl-prolyl cis-trans isomerase A	172776	148120	164779	257687	190601	214262
P17751	Tpi1	Triosephosphate isomerase	117579	167321	105640	112354	85111	93941.7
P17809	Slc2a1	Solute carrier family 2, facilitated glucose transporter member 1	29274.3	64285.8	37334.9	11734.7	12644.4	12379.3
P17879	Hspa1b	Heat shock 70 kDa protein 1B	3.30456e+06	3.00872e+06	2931010	4725176	3797515	3.79924e+06
P17918	Pcna	Proliferating cell nuclear antigen	327392	233954	302240	377231	343720	349212
P18052	Ptpra	Receptor-type tyrosine-protein phosphatase alpha	9781.77	7429.02	9710.8	4248.24	5547.68	5847.33
P18155	Mthfd2	Bifunctional methylenetetrahydrofolate dehydrogenase/cyclohydrolase, mitochondrial	31256.4	26279.9	20417.5	38421.4	20042	18266.6
P18242	Ctsd	Cathepsin D	77226.8	59176.7	67435.4	21787.3	11892.4	13723.4
P18572	Bsg	Basigin	58065.6	73032.6	56969.7	35325.6	39762.7	31578.9
P18653	Rps6ka1	Ribosomal protein S6 kinase alpha-1	914080	962160	940366	503207	537062	567027
P18654	Rps6ka3	Ribosomal protein S6 kinase alpha-3	79575	95772.7	86229	57135	61961.4	59070.8
P18760	Cfl1	Cofilin-1	506943	597816	480688	641008	572849	618700
P18893	Il10	Interleukin-10	33030.3	34261.4	32676.9	13290	8664.42	7688.09
P19096	Fasn	Fatty acid synthase	89915.8	106881	97496.2	64172.2	75395.5	72943.8
P19157	Gstp1	Glutathione S-transferase P 1	15069.3	20200.6	15904.2	20678.5	14389.7	17526.6
P19182	Ifrd1	Interferon-related developmental regulator 1	15777.4	19573.6	15732.5	12267	11121.5	14235.5
P19228	Csn1s1	Alpha-S1-casein	3009.34	5412.8	2275.43	5438.11	2485.18	1241.97
P19246	Nefh	Neurofilament heavy polypeptide	30692.7	42484	33921.9	36595.5	34400.9	38580.6
P19253	Rpl13a	60S ribosomal protein L13a	389179	536436	453061	373079	469677	491303
P19324	Serpinh1	Serpin H1	2493.35	22045.5	1734.19	2115.36	2718.75	1714.01
P19426	Nelfe	Negative elongation factor E	5330.18	3139.66	3605.2	7058.57	8921.29	9545.3
P19536	Cox5b	Cytochrome c oxidase subunit 5B, mitochondrial	53978.7	59043.5	55631.7	51868.3	58521.5	34978.1
P19783	Cox4i1	Cytochrome c oxidase subunit 4 isoform 1, mitochondrial	34248.8	27201.6	36460.8	30184.3	16563.4	30790.1
P19973	Lsp1	Lymphocyte-specific protein 1	103761	112292	107988	78808.6	94701.6	115820
P20029	Hspa5	Endoplasmic reticulum chaperone BiP	853137	706338	756423	834693	709554	824209
P20065	Tmsb4x	Thymosin beta-4	5623.56	8860.65	6197.4	67241.1	87177.5	61263.3
P20108	Prdx3	Thioredoxin-dependent peroxide reductase, mitochondrial	10281.3	18478.7	9402.67	12429.1	10138.4	8470.17
P20152	Vim	Vimentin	489165	578147	467618	474854	465559	496478
P20334	Tnfrsf9	Tumor necrosis factor receptor superfamily member 9	105869	26590.3	103680	82211.4	105686	105672
P20444;P68404	Prkca;Prkcb	Protein kinase C alpha type;Protein kinase C beta type	8947.57	8062.37	10112.1	8215.78	12458.9	9149.08
P20491	Fcer1g	High affinity immunoglobulin epsilon receptor subunit gamma	36415.1	29422	44007.2	7195.95	1378.2	12713.5
P20664	Prim1	DNA primase small subunit	8670.98	10746.4	11062.6	4928.39	6264.51	8047.99
P20918	Plg	Plasminogen	62792.4	29138.6	69043.2	13535.2	16990.1	15654.5
P21107	Tpm3	Tropomyosin alpha-3 chain	12722025	13248929	12313104	3.9506e+06	4.9433e+06	5588411
P21126	Ubl4a	Ubiquitin-like protein 4A	591361	562669	406786	998532	551136	497127
P21958	Tap1	Antigen peptide transporter 1	82517.5	126998	93941.3	60346.7	76734.4	67208.5
P21981	Tgm2	Protein-glutamine gamma-glutamyltransferase 2	25458.8	23415.4	27246	10013.8	12667.2	13652.5
P21995	Emb	Embigin	19922	17141.2	18527.6	9803.97	10899.1	10679.6
P22339	Gadd45b	Growth arrest and DNA damage-inducible protein GADD45 beta	118906	118454	119397	104994	115409	110018
P22366	Myd88	Myeloid differentiation primary response protein MyD88	47600.3	55422.6	47221.3	42351.2	40704.5	38041.7
P22518	Clk1	Dual specificity protein kinase CLK1	7087.26	8688.21	9160.99	8845.14	11373.6	7351
P22646	Cd3e	T-cell surface glycoprotein CD3 epsilon chain	24520.4	30427.3	22817	18541.8	19735.8	20914
P22682	Cbl	E3 ubiquitin-protein ligase CBL	11829.5	11767.6	10863.4	6752.74	8961.12	11472.7
P22892	Ap1g1	AP-1 complex subunit gamma-1	12292.6	20443.1	11623	8058.85	12666.1	7024.99
P22893	Zfp36	mRNA decay activator protein ZFP36	38448.8	49840.9	35586.1	38944.6	46439.7	44769.2
P23116	Eif3a	Eukaryotic translation initiation factor 3 subunit A	2.35067e+06	2851071	2583143	2.03981e+06	2.4315e+06	2339619
P23188	Furin	Furin	101242	150429	107229	82816.1	84568.7	93913.5
P23198	Cbx3	Chromobox protein homolog 3	92054.8	126488	102412	157037	201537	180085
P23249	Mov10	Putative helicase MOV-10	76355.4	93644.7	83625.4	108000	136357	131645
P23298	Prkch	Protein kinase C eta type	21682.8	26096.1	22916.6	23105.3	26109.4	27742.6
P23475	Xrcc6	X-ray repair cross-complementing protein 6	19782.5	34594.5	17477.3	14199.3	12733.5	17142.2
P23506	Pcmt1	Protein-L-isoaspartate(D-aspartate) O-methyltransferase	3908.16	10061.9	4954.75	10824.1	7289.79	5157.48
P23611	Irf8	Interferon regulatory factor 8	180982	167849	180246	188268	155305	179227
P23772	Gata3	Trans-acting T-cell-specific transcription factor GATA-3	5901.4	10131.4	6332.9	9890.33	11068.1	8951.99
P23804	Mdm2	E3 ubiquitin-protein ligase Mdm2	46065	42900.1	52605.1	66741.8	72698.1	73896.9
P23949	Zfp36l2	mRNA decay activator protein ZFP36L2	30846.8	21797.4	30778.5	23719.2	18944.2	24526.9
P23950	Zfp36l1	mRNA decay activator protein ZFP36L1	90974.8	91047.7	92547.9	218820	223443	259018
P24063	Itgal	Integrin alpha-L	51886.4	54316	53969.4	45226.6	48669.1	52220.3
P24161	Cd247	T-cell surface glycoprotein CD3 zeta chain	9732.11	10343.6	10750.3	8960.65	10968.3	9386.6
P24270	Cat	Catalase	10053.9	11750.1	8965.41	9865.37	5964.45	6040.15
P24288	Bcat1	Branched-chain-amino-acid aminotransferase, cytosolic	47267.4	42208.7	41280.1	49853	46117.3	51099.5
P24369	Ppib	Peptidyl-prolyl cis-trans isomerase B	45446.3	74609.8	24968.2	25319.5	31651.8	25056.2
P24452	Capg	Macrophage-capping protein	20139.2	26346.1	19404	23610	17678.9	17886.6
P24527	Lta4h	Leukotriene A-4 hydrolase	17389.3	21612.2	19477.1	13358.8	13094.1	11933.2
P24547	Impdh2	Inosine-5'-monophosphate dehydrogenase 2	78289.3	72785.2	67561.2	114489	77915.8	80081.4
P24604	Tec	Tyrosine-protein kinase Tec	10041.6	18853.7	9636.89	6867.57	6239.59	6288.84
P24668	M6pr	Cation-dependent mannose-6-phosphate receptor	7763.6	11851.4	8582.1	16685.9	17005.9	14844.5
P24788	Cdk11b	Cyclin-dependent kinase 11B	21972.8	35230.6	19975.6	34570.4	33766.2	31319
P24860	Ccnb1	G2/mitotic-specific cyclin-B1	9904.37	10322.9	6823.5	5009.5	5671.78	7552.3
P25119	Tnfrsf1b	Tumor necrosis factor receptor superfamily member 1B	19878.5	24751.6	19226.9	23350.4	25113.9	24149
P25206	Mcm3	DNA replication licensing factor MCM3	136370	152139	127476	129327	140386	133709
P25444	Rps2	40S ribosomal protein S2	2649996	2.20683e+06	2.87065e+06	3.58823e+06	4442762	4.88084e+06
P25799	Nfkb1	Nuclear factor NF-kappa-B p105 subunit	330368	301766	283648	400665	306195	306238
P25916	Bmi1	Polycomb complex protein BMI-1	10717.5	14818.3	9393.04	26666.1	26523.3	5071.76
P25976	Ubtf	Nucleolar transcription factor 1	40233.8	44234.1	40350.5	25241	32836.2	28882.1
P26011	Itgb7	Integrin beta-7	42884.2	43600.5	43717.8	32462.2	32079.2	25582.8
P26039	Tln1	Talin-1	41697.1	53466.1	43798.4	33084.7	35159.1	33849.5
P26040	Ezr	Ezrin	25890.7	35959.3	24022.8	28713.4	23415.1	32440.1
P26041	Msn	Moesin	91999.6	102875	92319.6	82136.3	77138.5	87242.3
P26043	Rdx	Radixin	235723	293415	242233	238350	243827	233271
P26231	Ctnna1	Catenin alpha-1	48689.1	64607	47674.8	57197	51652.7	49151.4
P26323	Fli1	Friend leukemia integration 1 transcription factor	127022	96223	88655.6	147107	91481.9	90631.8
P26350	Ptma	Prothymosin alpha	26647.8	188212	17139.3	98462.4	61999.6	112999
P26369	U2af2	Splicing factor U2AF 65 kDa subunit	159387	151339	136210	222736	221189	211706
P26443	Glud1	Glutamate dehydrogenase 1, mitochondrial	37216	40790.2	33585.8	45524.2	35583.1	35568.3
P26450	Pik3r1	Phosphatidylinositol 3-kinase regulatory subunit alpha	36590.1	37687.8	33643.3	34098	23935.2	28176
P26516	Psmd7	26S proteasome non-ATPase regulatory subunit 7	626685	482866	476679	834334	466433	486709
P26638	Sars	Serine--tRNA ligase, cytoplasmic	79111.3	85767	70116.9	105542	96516.6	98471.6
P26645	Marcks	Myristoylated alanine-rich C-kinase substrate	1804.83	14362	3460.71	2480.78	2781.14	3068.5
P26883	Fkbp1a	Peptidyl-prolyl cis-trans isomerase FKBP1A	15045.1	36984.8	6042.71	6391.45	9237.42	6320.56
P27046	Man2a1	Alpha-mannosidase 2	4457.09	6736.12	3953.69	2416.81	2735.55	2443.13
P27048	Snrpb	Small nuclear ribonucleoprotein-associated protein B	3.76922e+06	3.12506e+06	4.05739e+06	4.14921e+06	5.05397e+06	5243627
P27546	Map4	Microtubule-associated protein 4	20865.5	23656.2	23327.8	30660.8	36751.8	39255.7
P27577	Ets1	Protein C-ets-1	23812.8	31450.8	21470.9	17774.9	19646.2	15746.9
P27601	Gna13	Guanine nucleotide-binding protein subunit alpha-13	29859.5	27274.6	24185.2	17727.1	15062.6	21501.6
P27612	Plaa	Phospholipase A-2-activating protein	88367.8	86279.7	88413.1	54141.5	54570.4	56962.2
P27641	Xrcc5	X-ray repair cross-complementing protein 5	22681	28955.3	19069.9	13742.5	11044.3	8623.92
P27659	Rpl3	60S ribosomal protein L3	605063	586000	644367	432217	530685	522408
P27661	H2afx	Histone H2AX	10437.8	16879.6	11230.8	2815.41	2171.09	3204.12
P27773	Pdia3	Protein disulfide-isomerase A3	128749	125587	119827	123036	106357	119234
P27782	Lef1	Lymphoid enhancer-binding factor 1	113423	106578	115292	126515	138451	144273
P27870	Vav1	Proto-oncogene vav	129763	144600	140885	88842.2	101702	100254
P28033	Cebpb	CCAAT/enhancer-binding protein beta	26672.7	18042.2	23177.8	5450.67	5666.76	8100.19
P28063	Psmb8	Proteasome subunit beta type-8	3.32728e+06	2.52995e+06	3.7404e+06	3815048	3.95754e+06	3.85132e+06
P28076	Psmb9	Proteasome subunit beta type-9	1.49174e+06	1.68419e+06	1.35913e+06	1.53985e+06	1.86687e+06	1.69997e+06
P28271	Aco1	Cytoplasmic aconitate hydratase	11611.4	15068	10349.4	7549.86	5768.86	5920.91
P28293	Ctsg	Cathepsin G	16842.4	16415.4	17038	3319.97	4531.75	1240.4
P28352	Apex1	DNA-(apurinic or apyrimidinic site) lyase	8403.87	23691.4	14483.8	14450.6	11228.9	16918.9
P28574	Max	Protein max	46436.2	56667.8	59858.6	67023.8	86571.7	103206
P28656	Nap1l1	Nucleosome assembly protein 1-like 1	179778	170681	174588	160195	163462	162162
P28658	Atxn10	Ataxin-10	22867.3	26656.2	22454.8	10832.1	12965.4	16303.9
P28659	Celf1	CUGBP Elav-like family member 1	33031.5	20214.3	28504	49936.1	38747.9	40601.4
P28740	Kif2a	Kinesin-like protein KIF2A	42696.8	58957	48828.6	53437.9	55287.5	56335.8
P28798	Grn	Granulins	9484.5	Filtered	5955.6	2078.83	3876.97	1656.67
P28843	Dpp4	Dipeptidyl peptidase 4	9411.3	8708.41	8263.52	10792.9	10416.7	12249.1
P29037;Q6SJ95	Tbp;Tbpl2	TATA-box-binding protein;TATA box-binding protein-like protein 2	66704.3	80541.4	77220	22086	27412	28748.4
P29341	Pabpc1	Polyadenylate-binding protein 1	2936020	2.67378e+06	2.81082e+06	5.25821e+06	5.84862e+06	6.22905e+06
P29351	Ptpn6	Tyrosine-protein phosphatase non-receptor type 6	75986.2	89739.6	72918.7	97349.6	95964.7	92409.7
P29352	Ptpn22	Tyrosine-protein phosphatase non-receptor type 22	73952.1	77164.3	81287.2	58157.9	66501.5	64348.5
P29391	Ftl1	Ferritin light chain 1	65611.1	83204.5	79693.6	30220.4	37390.2	42539.1
P29452	Casp1	Caspase-1	40231.7	37129.6	40914	34833.2	32430.9	35430.8
P29595	Nedd8	NEDD8	270632	238568	230379	188974	297198	188289
P29699	Ahsg	Alpha-2-HS-glycoprotein	12075.3	7931.69	14870	11453.2	18295	7510.61
P29758	Oat	Ornithine aminotransferase, mitochondrial	20479.6	8374.5	26569.9	22795.8	23268	Filtered
P30280	Ccnd2	G1/S-specific cyclin-D2	142526	105549	140224	137744	144274	147723
P30282	Ccnd3	G1/S-specific cyclin-D3	10634.2	12588.4	10527.8	99.4784	3458.45	284.547
P30285	Cdk4	Cyclin-dependent kinase 4	21623.9	23172.3	19811.6	27557	22239.8	17218.2
P30416	Fkbp4	Peptidyl-prolyl cis-trans isomerase FKBP4	22270.6	30535.8	21658.4	24250.7	21729.4	25569.1
P30681	Hmgb2	High mobility group protein B2	20878.1	37996.5	25169.9	42772.5	51054.6	36643.3
P31041	Cd28	T-cell-specific surface glycoprotein CD28	22702.2	18143.3	25333.8	28761.7	31710.2	31674.5
P31230	Aimp1	Aminoacyl tRNA synthase complex-interacting multifunctional protein 1	36263	34987.3	34266.5	51746.3	39323.8	45835
P31266	Rbpj	Recombining binding protein suppressor of hairless	178304	184248	198359	127266	151632	157056
P31324	Prkar2b	cAMP-dependent protein kinase type II-beta regulatory subunit	39666.4	72693.4	46718.3	39057.3	45954.9	39252.6
P31750	Akt1	RAC-alpha serine/threonine-protein kinase	33077.1	42651.5	33723	24464.2	27652.1	26819.7
P31786	Dbi	Acyl-CoA-binding protein	Filtered	7646.81	22625	7589.08	13855.1	13465.2
P31938	Map2k1	Dual specificity mitogen-activated protein kinase kinase 1	10691.6	18173.5	9797.83	10822.7	10387.4	7675.44
P32067	Ssb	Lupus La protein homolog	26914.3	46660.4	28692	59789.2	69831.4	71222.3
P32233	Drg1	Developmentally-regulated GTP-binding protein 1	58366.6	82388.1	51241	63160.9	59769.7	63536.5
P32883	Kras	GTPase KRas	3536.13	5381.58	4216.22	3887.52	2458.03	5604.05
P32921	Wars	Tryptophan--tRNA ligase, cytoplasmic	63583.7	56715.1	61733.6	74641.9	65424	68934.7
P32972	Tnfsf8	Tumor necrosis factor ligand superfamily member 8	14510	18530.1	15441.1	22146.7	24739.2	27051.3
P33174	Kif4	Chromosome-associated kinesin KIF4	10045.8	12593.3	10363.9	4823.37	5318.08	5670.87
P33175	Kif5a	Kinesin heavy chain isoform 5A	NaN	2.22538	0.731163	1	NaN	NaN
P33215	Nedd1	Protein NEDD1	16656.2	13553.7	16694.2	15092.7	16005.6	16248.3
P33610	Prim2	DNA primase large subunit	4974.15	9396.17	5428.25	6149.26	4445.74	3725.85
P33611	Pola2	DNA polymerase alpha subunit B	21584.9	24089.2	15140.8	18614.7	17867.9	24080.7
P34022	Ranbp1	Ran-specific GTPase-activating protein	63868.7	83851.5	69581.3	67698.4	90218.3	88311.9
P34884	Mif	Macrophage migration inhibitory factor	140405	160216	108845	170289	75612.8	106611
P34902	Il2rg	Cytokine receptor common subunit gamma	63597.9	82218.5	69924.3	86207.8	95454.8	98471
P35123	Usp4	Ubiquitin carboxyl-terminal hydrolase 4	66782.6	73054.4	67266.9	59128	69345.8	63315.4
P35278	Rab5c	Ras-related protein Rab-5C	57069.4	66039.9	60320.8	21090.4	22561.4	22992.7
P35279	Rab6a	Ras-related protein Rab-6A	32751.3	33171.9	33527.8	17993.2	16090.1	15709.6
P35282	Rab21	Ras-related protein Rab-21	25663	37868	27785.2	10162.3	14316.7	13844.4
P35293	Rab18	Ras-related protein Rab-18	71178	82068	72892.9	38660.8	40989	44324.3
P35294	Rab19	Ras-related protein Rab-19	22417.7	30710.6	26955.9	13846.9	16733.1	16382.2
P35486	Pdha1	Pyruvate dehydrogenase E1 component subunit alpha, somatic form, mitochondrial	58568.7	71010	58765.4	35389.2	26741.4	26053.5
P35550	Fbl	rRNA 2'-O-methyltransferase fibrillarin	185661	167668	209099	219728	258865	289721
P35564	Canx	Calnexin	81891.4	98841.4	84245.3	94181.4	94691.6	102972
P35585	Ap1m1	AP-1 complex subunit mu-1	43323.2	61113.1	42151.3	36540.8	39042.6	38958.5
P35601	Rfc1	Replication factor C subunit 1	37661.1	50720.2	36132.8	23639.7	31079.2	28181
P35639	Ddit3	DNA damage-inducible transcript 3 protein	34813	38744.5	35418.2	14758.2	19135.6	25995.4
P35700	Prdx1	Peroxiredoxin-1	456378	435894	389158	778123	453743	407865
P35821	Ptpn1	Tyrosine-protein phosphatase non-receptor type 1	28432.8	36684.2	28321.1	25175.6	25512.5	23368.2
P35831	Ptpn12	Tyrosine-protein phosphatase non-receptor type 12	26280.5	5766.54	3619.11	2209.16	2775.67	2395.68
P35922	Fmr1	Synaptic functional regulator FMR1	113785	112922	100299	224884	205357	208379
P35979	Rpl12	60S ribosomal protein L12	219467	215512	201099	235936	213209	226438
P35980	Rpl18	60S ribosomal protein L18	727354	805861	824051	626424	808246	839935
P36371	Tap2	Antigen peptide transporter 2	123926	144317	134664	73552.1	73333.1	74454.5
P36536	Sar1a	GTP-binding protein SAR1a	Filtered	7939.39	Filtered	Filtered	Filtered	Filtered
P37040	Por	NADPH--cytochrome P450 reductase	30885	42974.6	30192.5	20406.9	19934.4	20520.7
P37217	Cd69	Early activation antigen CD69	8788.39	10000.1	8106.43	10249.3	13120.3	12129.1
P37913	Lig1	DNA ligase 1	19693.7	25506.3	18451.3	18293	17835.7	17431.5
P38060	Hmgcl	Hydroxymethylglutaryl-CoA lyase, mitochondrial	3845.07	Filtered	3504.43	2349.82	Filtered	1722.87
P38533	Hsf2	Heat shock factor protein 2	12887.2	7168.17	10942.7	10577.7	8803.88	8200.29
P38647	Hspa9	Stress-70 protein, mitochondrial	644095	718103	618983	1.01288e+06	861089	763740
P39054	Dnm2	Dynamin-2	123313	160742	125196	90448.3	84663.4	82577.6
P39428	Traf1	TNF receptor-associated factor 1	164992	198874	169368	152368	173041	132735
P39429	Traf2	TNF receptor-associated factor 2	60029.1	39233.6	58618.7	54344.5	55801.4	65961.6
P39447	Tjp1	Tight junction protein ZO-1	19776.3	25902.3	20177.4	21517.4	20156.5	18992
P39688	Fyn	Tyrosine-protein kinase Fyn	207920	260541	219180	150724	165967	157484
P39689	Cdkn1a	Cyclin-dependent kinase inhibitor 1	455977	289972	328734	430416	275315	322332
P39749	Fen1	Flap endonuclease 1	35508.3	46671	35906.1	39991.4	37930.9	45829.5
P40124	Cap1	Adenylyl cyclase-associated protein 1	30489.2	37151	30719.3	29456.3	28256.9	22936.2
P40142	Tkt	Transketolase	97252.1	111598	87818.2	143246	117238	134198
P40201	Chd1	Chromodomain-helicase-DNA-binding protein 1	8284.67	6048.94	7936.17	3801.1	3790.93	5044.18
P40237	Cd82	CD82 antigen	6110.75	4322.22	6927	5796.65	5325.33	7662.64
P40336	Vps26a	Vacuolar protein sorting-associated protein 26A	33992.2	22090.1	25348.9	12906.5	8769	10867.2
P40338	Vhl	von Hippel-Lindau disease tumor suppressor	22284.6	17311.8	10636.8	36727.6	17874.6	13939.3
P40630	Tfam	Transcription factor A, mitochondrial	119068	101696	131367	42991.5	41306.3	47496.8
P41105	Rpl28	60S ribosomal protein L28	853739	807561	896941	614596	669428	842047
P41136	Id2	DNA-binding protein inhibitor ID-2	65601.6	39161.5	47583.9	55154.1	26641.9	29363.4
P41155	Ltb	Lymphotoxin-beta	8433.93	5282.43	4894.63	4015.33	4068.26	3375.4
P41158	Elk4	ETS domain-containing protein Elk-4	21214.3	22983.2	22151.6	30767	19876.2	17324.4
P41230	Kdm5c	Lysine-specific demethylase 5C	16801.8	15498.9	16062.1	13405.1	13080.1	13846.8
P41241	Csk	Tyrosine-protein kinase CSK	59864.5	71672.2	60474.1	55690.2	54272.2	55269.9
P41242	Matk	Megakaryocyte-associated tyrosine-protein kinase	25007.3	20801	24694.9	24349.3	8492.07	14654.1
P41438	Slc19a1	Folate transporter 1	3850.33	6344.36	4545.33	2632.06	6405.54	9002.17
P42128	Foxk1	Forkhead box protein K1	19886.1	23745.1	17560.1	24843.6	21922.6	16993.4
P42208	2023-09-02	Septin-2	41537.4	32554.3	39251.2	55531.1	40516.3	43565.7
P42209	2023-09-01	Septin-1	199224	194828	196755	184973	153086	175054
P42225	Stat1	Signal transducer and activator of transcription 1	553126	575332	597254	602368	667216	732922
P42227	Stat3	Signal transducer and activator of transcription 3	59043.2	64462.1	61200	43246.4	52755.8	52651.3
P42228	Stat4	Signal transducer and activator of transcription 4	24388.5	33571	27044.5	18941.2	24091.7	21608.3
P42230	Stat5a	Signal transducer and activator of transcription 5A	33425	41504.8	35398.2	31592.6	36505.2	33469
P42232	Stat5b	Signal transducer and activator of transcription 5B	66137.7	87130.4	69179.2	64068.4	72513.8	74323.3
P42567	Eps15	Epidermal growth factor receptor substrate 15	12189.8	26398	12112.2	13365.2	15420.4	3528.53
P42669	Pura	Transcriptional activator protein Pur-alpha	150904	145068	115200	246752	162231	168813
P42682	Txk	Tyrosine-protein kinase TXK	35942.6	34449.3	34587.6	19079.8	20223	22527.5
P42932	Cct8	T-complex protein 1 subunit theta	213402	240665	205161	196758	202409	192899
P43024	Cox6a1	Cytochrome c oxidase subunit 6A1, mitochondrial	288934	113410	92335.5	281101	118491	87692.4
P43247	Msh2	DNA mismatch repair protein Msh2	9596.61	9653.96	11447.6	8359.23	9540.85	11839.7
P43274	Hist1h1e	Histone H1.4	678150	785487	773185	977185	1.14453e+06	1.27893e+06
P43275	Hist1h1a	Histone H1.1	521828	617398	571630	969785	991268	1.10734e+06
P43276	Hist1h1b	Histone H1.5	192371	226980	193666	672927	830350	856475
P43277	Hist1h1d	Histone H1.3	1.38599e+06	1.6454e+06	1.43467e+06	2.08476e+06	2636293	2.86116e+06
P43300	Egr3	Early growth response protein 3	137706	82612.9	136036	241584	298535	304748
P43404	Zap70	Tyrosine-protein kinase ZAP-70	63193.3	73181.6	71389.2	45060.6	52348.6	52067.8
P43406	Itgav	Integrin alpha-V	72327.3	76588.7	73293.2	68314.8	73794.6	68906.8
P45376	Akr1b1	Aldose reductase	43804.1	48156.6	38113.3	48248.1	39249.9	40654.1
P45481	Crebbp	CREB-binding protein	112037	104696	123159	99078.7	110013	125479
P45952	Acadm	Medium-chain specific acyl-CoA dehydrogenase, mitochondrial	17270.3	23449.5	15490.5	9153.96	6108.4	5211.62
P46061	Rangap1	Ran GTPase-activating protein 1	109287	120225	102954	122139	129652	118916
P46062	Sipa1	Signal-induced proliferation-associated protein 1	34098.9	42224.9	34884.8	35703.2	32792.7	35047.3
P46414	Cdkn1b	Cyclin-dependent kinase inhibitor 1B	6582.46	7678.53	8042.55	7237.26	8889.84	10526.1
P46460	Nsf	Vesicle-fusing ATPase	42332.5	56365.8	39854	29418.8	22958.3	26402.5
P46467	Vps4b	Vacuolar protein sorting-associated protein 4B	56190	52829.7	42257.2	43767.1	26507.7	29126.9
P46471	Psmc2	26S proteasome regulatory subunit 7	1.31764e+06	905046	935227	2.04406e+06	1.23853e+06	1.24689e+06
P46638	Rab11b	Ras-related protein Rab-11B	77140.8	108245	80365.2	36476.8	38050.8	34445.6
P46660	Ina	Alpha-internexin	4620.04	4163.86	3534.88	6312.64	7638.87	6928.34
P46664	Adss	Adenylosuccinate synthetase isozyme 2	47351.2	51407.1	48051.2	48233	43246.9	48155.8
P46694	Ier3	Radiation-inducible immediate-early gene IEX-1	47976.3	63793.8	49554.7	38740	51667.2	41831
P46718	Pdcd2	Programmed cell death protein 2	248882	237589	223866	265088	249935	251556
P46735	Myo1b	Unconventional myosin-Ib	160977	202169	187673	19538.1	21122.3	22776.3
P46737	Brcc3	Lys-63-specific deubiquitinase BRCC36	41435.4	38803.5	39831.5	53372.2	46307.2	50952.5
P46935	Nedd4	E3 ubiquitin-protein ligase NEDD4	23709.1	32026.8	27940.5	18251.6	16671.9	17996.7
P46978	Stt3a	Dolichyl-diphosphooligosaccharide--protein glycosyltransferase subunit STT3A	79953.8	116348	91372.7	71967.8	90507.2	74378.9
P47226	Tes	Testin	21869.8	20264.6	20857.2	15238	12652.3	13381.6
P47739	Aldh3a1	Aldehyde dehydrogenase, dimeric NADP-preferring	2.70559e+06	2.07686e+06	2.78565e+06	819920	1.10464e+06	1.14199e+06
P47740	Aldh3a2	Fatty aldehyde dehydrogenase	25130.4	18064.5	22643	21602.7	20064.9	26026.9
P47753	Capza1	F-actin-capping protein subunit alpha-1	1.14481e+06	1.01673e+06	962291	818784	549246	565205
P47754	Capza2	F-actin-capping protein subunit alpha-2	662250	605253	549032	484234	320820	312763
P47757	Capzb	F-actin-capping protein subunit beta	826596	819958	659999	571489	373373	387752
P47758	Srprb	Signal recognition particle receptor subunit beta	25250.4	40178.4	27927.6	12672	17892.1	15231.4
P47791	Gsr	Glutathione reductase, mitochondrial	9585.05	15769.2	11342.3	10337.1	10530.2	12493.7
P47809	Map2k4	Dual specificity mitogen-activated protein kinase kinase 4	4788.85	4763.79	4068.03	5435.07	3383.62	4770.47
P47811	Mapk14	Mitogen-activated protein kinase 14	8234.11	10145	9099.52	8609.2	8770.37	7773.34
P47856	Gfpt1	Glutamine--fructose-6-phosphate aminotransferase [isomerizing] 1	22682.6	30822.9	21484.8	13268.7	17187.6	12534.2
P47911	Rpl6	60S ribosomal protein L6	988429	1.2422e+06	1.09681e+06	973429	1.25138e+06	1390417
P47915	Rpl29	60S ribosomal protein L29	486670	384051	448871	417655	436871	602894
P47930	Fosl2	Fos-related antigen 2	26746.7	41223.2	27309.2	45623.9	53005	49911
P47941	Crkl	Crk-like protein	69906.4	70093.3	62574.2	69038.4	60669.9	70499.3
P47955	Rplp1	60S acidic ribosomal protein P1	779886	591315	660250	822677	738480	900488
P47962	Rpl5	60S ribosomal protein L5	93739.5	81563	101500	107138	134647	125207
P47963	Rpl13	60S ribosomal protein L13	1.20322e+06	1.38709e+06	1.25055e+06	1.38995e+06	1.63698e+06	1.86076e+06
P47964	Rpl36	60S ribosomal protein L36	467616	338879	537164	449162	499415	661270
P47993	Xcl1	Lymphotactin	98324.4	71441.8	74149.4	275170	223161	227524
P48024	Eif1	Eukaryotic translation initiation factor 1	27092.4	24873.9	13935.7	27204.1	23751.5	33926.7
P48026	Sat1	Diamine acetyltransferase 1	13186	7968.61	12495.5	15033.4	8893.16	12623.3
P48036	Anxa5	Annexin A5	14224	41949.7	16036.4	20558.3	21949.4	19223.3
P48316	Gadd45a	Growth arrest and DNA damage-inducible protein GADD45 alpha	36572.9	40798.2	32947	23661.6	25735.3	25201.4
P48410	Abcd1	ATP-binding cassette sub-family D member 1	22194.6	14670.2	20003.4	10400.9	12120.8	7781.26
P48453	Ppp3cb	Serine/threonine-protein phosphatase 2B catalytic subunit beta isoform	15587.5	13563.3	12267.4	11056.5	11264.6	9127.34
P48455	Ppp3cc	Serine/threonine-protein phosphatase 2B catalytic subunit gamma isoform	12256.4	17513.8	13147.8	9563.36	9791.82	7716.95
P48678	Lmna	Prelamin-A/C	26321.1	75083.1	27401.7	22413.8	30136	26007.3
P48722	Hspa4l	Heat shock 70 kDa protein 4L	31731.8	45461.7	28043.7	28598.1	27328.7	31243.3
P48755	Fosl1	Fos-related antigen 1	2235.18	8286.44	3680.75	9851.01	16387.7	5302.49
P48760	Fpgs	Folylpolyglutamate synthase, mitochondrial	12307.9	15354.3	10320.5	4686.07	4319.11	6734.21
P48962	Slc25a4	ADP/ATP translocase 1	754051	1.14933e+06	864882	479808	595822	594134
P49135	Ercc3	General transcription and DNA repair factor IIH helicase subunit XPB	9338.46	11333.4	7744.67	10259.7	13641.5	11821.3
P49138	Mapkapk2	MAP kinase-activated protein kinase 2	43140.7	46507.4	43283.6	36098.8	28776.9	32176.1
P49182	Serpind1	Heparin cofactor 2	1058.58	Filtered	4609.1	531.387	Filtered	12911.2
P49312	Hnrnpa1	Heterogeneous nuclear ribonucleoprotein A1	71336.3	150313	78078.6	230693	230393	165380
P49443	Ppm1a	Protein phosphatase 1A	10567.6	10748.9	11099.9	13020.9	9758.84	11746.9
P49446	Ptpre	Receptor-type tyrosine-protein phosphatase epsilon	34155.9	46477.2	33582.7	18772.2	20850.5	20113.1
P49615	Cdk5	Cyclin-dependent-like kinase 5	10055.5	15929.7	9168.04	12293.7	11068	10101.2
P49710	Hcls1	Hematopoietic lineage cell-specific protein	67802.4	80160.5	78652.7	66347.8	82393.2	86236.8
P49717	Mcm4	DNA replication licensing factor MCM4	673264	829856	689038	747192	722374	667827
P49718	Mcm5	DNA replication licensing factor MCM5	381737	379192	396762	439364	517525	536198
P49722	Psma2	Proteasome subunit alpha type-2	2.27828e+06	1.52697e+06	1.37289e+06	3.33826e+06	1.51115e+06	1.5539e+06
P49962	Srp9	Signal recognition particle 9 kDa protein	30769.7	34183.1	24978.7	35031.5	22257.1	21814.2
P50096	Impdh1	Inosine-5'-monophosphate dehydrogenase 1	49677.7	55386.8	41997.4	86639.6	54985.4	57236.4
P50171	Hsd17b8	Estradiol 17-beta-dehydrogenase 8	19789.9	78456.5	16773.3	27830.5	11137.6	11991.1
P50172	Hsd11b1	Corticosteroid 11-beta-dehydrogenase isozyme 1	17990.8	16880.8	14014	7618.7	9786.26	7846.09
P50247	Ahcy	Adenosylhomocysteinase	42963.9	76076	37494.2	40175.4	41529.3	41743.9
P50429	Arsb	Arylsulfatase B	5663.87	5633.66	5432.64	9497.58	7827.8	10183.4
P50431	Shmt1	Serine hydroxymethyltransferase, cytosolic	19805.3	30842	16428.4	16140.8	18006.7	13433.4
P50446	Krt6a	Keratin, type II cytoskeletal 6A	203640	90786.3	59245.1	306556	51204.9	85249.7
P50516	Atp6v1a	V-type proton ATPase catalytic subunit A	32977.1	35757	31665.4	25148.1	21954.9	23776.9
P50518	Atp6v1e1	V-type proton ATPase subunit E 1	2990.63	698.996	1366.74	4375.04	3408.19	778.998
P50543	S100a11	Protein S100-A11	32000.9	19730.2	22400.5	31327.9	20702.5	27234.9
P50544	Acadvl	Very long-chain specific acyl-CoA dehydrogenase, mitochondrial	29634.8	35771	31837.8	17278.2	18753.4	21333.1
P50580	Pa2g4	Proliferation-associated protein 2G4	96955.9	120664	84253.5	119573	101989	97139.2
P50615	Btg3	Protein BTG3	26650.4	30009.8	22690.3	28440.2	17612.4	21135.6
P50636	Rnf19a	E3 ubiquitin-protein ligase RNF19A	57043	52043.1	59588.6	64797	73621.8	71434.4
P50637	Tspo	Translocator protein	8034.3	23684.8	9928.35	4943.17	11195.6	4533.24
P51125	Cast	Calpastatin	3978.95	3266.05	2886.88	4002.67	4571.81	3780.5
P51150	Rab7a	Ras-related protein Rab-7a	114077	138948	121956	77275.6	64702.5	66424.8
P51174	Acadl	Long-chain specific acyl-CoA dehydrogenase, mitochondrial	79176.8	70699.5	76420.1	63919.1	44930.7	51947.8
P51175	Ppox	Protoporphyrinogen oxidase	6396.64	8848.83	6520.01	1813.55	1826.48	3212.11
P51410	Rpl9	60S ribosomal protein L9	378695	454661	414488	404117	491056	509127
P51480	Cdkn2a	Cyclin-dependent kinase inhibitor 2A	28142.1	30111.2	21040	31454.9	19869.8	18074.6
P51660	Hsd17b4	Peroxisomal multifunctional enzyme type 2	79311.4	187002	45759	38592.8	29272.7	22770
P51670	Ccl9	C-C motif chemokine 9	6702.37	Filtered	3761.61	6461.8	2480.54	4571.79
P51807	Dynlt1	Dynein light chain Tctex-type 1	3835.1	20200.6	10789.1	11152.6	6070.16	Filtered
P51863	Atp6v0d1	V-type proton ATPase subunit d 1	11696.9	17990.2	11535.7	11905.1	10219.3	4657.59
P51881	Slc25a5	ADP/ATP translocase 2	2.30387e+06	2.12468e+06	2.48086e+06	1.58131e+06	1.97382e+06	2.04404e+06
P51943	Ccna2	Cyclin-A2	14984.4	13867.7	11953.3	12592.2	11771.9	13129.8
P51945	Ccng1	Cyclin-G1	138190	167029	153268	108237	134472	123413
P51949	Mnat1	CDK-activating kinase assembly factor MAT1	6344.33	2756.88	5360.6	9529.04	5780.32	5283.55
P52019	Sqle	Squalene monooxygenase	10337.7	11776.1	8273.05	8205.53	6973.03	4203.94
P52293	Kpna2	Importin subunit alpha-1	112191	117863	109127	131447	108863	117535
P52332	Jak1	Tyrosine-protein kinase JAK1	131026	156911	138749	89942.8	102776	113651
P52431	Pold1	DNA polymerase delta catalytic subunit	20038	18889.7	16621.8	16685.2	16298.4	17373.5
P52432	Polr1c	DNA-directed RNA polymerases I and III subunit RPAC1	251503	225255	252792	291611	261483	313362
P52479	Usp10	Ubiquitin carboxyl-terminal hydrolase 10	27699.9	40783.4	28074.9	79816.2	75141.6	84369.2
P52480	Pkm	Pyruvate kinase PKM	452888	500846	461928	451580	463398	457317
P52503	Ndufs6	NADH dehydrogenase [ubiquinone] iron-sulfur protein 6, mitochondrial	14462	14342.1	14471.3	11610	14431.8	15677.3
P52623	Uck1	Uridine-cytidine kinase 1	13917.5	7312.58	12332.3	2653.5	2262.12	3966.37
P52633	Stat6	Signal transducer and transcription activator 6	29282.6	31366	31033.6	23908	26385	22127.9
P52825	Cpt2	Carnitine O-palmitoyltransferase 2, mitochondrial	24433.7	18645	20272.9	5750.69	4506.32	4529.51
P53026	Rpl10a	60S ribosomal protein L10a	283246	350850	308017	276798	310552	309122
P53351	Plk2	Serine/threonine-protein kinase PLK2	12586	14453.2	13909.8	15236.2	17383.4	19421.6
P53368	Nudt1	7,8-dihydro-8-oxoguanine triphosphatase	12664.5	3625.81	9193.58	8362.13	5977.55	10321.6
P53395	Dbt	Lipoamide acyltransferase component of branched-chain alpha-keto acid dehydrogenase complex, mitochondrial	10701.1	4311.45	7434.42	3670.63	2451.57	Filtered
P53564	Cux1	Homeobox protein cut-like 1	18983.1	21153.7	18478	14751.8	12817.4	12964.8
P53568	Cebpg	CCAAT/enhancer-binding protein gamma	1301.8	4916.2	1760.92	520.655	907.156	1213.41
P53612	Rabggtb	Geranylgeranyl transferase type-2 subunit beta	5932.24	8953.16	6726.15	6276.91	5420.77	5231.66
P53702	Hccs	Cytochrome c-type heme lyase	12158.6	29232.2	13527.4	22842.3	22782.8	13359.1
P53762	Arnt	Aryl hydrocarbon receptor nuclear translocator	20446.1	23513.1	15775.3	21206.2	22546.3	21416
P53798	Fdft1	Squalene synthase	28790.7	21179.7	26445.7	14640.4	13461.9	15755.9
P53810	Pitpna	Phosphatidylinositol transfer protein alpha isoform	5419.72	3828.09	5459.6	7184.77	4754.83	4026.72
P53811	Pitpnb	Phosphatidylinositol transfer protein beta isoform	11085.9	7927.24	10509	9115.63	8156.96	10179.1
P53986	Slc16a1	Monocarboxylate transporter 1	10117.1	13710.5	9839.57	7088.55	9314.83	5095.58
P53994	Rab2a	Ras-related protein Rab-2A	33693.3	38946.7	31322.9	22948	15217.2	18987
P53995	Anapc1	Anaphase-promoting complex subunit 1	39820.9	46091.5	38686.1	29235.5	31410.8	31596.1
P53996	Cnbp	Cellular nucleic acid-binding protein	79021.7	41255.8	83435.6	91413.7	125269	129635
P54103	Dnajc2	DnaJ homolog subfamily C member 2	21264.1	28294.8	19911.9	23380	25758.6	27223.8
P54116	Stom	Erythrocyte band 7 integral membrane protein	51048	52708.5	51724	41560.2	46199.9	39023.7
P54227	Stmn1	Stathmin	17491.4	67213.7	19987.1	50917	65625.4	78895.9
P54276	Msh6	DNA mismatch repair protein Msh6	7941.63	7242.82	6111.14	5387.66	5343.74	6115.2
P54726	Rad23a	UV excision repair protein RAD23 homolog A	Filtered	10887.3	Filtered	Filtered	Filtered	Filtered
P54728	Rad23b	UV excision repair protein RAD23 homolog B	149971	201359	149419	187443	187776	165083
P54729	Nub1	NEDD8 ultimate buster 1	93784.7	92809.7	92485.3	68354.6	71984.8	72148.4
P54731	Faf1	FAS-associated factor 1	43735.2	55734.5	45447.7	42226.3	42576.2	40892.5
P54775	Psmc4	26S proteasome regulatory subunit 6B	2.54948e+06	2239827	2.25183e+06	2.67834e+06	2.45295e+06	2.76134e+06
P54822	Adsl	Adenylosuccinate lyase	16270.7	16093.4	14774.4	14606.9	14000	15706.3
P54823	Ddx6	Probable ATP-dependent RNA helicase DDX6	1.26393e+06	1.29581e+06	1.34938e+06	1.41446e+06	1.57525e+06	1.51817e+06
P54923	Adprh	[Protein ADP-ribosylarginine] hydrolase	8183.51	4904.95	9080.53	6601.6	7331.14	5003.99
P55041	Gem	GTP-binding protein GEM	150233	182573	155726	114877	114967	134901
P55096	Abcd3	ATP-binding cassette sub-family D member 3	13528.1	23643.1	14006.6	10240.9	12430.9	7409.3
P55194	Sh3bp1	SH3 domain-binding protein 1	30218.6	29865.3	25602.2	28028.3	19727.3	14690.8
P55200	Kmt2a	Histone-lysine N-methyltransferase 2A	2546.9	Filtered	Filtered	7223.99	6634.17	4654.39
P55258	Rab8a	Ras-related protein Rab-8A	264866	298794	299200	126148	99542.1	119402
P55271	Cdkn2b	Cyclin-dependent kinase 4 inhibitor B	7827.6	10959.9	7352.29	12704.8	12882.6	14152.7
P55937	Golga3	Golgin subfamily A member 3	188251	326818	172378	104162	110986	113819
P56135	Atp5j2	ATP synthase subunit f, mitochondrial	725182	676694	706441	424638	505001	542741
P56183	Rrp1	Ribosomal RNA processing protein 1 homolog A	9338.83	10070	7166.18	6253.6	5382.51	8769.58
P56203	Ctsw	Cathepsin W	8743.85	13680.8	8495.16	4997.07	6380.57	5585.75
P56379	Mp68	6.8 kDa mitochondrial proteolipid	201000	185864	239455	90747.9	119894	119442
P56382	Atp5f1e	ATP synthase subunit epsilon, mitochondrial	17265.1	7545.61	8475.12	10828	5384.57	7316.63
P56384	Atp5g3	ATP synthase F(0) complex subunit C3, mitochondrial	57210.8	42037.8	45004.1	40449.4	37017.1	44946.1
P56390	Cks2	Cyclin-dependent kinases regulatory subunit 2	51260.7	27004.8	43677.7	30052.3	35803.1	27605.3
P56391	Cox6b1	Cytochrome c oxidase subunit 6B1	127272	77080.2	100761	139726	107876	106452
P56394	Cox17	Cytochrome c oxidase copper chaperone	8234.21	13113.7	7618.31	13525.5	11625.3	15207.1
P56395	Cyb5a	Cytochrome b5	18845.6	23071.2	21164.5	18615.4	14176.6	16565.1
P56399	Usp5	Ubiquitin carboxyl-terminal hydrolase 5	44766.7	50767.6	45160.4	45543.3	40834.2	48801.6
P56477	Irf5	Interferon regulatory factor 5	3785.25	3909.21	2844.07	2712.22	2423.05	1987.3
P56480	Atp5f1b	ATP synthase subunit beta, mitochondrial	403427	383757	366502	506142	438592	509033
P56501;P70406	Ucp3;Ucp2	Mitochondrial uncoupling protein 3;Mitochondrial uncoupling protein 2	10590.1	12942.9	12869.3	8672.58	11600.9	9303.07
P56581	Tdg	G/T mismatch-specific thymine DNA glycosylase	73373.9	46481.1	65396.8	87264.8	94090.7	99969.7
P56671	Maz	Myc-associated zinc finger protein	29567.8	17750	34740.5	48209.8	64801.5	66765.6
P56873	Sssca1	Sjoegren syndrome/scleroderma autoantigen 1 homolog	422322	406036	418423	447854	497023	544806
P56959	Fus	RNA-binding protein FUS	4.52875e+06	4.50731e+06	4.50212e+06	5856164	6632584	5721453
P56960	Exosc10	Exosome component 10	11270.1	12176.4	10884.6	10710	11922.4	12080.6
P57080	Usp25	Ubiquitin carboxyl-terminal hydrolase 25	58093.8	64972.9	61344.5	54187	57886.9	60133.6
P57716	Ncstn	Nicastrin	18681.3	34815.3	17417.5	21715	24706.8	16379.9
P57722	Pcbp3	Poly(rC)-binding protein 3	471591	346000	432466	519412	397201	452371
P57725	Samsn1	SAM domain-containing protein SAMSN-1	11766.7	17832.5	10496.5	13588.7	15186.1	11009.7
P57776	Eef1d	Elongation factor 1-delta	507750	463530	457287	644195	638190	704643
P57780	Actn4	Alpha-actinin-4	94470.2	128570	96298.6	80452.7	88715	90923.4
P57784	Snrpa1	U2 small nuclear ribonucleoprotein A'	689350	900543	707167	981030	1147011	1.12153e+06
P57787	Slc16a3	Monocarboxylate transporter 4	11244	24553.6	10474.1	4026.56	5618.68	1321.09
P58021	Tm9sf2	Transmembrane 9 superfamily member 2	4019.9	3214.7	3884	3761.7	5588.84	3508.65
P58043	Sesn2	Sestrin-2	29656.4	42526.1	29339.2	24804.5	31204.3	17587.3
P58044	Idi1	Isopentenyl-diphosphate Delta-isomerase 1	66960	73269.5	56601.1	79290.6	58858.2	50091
P58059	Mrps21	28S ribosomal protein S21, mitochondrial	16458.4	18573.2	17576.7	9663.66	6611.21	8598.59
P58064	Mrps6	28S ribosomal protein S6, mitochondrial	13413.8	8780.74	7447.52	14732	7271.43	5599.77
P58069	Rasa2	Ras GTPase-activating protein 2	23713.2	28533.8	26725.3	15429	19590.7	18583
P58137	Acot8	Acyl-coenzyme A thioesterase 8	19457.2	16134.6	14357.1	15165.6	10989.5	12530.5
P58252	Eef2	Elongation factor 2	305353	384473	323426	237844	269430	248365
P58281	Opa1	Dynamin-like 120 kDa protein, mitochondrial	13950.1	20915.3	11291.1	11094.3	12213.4	10804.9
P58321;Q9JKB1	Uchl4;Uchl3	Ubiquitin carboxyl-terminal hydrolase isozyme L4;Ubiquitin carboxyl-terminal hydrolase isozyme L3	5644.08	10381.2	3948.78	2070.68	Filtered	5036.64
P58334	Klf16	Krueppel-like factor 16	21060.5	23194.1	20115.8	25201.6	31394.6	34949.3
P58389	Ptpa	Serine/threonine-protein phosphatase 2A activator	9420.19	21633.9	11249.4	11443.8	11100.3	7339.09
P58462	Foxp1	Forkhead box protein P1	28215.6	30418	26460.9	17783.9	16680.8	16284
P58468	Fam207a	Protein FAM207A	367206	395709	407057	641162	701696	735577
P58544	Btbd1	BTB/POZ domain-containing protein 1	24657.2	21441.8	22812.1	23034.6	20827	23250.4
P58742	Aaas	Aladin	35681.3	46671.8	36071.5	25514.1	24470.1	22265.7
P58750	Pim3	Serine/threonine-protein kinase pim-3	16397.5	24737.9	15754.7	13878.6	11870.6	12958.9
P58771	Tpm1	Tropomyosin alpha-1 chain	500179	920193	502488	188256	283970	313436
P58774	Tpm2	Tropomyosin beta chain	166559	612925	197677	61248.1	91423.8	71845.5
P58854	Tubgcp3	Gamma-tubulin complex component 3	10783.9	10609.5	6788.76	4709.77	4660.3	1657.25
P58871	Tnks1bp1	182 kDa tankyrase-1-binding protein	4784.7	4000.07	10720.9	1337.73	1055.79	1315.23
P58929;Q9JL60	Gmeb2;Gmeb1	Glucocorticoid modulatory element-binding protein 2;Glucocorticoid modulatory element-binding protein 1	2798.77	7450.43	3348.51	4099.86	Filtered	3043.33
P59016	Vps33b	Vacuolar protein sorting-associated protein 33B	5228.41	6949.42	5096.94	3530.19	3772.77	2090.47
P59041	Dnajc30	DnaJ homolog subfamily C member 30	4230.66	14371.3	5449.93	4653.39	5995.3	4167.68
P59048	Pdrg1	p53 and DNA damage-regulated protein 1	27232.2	23975.7	18608.6	45552.9	19793.6	22217.2
P59054	Csrnp1	Cysteine/serine-rich nuclear protein 1	23450.6	31135.7	21807.9	25552.8	26767.5	25123
P59110	Senp1	Sentrin-specific protease 1	4842.49	6477.54	4871.56	3644.19	3174.97	3967.48
P59235	Nup43	Nucleoporin Nup43	13556	17767.5	11954.8	14334.9	14666.9	15424.9
P59325	Eif5	Eukaryotic translation initiation factor 5	29774.1	25955.5	27557.8	41836.8	36334.8	35695.3
P59326	Ythdf1	YTH domain-containing family protein 1	38551.3	39124.7	32510.3	51017.7	45978	44479.1
P59328	Wdhd1	WD repeat and HMG-box DNA-binding protein 1	4938.63	5003.46	4211.02	4255.61	5078.04	3396.34
P59438	Hps5	Hermansky-Pudlak syndrome 5 protein homolog	18773.1	19815.2	16650.2	10697.6	10054.5	11704.6
P59470	Polr3b	DNA-directed RNA polymerase III subunit RPC2	7465.3	10207.7	7375.14	5581.21	5821.26	5677.04
P59672	Anks1a	Ankyrin repeat and SAM domain-containing protein 1A	18060.9	27359.6	17353.7	14271.5	13703.7	13052
P59708	Sf3b6	Splicing factor 3B subunit 6	754071	806853	652520	712510	610019	646186
P59759	Mkl2	MKL/myocardin-like protein 2	Filtered	Filtered	Filtered	4040.61	3565.1	3150.06
P59997	Kdm2a	Lysine-specific demethylase 2A	71879	68455.4	13765.2	16421.4	16975	18674.3
P59999	Arpc4	Actin-related protein 2/3 complex subunit 4	204228	230687	179560	72375.1	62589.3	60393.9
P60060	Sec61g	Protein transport protein Sec61 subunit gamma	58434.2	46384.7	54389.7	15859.2	24047.9	22168.9
P60122	Ruvbl1	RuvB-like 1	117276	105593	94654.7	157731	100050	105676
P60229	Eif3e	Eukaryotic translation initiation factor 3 subunit E	70874	72332.8	61429	75352.4	72001.1	61997.9
P60335	Pcbp1	Poly(rC)-binding protein 1	502416	351107	449264	577986	410728	475494
P60521	Gabarapl2	Gamma-aminobutyric acid receptor-associated protein-like 2	20773.2	30449.3	18367.2	6596.36	6009.78	3181.05
P60603	Romo1	Reactive oxygen species modulator 1	14269.3	12127.5	16000.5	8299.79	8351.78	8776.35
P60605	Ube2g2	Ubiquitin-conjugating enzyme E2 G2	305248	210390	284870	353738	311304	292386
P60670	Nploc4	Nuclear protein localization protein 4 homolog	43944	42718.2	36306.1	57515.3	38610.2	35313.2
P60710	Actb	Actin, cytoplasmic 1	36193496	24817400	31965946	17281846	12784376	15421160
P60766	Cdc42	Cell division control protein 42 homolog	32623.5	36257.6	28403.6	28590.2	23359.5	26364.3
P60824	Cirbp	Cold-inducible RNA-binding protein	5202.66	9341.05	3297.99	30179.3	32062.6	16185
P60843	Eif4a1	Eukaryotic initiation factor 4A-I	390482	348873	395256	366370	351920	337046
P60867	Rps20	40S ribosomal protein S20	770586	622252	698254	1.04145e+06	943968	1.27612e+06
P60897	Sem1	26S proteasome complex subunit SEM1	6235.21	Filtered	8418.19	Filtered	Filtered	26554.5
P60898	Polr2i	DNA-directed RNA polymerase II subunit RPB9	45526.6	31315.1	40667.2	45973.4	55896.2	61737.1
P61022	Chp1	Calcineurin B homologous protein 1	53826.6	57145.7	40991.4	83392.6	56581.1	43555.3
P61025	Cks1b	Cyclin-dependent kinases regulatory subunit 1	45738	Filtered	29983.1	7600.41	1136.58	4708.87
P61027	Rab10	Ras-related protein Rab-10	58147.4	85586.9	67124.2	24827.3	29260.1	29271.9
P61028	Rab8b	Ras-related protein Rab-8B	33592.1	38902.4	32858.4	23480.2	22494.1	23353.9
P61082	Ube2m	NEDD8-conjugating enzyme Ubc12	3447.66	6990.6	5237.09	3163.77	1280.39	NaN
P61087	Ube2k	Ubiquitin-conjugating enzyme E2 K	7352.45	36161.4	6072.65	13591.7	10434	4449.03
P61089	Ube2n	Ubiquitin-conjugating enzyme E2 N	53938.4	85703.2	50467.9	82782	60933.8	52819
P61161	Actr2	Actin-related protein 2	392470	334622	365529	253546	212660	184288
P61164	Actr1a	Alpha-centractin	10695.8	17676.2	7479.75	7696.07	3201.79	4116.58
P61202	Cops2	COP9 signalosome complex subunit 2	70976.3	86120	67659.5	114375	115965	103682
P61205;P84078	Arf3;Arf1	ADP-ribosylation factor 3;ADP-ribosylation factor 1	25652.2	51092.2	17222.6	13110.6	15898.9	15737.5
P61208	Arl4c	ADP-ribosylation factor-like protein 4C	49752	59424	57872.2	15659.3	12771.4	18911.1
P61211	Arl1	ADP-ribosylation factor-like protein 1	13141.9	42011.9	18996.7	9469.1	11876	4642.73
P61219	Polr2f	DNA-directed RNA polymerases I, II, and III subunit RPABC2	19946.3	19137.5	18688.1	61881.3	60489.5	63602.3
P61222	Abce1	ATP-binding cassette sub-family E member 1	146324	164873	151445	110463	132414	129807
P61237	Ypel3	Protein yippee-like 3	4430.11	5363.94	2588.9	3133.21	506.611	1454.72
P61255	Rpl26	60S ribosomal protein L26	817004	909433	877450	917867	988953	1142331
P61290	Psme3	Proteasome activator complex subunit 3	211671	222269	178442	315848	227388	217094
P61327;Q9CQL1	Magoh;Magohb	Protein mago nashi homolog;Protein mago nashi homolog 2	24797.6	36466.3	17830.9	32079.7	19413.1	19461.7
P61358	Rpl27	60S ribosomal protein L27	702904	674463	667177	600954	710256	764743
P61514	Rpl37a	60S ribosomal protein L37a	150244	101216	177138	184644	228673	245644
P61600	Naa20	N-alpha-acetyltransferase 20	27665.2	29397.9	28746.2	33897.4	34341.3	39211.7
P61620	Sec61a1	Protein transport protein Sec61 subunit alpha isoform 1	56920.8	73305.9	61643.7	34626.3	44959	35696
P61750	Arf4	ADP-ribosylation factor 4	115358	186553	106781	83473.8	76952.9	28183.9
P61759	Vbp1	Prefoldin subunit 3	14680.5	15434.5	9733.97	17978.6	13628.6	12415.4
P61804	Dad1	Dolichyl-diphosphooligosaccharide--protein glycosyltransferase subunit DAD1	135504	99716.3	56231.7	25496.7	35405.2	30464.2
P61924	Copz1	Coatomer subunit zeta-1	26446.2	56721.2	17482.6	25848.6	20302.5	22803.3
P61957	Sumo2	Small ubiquitin-related modifier 2	4287.28	21170.6	3513.96	5442.27	5950.02	4224.4
P61961	Ufm1	Ubiquitin-fold modifier 1	40106	44793.4	34189.4	47389.1	34443.4	36552.8
P61963	Dcaf7	DDB1- and CUL4-associated factor 7	446675	397556	409606	495540	360565	412873
P61965	Wdr5	WD repeat-containing protein 5	160488	161873	160353	177032	166168	182060
P61967	Ap1s1	AP-1 complex subunit sigma-1A	20109.2	30733.5	18216.1	11766.6	13468.9	12236.4
P61969	Lmo4	LIM domain transcription factor LMO4	154383	53023.2	91150.6	149244	94660.5	83052.9
P61971	Nutf2	Nuclear transport factor 2	14856.1	5883.23	10863.4	24566.3	18386	15902.6
P61979	Hnrnpk	Heterogeneous nuclear ribonucleoprotein K	2.03129e+06	1833715	1.62557e+06	4.61391e+06	3.89635e+06	4042660
P61982	Ywhag	14-3-3 protein gamma	147424	163406	140887	188392	191939	189415
P62046	Lrch1	Leucine-rich repeat and calponin homology domain-containing protein 1	7778.2	10508.9	6676.93	6965.31	5746.56	7336.3
P62071	Rras2	Ras-related protein R-Ras2	51971.5	70923.7	53190.7	29839.8	30552.2	34010
P62075	Timm13	Mitochondrial import inner membrane translocase subunit Tim13	11657.4	9791.04	9961.78	11442.1	10569.1	9589.03
P62077	Timm8b	Mitochondrial import inner membrane translocase subunit Tim8 B	4865.19	422.526	4013.46	2081.64	1105.65	Filtered
P62082	Rps7	40S ribosomal protein S7	1.02523e+06	1.0725e+06	1.10692e+06	1.02408e+06	1.10874e+06	1.39546e+06
P62137	Ppp1ca	Serine/threonine-protein phosphatase PP1-alpha catalytic subunit	658628	634390	663163	722096	738622	858671
P62141	Ppp1cb	Serine/threonine-protein phosphatase PP1-beta catalytic subunit	131373	117153	124584	162781	171482	148017
P62192	Psmc1	26S proteasome regulatory subunit 4	1801762	1.43466e+06	1.47583e+06	2248403	1.75779e+06	2.06149e+06
P62196	Psmc5	26S proteasome regulatory subunit 8	2.36625e+06	1.61253e+06	1.63867e+06	3.5344e+06	2125721	2.10258e+06
P62242	Rps8	40S ribosomal protein S8	1.41273e+06	1.50617e+06	1.45988e+06	1.17413e+06	1.42274e+06	1.50209e+06
P62245	Rps15a	40S ribosomal protein S15a	1.20899e+06	688324	1289634	779785	938811	1190151
P62259	Ywhae	14-3-3 protein epsilon	138118	217637	138436	182173	183569	158841
P62264	Rps14	40S ribosomal protein S14	1.49611e+06	1.19041e+06	1.19446e+06	1.93553e+06	1.67629e+06	1.90411e+06
P62267	Rps23	40S ribosomal protein S23	1.35149e+06	1.58937e+06	1.36266e+06	869799	987617	1.07252e+06
P62270	Rps18	40S ribosomal protein S18	8982317	9513609	8767332	7.83715e+06	8875844	10409291
P62274	Rps29	40S ribosomal protein S29	2.18667e+06	1.2077e+06	1.71061e+06	1.74192e+06	1.67859e+06	2.07017e+06
P62281	Rps11	40S ribosomal protein S11	1.47827e+06	1.28822e+06	1.53045e+06	1.45144e+06	1.75093e+06	2.03076e+06
P62301	Rps13	40S ribosomal protein S13	1.71297e+06	1.94189e+06	1.84949e+06	1.93307e+06	2.06667e+06	2.6027e+06
P62305	Snrpe	Small nuclear ribonucleoprotein E	2317371	2.42599e+06	2364410	3.30234e+06	3.56734e+06	3.47505e+06
P62307	Snrpf	Small nuclear ribonucleoprotein F	800294	755478	816613	814317	788400	688152
P62309	Snrpg	Small nuclear ribonucleoprotein G	2015863	2.9089e+06	1.58124e+06	2.68494e+06	1940166	1892348
P62311	Lsm3	U6 snRNA-associated Sm-like protein LSm3	222936	260690	203570	399074	374542	435742
P62313	Lsm6	U6 snRNA-associated Sm-like protein LSm6	28177.1	18702	11171.7	74873.7	21432.7	17078.3
P62315	Snrpd1	Small nuclear ribonucleoprotein Sm D1	2525919	2389178	2.55118e+06	3563016	3.90495e+06	3.40546e+06
P62317	Snrpd2	Small nuclear ribonucleoprotein Sm D2	4.27123e+06	4505998	4.15102e+06	4719351	5384888	6551571
P62320	Snrpd3	Small nuclear ribonucleoprotein Sm D3	8769076	10847161	7.30626e+06	6328682	7.5819e+06	12688255
P62322	Lsm5	U6 snRNA-associated Sm-like protein LSm5	108263	93194.4	90209.4	125874	108292	153328
P62325	Btg1	Protein BTG1	27564.2	21532.5	21875.5	31092.8	20273.6	18049.9
P62331	Arf6	ADP-ribosylation factor 6	48106.2	58528.8	46846	32546.9	36288.9	26314.8
P62334	Psmc6	26S proteasome regulatory subunit 10B	2.68907e+06	1.43968e+06	1906423	3667999	2215992	2.48579e+06
P62482	Kcnab2	Voltage-gated potassium channel subunit beta-2	12439.7	14782.5	12771.1	10584.6	10339.3	9082.52
P62484	Abi2	Abl interactor 2	11122	21030.3	20469.7	18447.6	15088.4	19312.1
P62488	Polr2g	DNA-directed RNA polymerase II subunit RPB7	13195.2	12831.2	7088.26	24309.6	14272.1	8061.92
P62627	Dynlrb1	Dynein light chain roadblock-type 1	46547.3	35743.3	37826	45196	25969.3	31672.9
P62631	Eef1a2	Elongation factor 1-alpha 2	2.62271e+06	2777468	2.54383e+06	1.60151e+06	1.59728e+06	1.53494e+06
P62700	Ypel5	Protein yippee-like 5	192290	172304	150037	190462	171207	155547
P62702	Rps4x	40S ribosomal protein S4, X isoform	2.71511e+06	2.62495e+06	3.01003e+06	2.57287e+06	2.91827e+06	3465695
P62715	Ppp2cb	Serine/threonine-protein phosphatase 2A catalytic subunit beta isoform	16841.3	33550.6	11362.8	15250.6	16623.4	18751.7
P62717	Rpl18a	60S ribosomal protein L18a	406131	408306	451394	349307	459262	443639
P62743	Ap2s1	AP-2 complex subunit sigma	86520.7	98496	80642.6	107357	75355.2	73815
P62748	Hpcal1	Hippocalcin-like protein 1	58275.2	67127.7	49106.4	69911.5	62316.8	48907.5
P62751	Rpl23a	60S ribosomal protein L23a	523512	665977	531085	604767	702186	775640
P62754	Rps6	40S ribosomal protein S6	2.17725e+06	1.41833e+06	1.91332e+06	1.75091e+06	1.68058e+06	2.59224e+06
P62774	Mtpn	Myotrophin	17444.7	10133.9	22571.3	18176.1	19519.5	21603.8
P62806	Hist1h4a	Histone H4	10261002	10073324	11082920	2.53525e+06	2.74934e+06	2.57977e+06
P62814	Atp6v1b2	V-type proton ATPase subunit B, brain isoform	12658.1	18111.7	8449.04	10007.9	8970.87	11130.8
P62821	Rab1A	Ras-related protein Rab-1A	91949.7	163529	111151	48641.8	47633	44060.4
P62827	Ran	GTP-binding nuclear protein Ran	120920	183036	112695	140683	96681	98382.3
P62830	Rpl23	60S ribosomal protein L23	1.89491e+06	1.60387e+06	1.92428e+06	1.68079e+06	1.83456e+06	1.88141e+06
P62835	Rap1a	Ras-related protein Rap-1A	96012.4	127286	102703	56985.5	54957.6	55124.6
P62843	Rps15	40S ribosomal protein S15	553444	474156	584142	700987	799454	870076
P62849	Rps24	40S ribosomal protein S24	779748	664267	837537	677914	747860	832101
P62852	Rps25	40S ribosomal protein S25	1.47196e+06	1.71918e+06	1.41922e+06	1.52716e+06	1.87309e+06	2.04376e+06
P62855	Rps26	40S ribosomal protein S26	1.44877e+06	1.55471e+06	1.43929e+06	796030	1154200	1.08267e+06
P62858	Rps28	40S ribosomal protein S28	516039	586445	475187	553610	571465	571702
P62862	Fau	40S ribosomal protein S30	4207.39	50909	3935.29	64843.7	49861.6	91837.3
P62869	Elob	Elongin-B	349211	464957	315252	474184	490901	399898
P62874	Gnb1	Guanine nucleotide-binding protein G(I)/G(S)/G(T) subunit beta-1	68789.6	30211.6	57007.2	69032.9	44866.6	45458.1
P62876	Polr2l	DNA-directed RNA polymerases I, II, and III subunit RPABC5	26543.9	3798.69	6359.82	49136.1	15010.7	11459.7
P62878	Rbx1	E3 ubiquitin-protein ligase RBX1	597211	647978	714964	759331	511879	543997
P62880	Gnb2	Guanine nucleotide-binding protein G(I)/G(S)/G(T) subunit beta-2	156692	200358	140848	138120	90907.3	94313.1
P62889	Rpl30	60S ribosomal protein L30	649036	642809	702045	584258	667783	649575
P62892	Rpl39	60S ribosomal protein L39	119124	88728.5	133824	204434	199500	176839
P62897	Cycs	Cytochrome c, somatic	11467.5	8787.62	8550.06	10269.1	6940.3	5956.26
P62900	Rpl31	60S ribosomal protein L31	634582	701736	724418	665778	836278	776032
P62908	Rps3	40S ribosomal protein S3	2.80483e+06	2.69738e+06	2.93377e+06	2511469	2760283	2.88026e+06
P62911	Rpl32	60S ribosomal protein L32	340599	297523	373155	356117	422865	479216
P62915	Gtf2b	Transcription initiation factor IIB	13245.8	16836.2	9539.15	9861.95	12909.6	13287.9
P62918	Rpl8	60S ribosomal protein L8	797783	861410	876022	810628	955971	1.07741e+06
P62960	Ybx1	Nuclease-sensitive element-binding protein 1	567177	909642	653112	1.07451e+06	1.41961e+06	1.35812e+06
P62962	Pfn1	Profilin-1	225314	237148	196552	300866	179785	192981
P62983	Rps27a	Ubiquitin-40S ribosomal protein S27a	89405.5	16732	92078.1	89551.7	99119.2	121050
P62996	Tra2b	Transformer-2 protein homolog beta	40459.4	19704	39530.8	74960.3	86337.2	97641.9
P63001	Rac1	Ras-related C3 botulinum toxin substrate 1	330874	306746	338630	213411	222390	291426
P63002	Aes	Amino-terminal enhancer of split	26252.6	27065.4	19870	13806.4	13296.7	12783.3
P63005	Pafah1b1	Platelet-activating factor acetylhydrolase IB subunit alpha	117304	128962	118564	123797	108484	106267
P63017	Hspa8	Heat shock cognate 71 kDa protein	4.46239e+06	4.12616e+06	4.07813e+06	5224548	4.26339e+06	4455599
P63028	Tpt1	Translationally-controlled tumor protein	71699.5	74053.9	64566.2	76761.8	70387.1	63783
P63037	Dnaja1	DnaJ homolog subfamily A member 1	342128	249757	259990	404384	259367	295330
P63038	Hspd1	60 kDa heat shock protein, mitochondrial	154426	312079	148633	221741	177249	182577
P63073	Eif4e	Eukaryotic translation initiation factor 4E	239023	236261	189213	408496	249360	280187
P63085	Mapk1	Mitogen-activated protein kinase 1	120235	110003	111482	128982	116579	122712
P63087	Ppp1cc	Serine/threonine-protein phosphatase PP1-gamma catalytic subunit	302524	293827	318241	314756	353348	340246
P63094;Q6R0H7	Gnas	Guanine nucleotide-binding protein G(s) subunit alpha isoforms short;Guanine nucleotide-binding protein G(s) subunit alpha isoforms XLas	102096	80729.6	110747	89815.1	91241.2	93369
P63101	Ywhaz	14-3-3 protein zeta/delta	489654	648929	498649	580737	576483	519779
P63139	Nfyb	Nuclear transcription factor Y subunit beta	30495.3	22224.3	29058.7	24839.6	19171.3	31307.6
P63147	Ube2b	Ubiquitin-conjugating enzyme E2 B	15933.8	16117.1	13558.9	13001.1	9699.55	10891.9
P63154	Crnkl1	Crooked neck-like protein 1	17632.6	26692.2	18941.5	22850.6	24221.5	22438
P63158	Hmgb1	High mobility group protein B1	20251.8	33580	26657.7	37138	42217.9	47718.1
P63166	Sumo1	Small ubiquitin-related modifier 1	52875.8	100052	51354.4	59837.2	67884.2	56638.8
P63168	Dynll1	Dynein light chain 1, cytoplasmic	201260	192441	163818	230189	201644	177615
P63213	Gng2	Guanine nucleotide-binding protein G(I)/G(S)/G(O) subunit gamma-2	185063	54094.4	244189	243609	Filtered	Filtered
P63242	Eif5a	Eukaryotic translation initiation factor 5A-1	207266	162251	202149	254602	234651	199036
P63254	Crip1	Cysteine-rich protein 1	69997.8	21770.3	80689.2	101173	110954	106709
P63260	Actg1	Actin, cytoplasmic 2	2.6852e+06	2.58019e+06	2.24149e+06	1.18428e+06	935484	1410842
P63271;Q9Z199	Supt4h1a;Supt4h1b	Transcription elongation factor SPT4-A;Transcription elongation factor SPT4-B	119250	55268.9	63908.1	123314	52775.7	52135.7
P63276	Rps17	40S ribosomal protein S17	303246	305938	287843	451231	407898	437538
P63280	Ube2i	SUMO-conjugating enzyme UBC9	98776	61001.7	47625.9	213156	64095.7	65597.2
P63321;Q9JIW9	Rala;Ralb	Ras-related protein Ral-A;Ras-related protein Ral-B	17853.9	Filtered	20946.2	10556.6	6717.55	10779
P63323	Rps12	40S ribosomal protein S12	356083	140776	273975	335226	249243	284641
P63325	Rps10	40S ribosomal protein S10	4.65982e+06	4535406	4.74658e+06	3.37729e+06	3270181	4.14971e+06
P63328	Ppp3ca	Serine/threonine-protein phosphatase 2B catalytic subunit alpha isoform	16115.4	19497.9	17873.8	15694.8	15014.8	5873.89
P63330	Ppp2ca	Serine/threonine-protein phosphatase 2A catalytic subunit alpha isoform	223620	259450	229864	267228	275028	290286
P67778	Phb	Prohibitin	51346	90152.6	39225.1	102287	67424.4	62678.2
P67871	Csnk2b	Casein kinase II subunit beta	199650	135059	179144	406868	292236	300831
P67984	Rpl22	60S ribosomal protein L22	300546	162969	256553	125008	56742.7	131812
P68033	Actc1	Actin, alpha cardiac muscle 1	6.32774e+06	4.98605e+06	6.34828e+06	3178863	2973566	2930108
P68037	Ube2l3	Ubiquitin-conjugating enzyme E2 L3	48665.7	55532.9	29178.9	75749.6	36784	31183
P68040	Rack1	Receptor of activated protein C kinase 1	431437	333692	367967	638838	401591	361689
P68181	Prkacb	cAMP-dependent protein kinase catalytic subunit beta	64720.2	77139	71289.9	41559.6	43361.4	51651.2
P68254	Ywhaq	14-3-3 protein theta	114587	147914	111725	154397	173755	129852
P68368	Tuba4a	Tubulin alpha-4A chain	966084	844795	1.0572e+06	713473	820551	892466
P68372	Tubb4b	Tubulin beta-4B chain	2056927	1.81052e+06	2.14241e+06	1.70961e+06	1.77742e+06	2060235
P68373	Tuba1c	Tubulin alpha-1C chain	2.18073e+06	2.2301e+06	2.10967e+06	1.99718e+06	2.10212e+06	1935446
P68510	Ywhah	14-3-3 protein eta	137332	131538	117608	153460	148128	162935
P69566	Ranbp9	Ran-binding protein 9	97492.7	93180.2	87145.6	171982	128676	119119
P70121	Zhx1	Zinc fingers and homeoboxes protein 1	2564.91	Filtered	1540.39	3068.45	Filtered	Filtered
P70122	Sbds	Ribosome maturation protein SBDS	10010.2	29405.8	11985.1	10570	11692.9	11721.1
P70168	Kpnb1	Importin subunit beta-1	150922	163605	156419	138462	151612	140267
P70182	Pip5k1a	Phosphatidylinositol 4-phosphate 5-kinase type-1 alpha	39235.7	36263.9	43504.1	20807	22431.6	24714.3
P70195	Psmb7	Proteasome subunit beta type-7	1.49849e+06	1.43907e+06	1.35711e+06	1941296	1.40992e+06	1137638
P70196	Traf6	TNF receptor-associated factor 6	121142	107228	113556	81692.9	102336	90577.8
P70202	Lxn	Latexin	15729.6	25333.1	8944.84	10440.7	12658.4	1932.38
P70218	Map4k1	Mitogen-activated protein kinase kinase kinase kinase 1	50111.2	54282.9	53888.6	39191.1	42595.5	44730
P70224	Gimap1	GTPase IMAP family member 1	58242.6	53693	68469.4	37644.4	49352	42686.6
P70227	Itpr3	Inositol 1,4,5-trisphosphate receptor type 3	30681.3	30842.9	30912.2	14270	12346.4	11581.2
P70248	Myo1f	Unconventional myosin-If	969651	1.12293e+06	1.10425e+06	129390	156452	161404
P70266	Pfkfb1	6-phosphofructo-2-kinase/fructose-2,6-bisphosphatase 1	25045.5	27385.2	19111.1	26803.1	29066.2	20444.2
P70268	Pkn1	Serine/threonine-protein kinase N1	28180.5	28340	29160.6	23093.2	20335.7	25430.9
P70279	Surf6	Surfeit locus protein 6	10017.6	15371.3	10898.3	7866.96	7861.83	9164.19
P70280	Vamp7	Vesicle-associated membrane protein 7	3829.94	7794.25	2792.1	Filtered	Filtered	Filtered
P70284;Q8C0Y1	Tgif1;Tgif2	Homeobox protein TGIF1;Homeobox protein TGIF2	10445.5	25690.9	7298.24	10260.2	7435.34	11012.5
P70288	Hdac2	Histone deacetylase 2	48021.6	56869.7	45577.8	97348.6	73022.5	68735.1
P70290	Mpp1	55 kDa erythrocyte membrane protein	45843.5	43782.1	42699.3	46302.8	37272.4	41277.8
P70295	Aup1	Ancient ubiquitous protein 1	30336.7	35626.6	29689.9	19388.6	20711.1	26415.6
P70296	Pebp1	Phosphatidylethanolamine-binding protein 1	14460.4	41358.5	13342.2	16625.2	19342.1	18891.9
P70297	Stam	Signal transducing adapter molecule 1	8407.61	10949.8	8046.48	7989.41	8588.3	5205.76
P70302	Stim1	Stromal interaction molecule 1	7534	8700.96	7220.02	6026.22	6113.47	5919.29
P70303	Ctps2	CTP synthase 2	4159.15	10018.4	4327.81	2788.96	6070.16	4981.51
P70315	Was	Wiskott-Aldrich syndrome protein homolog	67725.8	74437.5	64318.9	44294.1	37555.6	40253
P70318	Tial1	Nucleolysin TIAR	8329.13	26460	4215.39	11656.7	10661.3	9743.55
P70333	Hnrnph2	Heterogeneous nuclear ribonucleoprotein H2	195655	83879.4	159113	261060	176866	172945
P70335	Rock1	Rho-associated protein kinase 1	52600.8	60036.7	53299	46783.2	45701.1	46796.5
P70338	Gfi1	Zinc finger protein Gfi-1	7978.67	9880.82	9717.91	14060.4	14712.9	15322.7
P70340	Smad1	Mothers against decapentaplegic homolog 1	7438.9	3993.64	2829.89	21620.4	22670.5	Filtered
P70343	Casp4	Caspase-4	16701.1	21269.7	12055.6	21280.2	23267.1	18123.6
P70349	Hint1	Histidine triad nucleotide-binding protein 1	29366.9	24014	27459.7	36414.4	33598.7	29452.5
P70353	Nfyc	Nuclear transcription factor Y subunit gamma	28649.2	10292.1	17665	20063.2	15563.5	15918.9
P70362	Ufd1	Ubiquitin recognition factor in ER-associated degradation protein 1	86688.9	65412.3	66766	78534.1	49909.8	55556.8
P70365	Ncoa1	Nuclear receptor coactivator 1	32337.2	45300.4	29012.7	27671.5	23616.1	26307.9
P70372	Elavl1	ELAV-like protein 1	303920	271387	248353	557782	541565	606770
P70388	Rad50	DNA repair protein RAD50	21285.8	31608.8	20093.4	32858.4	28188.9	28782.5
P70398	Usp9x	Probable ubiquitin carboxyl-terminal hydrolase FAF-X	23027.4	29022.8	24709.9	18532.4	25096.7	21513.7
P70404	Idh3g	Isocitrate dehydrogenase [NAD] subunit gamma 1, mitochondrial	53301	55424.3	49103.7	44677.3	34857.9	33474.1
P70419	Galnt3	Polypeptide N-acetylgalactosaminyltransferase 3	33620.8	49818.8	32221.6	13651.1	14776.6	10726
P70429	Evl	Ena/VASP-like protein	114098	97397.3	94633.6	111729	82150	86637.9
P70434	Irf7	Interferon regulatory factor 7	5665.05	8868.48	3827.9	5131.14	5231.41	4527.48
P70441	Slc9a3r1	Na(+)/H(+) exchange regulatory cofactor NHE-RF1	16460.5	21643.1	16414.2	24561.9	28781.2	25433.4
P70453	Pde7a	High affinity cAMP-specific 3',5'-cyclic phosphodiesterase 7A	10095.3	12935.3	5270.53	4298.23	1364.37	5287.23
P70459	Erf	ETS domain-containing transcription factor ERF	19567	23070.5	19623.3	25662.5	28950.7	32537.3
P70460	Vasp	Vasodilator-stimulated phosphoprotein	193688	190517	182272	196076	166471	176500
P70662	Ldb1	LIM domain-binding protein 1	293075	303506	295058	277731	285736	292576
P70670;Q60817	Naca	Nascent polypeptide-associated complex subunit alpha, muscle-specific form;Nascent polypeptide-associated complex subunit alpha	38232.8	74802.1	33703.3	57770.8	64318.6	67843.9
P70671	Irf3	Interferon regulatory factor 3	19763	23585.2	18202	20594.6	11129.4	12991.7
P70677	Casp3	Caspase-3	199147	168516	178699	232275	158038	162736
P70698	Ctps1	CTP synthase 1	49629.9	69942.4	50295.6	42805.5	44160.8	38804.1
P70700	Polr1b	DNA-directed RNA polymerase I subunit RPA2	27294.2	21847.2	31420.5	21189.4	23386	26453.7
P80313	Cct7	T-complex protein 1 subunit eta	139098	147120	135248	120832	111870	117994
P80314	Cct2	T-complex protein 1 subunit beta	207987	191816	196697	280808	229734	225964
P80315	Cct4	T-complex protein 1 subunit delta	116805	169432	114217	75601.7	73302.6	87788.8
P80316	Cct5	T-complex protein 1 subunit epsilon	149399	130971	145675	189099	162870	170948
P80317	Cct6a	T-complex protein 1 subunit zeta	147937	177678	131317	243195	177319	186901
P80318	Cct3	T-complex protein 1 subunit gamma	208366	222736	205602	165721	151017	163297
P81069	Gabpb2	GA-binding protein subunit beta-2	7363.5	9498.12	5260.58	9786.9	4927.84	6470.73
P81122	Irs2	Insulin receptor substrate 2	7218.64	8898.03	7405.42	2167.63	2523.25	3143.93
P83510	Tnik	Traf2 and NCK-interacting protein kinase	10275.4	6637.61	10233.8	6674.82	4641.12	7640.16
P83741	Wnk1	Serine/threonine-protein kinase WNK1	29975.1	38024.1	35543.8	30471.4	31069.3	26503
P83870	Phf5a	PHD finger-like domain-containing protein 5A	625692	385845	511997	590911	619606	668191
P83882	Rpl36a	60S ribosomal protein L36a	244756	297042	235580	335077	373759	383977
P83887	Tubg1	Tubulin gamma-1 chain	35056.7	50014.6	27586.1	19520	19348.5	10290.6
P83917	Cbx1	Chromobox protein homolog 1	9553.39	25238.8	10656	18937.7	24197.5	19356.8
P83940	Eloc	Elongin-C	370188	303108	324736	360093	311916	394752
P84084	Arf5	ADP-ribosylation factor 5	79060.4	122229	83083.2	51924.5	61251.1	48936.3
P84089	Erh	Enhancer of rudimentary homolog	3.03978e+06	2.04077e+06	2.50756e+06	3.66354e+06	3402204	3.47259e+06
P84091	Ap2m1	AP-2 complex subunit mu	90860.5	91149.1	97459.1	84355.6	102003	106213
P84096	Rhog	Rho-related GTP-binding protein RhoG	33484.2	44907.4	40392.4	25569.7	29879.3	24593.3
P84099	Rpl19	60S ribosomal protein L19	739674	812850	831971	708032	776987	954849
P84104	Srsf3	Serine/arginine-rich splicing factor 3	205619	291994	224383	360772	348959	326684
P84228	Hist1h3b	Histone H3.2	3.49443e+06	5087856	3.63382e+06	1.06686e+06	1.37883e+06	1.28451e+06
P86176	Tigit	T-cell immunoreceptor with Ig and ITIM domains	27684.4	26267.6	36271.2	32244.6	28264.8	34638.1
P97287	Mcl1	Induced myeloid leukemia cell differentiation protein Mcl-1 homolog	67396.3	92225.7	62478.5	59402.3	68223.3	62211.2
P97300	Nptn	Neuroplastin	16657.7	10431.3	21010.3	6982.33	7196.64	9193.6
P97302	Bach1	Transcription regulator protein BACH1	6409.98	6456.63	7380.21	5107.19	5447.63	5939.87
P97304	Polr1d	DNA-directed RNA polymerases I and III subunit RPAC2	44599.2	34535.5	29843.3	63114.7	29894.9	29060.1
P97310	Mcm2	DNA replication licensing factor MCM2	27185.2	42825.5	27913.6	28239	28961.8	28503.2
P97311	Mcm6	DNA replication licensing factor MCM6	26414	41753.9	26495.9	32370.5	34651.3	32049
P97315	Csrp1	Cysteine and glycine-rich protein 1	5276.28	11453.8	4216.5	6133.88	6424.57	5792.43
P97346	Nxn	Nucleoredoxin	31713.4	34786.5	30264.7	23317.1	17525.8	21273.1
P97351	Rps3a	40S ribosomal protein S3a	581679	541808	649396	710990	793148	957727
P97352	S100a13	Protein S100-A13	3987.48	Filtered	1169.07	20019.3	8439.6	7511.26
P97355	Sms	Spermine synthase	15050.1	15844	12652.3	10051.8	9400.05	11194.5
P97357	Taf1a	TATA box-binding protein-associated factor RNA polymerase I subunit A	8031.76	9601.7	8421.38	8164.92	10458.9	11445.5
P97358	Taf1b	TATA box-binding protein-associated factor RNA polymerase I subunit B	8296.79	12227.1	9644.38	9291.82	10388.9	10837.5
P97360	Etv6	Transcription factor ETV6	33233.2	38588.9	30111.5	33733.5	25431.9	19986.2
P97363	Sptlc2	Serine palmitoyltransferase 2	11746.2	27104.2	8862.9	4784.12	7150.46	4230.57
P97369	Ncf4	Neutrophil cytosol factor 4	25330	20551.2	20123.2	18744.7	19025	20296.7
P97370	Atp1b3	Sodium/potassium-transporting ATPase subunit beta-3	48542.1	64214.7	50525.2	33597.8	43480.2	38570.8
P97371	Psme1	Proteasome activator complex subunit 1	1590875	1.43221e+06	1363168	2268720	1712415	1.56073e+06
P97372	Psme2	Proteasome activator complex subunit 2	642557	518376	586852	793570	674499	559147
P97376	Frg1	Protein FRG1	14689.4	19152.9	13253	20376.1	24187.7	28351.8
P97377	Cdk2	Cyclin-dependent kinase 2	42703.9	58159.5	40796.5	35379.3	33790.4	35579.7
P97378	Il12rb2	Interleukin-12 receptor subunit beta-2	15957	12458.4	10760.9	10734.7	9430.72	9086.46
P97379	G3bp2	Ras GTPase-activating protein-binding protein 2	764608	612163	676062	3.03668e+06	2.36173e+06	2.49453e+06
P97384	Anxa11	Annexin A11	32372.7	39605.6	31477.5	33682.4	22660.3	30274.9
P97386	Lig3	DNA ligase 3	114044	151285	131794	19241.5	22338.4	25274.2
P97390	Vps45	Vacuolar protein sorting-associated protein 45	6457.5	8270.45	7640.01	4476.59	Filtered	3717.88
P97427	Crmp1	Dihydropyrimidinase-related protein 1	11193	9868.48	9709.3	16285.1	8426.36	7661.67
P97428	Rgs16	Regulator of G-protein signaling 16	71197.6	73047.7	60071.2	142603	94494	84540.1
P97432	Nbr1	Next to BRCA1 gene 1 protein	108563	127429	113458	32334.9	42613.7	41329.1
P97434	Mprip	Myosin phosphatase Rho-interacting protein	10006	6203.34	10337.1	26183.8	25407.5	24643.2
P97450	Atp5j	ATP synthase-coupling factor 6, mitochondrial	84899.2	131153	91303.9	57451	84385.5	71797.2
P97452	Bop1	Ribosome biogenesis protein BOP1	45163.3	43641.7	50990.2	35283.5	41166.7	43595.3
P97461	Rps5	40S ribosomal protein S5	2.65085e+06	2491113	2.72671e+06	2.13116e+06	2508686	2.84442e+06
P97465	Dok1	Docking protein 1	13548.7	20187.9	11575.3	15466.1	11773.3	11585.4
P97470	Ppp4c	Serine/threonine-protein phosphatase 4 catalytic subunit	36875.6	53771.3	37673.9	46580.8	53542.3	49113.2
P97471	Smad4	Mothers against decapentaplegic homolog 4	15401	20348.1	11049.5	9545.55	11205	8905.81
P97477	Aurka	Aurora kinase A	18479.4	26634.6	19653.2	9108.16	6264.58	4514.55
P97480	Eya3	Eyes absent homolog 3	19412	25524.2	18589.4	19174.5	23527.3	19056.7
P97481	Epas1	Endothelial PAS domain-containing protein 1	3408.38	6997.95	2498.9	Filtered	Filtered	Filtered
P97492	Rgs14	Regulator of G-protein signaling 14	7892.76	11784	8078.29	7752.65	10520.8	7229.59
P97496	Smarcc1	SWI/SNF complex subunit SMARCC1	109181	105505	87794.2	204327	150185	153641
P97499	Tep1	Telomerase protein component 1	17063.3	22631.1	17584.1	8203.12	8019.43	9483.41
P97500	Myt1l	Myelin transcription factor 1-like protein	2.45567e+06	6123757	3.01433e+06	1.0394e+06	2.03184e+06	478090
P97742	Cpt1a	Carnitine O-palmitoyltransferase 1, liver isoform	8846.09	14615	11598.9	8637.66	10369.2	9816.26
P97760	Polr2c	DNA-directed RNA polymerase II subunit RPB3	192373	192654	168471	236690	227959	226194
P97762	rp9	Retinitis pigmentosa 9 protein homolog	16545	19620.4	16485.9	36537.7	41861.5	44882.4
P97765	Wbp2	WW domain-binding protein 2	4776.02	4904.32	4242.49	4935.48	2843.58	4983.66
P97770	Thumpd3	THUMP domain-containing protein 3	10903.7	15435.4	10005.2	7790.8	9037.72	10024.4
P97789	Xrn1	5'-3' exoribonuclease 1	24547.9	32324.5	25243.2	18941.6	20658.8	23236.7
P97801	Smn1	Survival motor neuron protein	36509.7	32150.9	35677.2	32654.2	35899.4	35891
P97807	Fh	Fumarate hydratase, mitochondrial	8123.21	15789.3	3035.97	Filtered	Filtered	6056.92
P97808	Fxyd5	FXYD domain-containing ion transport regulator 5	18999.4	8503.86	17704.4	13166.5	11917.9	9084.4
P97814	Pstpip1	Proline-serine-threonine phosphatase-interacting protein 1	68539.2	72592.4	65173.2	60900.6	50104	43823.7
P97820	Map4k4	Mitogen-activated protein kinase kinase kinase kinase 4	9811.46	11974.4	8077.18	6150.85	6987.72	6455.63
P97822	Anp32e	Acidic leucine-rich nuclear phosphoprotein 32 family member E	20760.8	20532.2	22292	41672.1	40182.2	44831.5
P97825	JPT1	Jupiter microtubule associated homolog 1	Filtered	21800.7	NaN	5663.41	6965.77	13651.5
P97855	G3bp1	Ras GTPase-activating protein-binding protein 1	919986	765351	713605	4738719	3.02725e+06	3.28638e+06
P97864	Casp7	Caspase-7	20979.9	30820.6	20418.3	46257.8	34959.6	24939.8
P97868	Rbbp6	E3 ubiquitin-protein ligase RBBP6	429369	324102	394041	347683	327569	369629
P97930	Dtymk	Thymidylate kinase	17501.1	27324.9	13581.6	28050.2	18864.6	14082.9
P98083	Shc1	SHC-transforming protein 1	25251.6	16302.3	20831.4	22399.8	16486.7	14593.6
P99024	Tubb5	Tubulin beta-5 chain	457112	323450	434931	292704	328903	415513
P99026	Psmb4	Proteasome subunit beta type-4	2.03746e+06	1.59046e+06	1.87777e+06	2.42785e+06	2.1881e+06	2.65024e+06
P99027	Rplp2	60S acidic ribosomal protein P2	497796	484193	436154	552020	545266	543502
P99028	Uqcrh	Cytochrome b-c1 complex subunit 6, mitochondrial	56945.5	39976.5	54248.8	62889.9	96098.5	90087.2
P99029	Prdx5	Peroxiredoxin-5, mitochondrial	26506.2	32663.7	21462.2	28128.9	13469.9	15422.5
Q00322	Cebpd	CCAAT/enhancer-binding protein delta	29024.4	27332.7	18009.2	7041.59	9390.14	9824.1
Q00417	Tcf7	Transcription factor 7	2821.51	8677.4	4564.97	9653.13	12467.6	11201.1
Q00422	Gabpa	GA-binding protein alpha chain	13816	22839.7	12776.4	16287.6	16831.7	13442.4
Q00547	Hmmr	Hyaluronan mediated motility receptor	8981.79	9594.63	7039.7	12132.1	11657.6	18133.6
Q00612	G6pdx	Glucose-6-phosphate 1-dehydrogenase X	31607.4	50721.7	33814.6	29933.5	30433.4	26874.9
Q00623	Apoa1	Apolipoprotein A-I	7399.15	1516.75	6651.23	7446.28	2896.81	7756.65
Q00731	Vegfa	Vascular endothelial growth factor A	2839.28	NaN	2989.06	3710.29	3612.25	5645.94
Q00899	Yy1	Transcriptional repressor protein YY1	26351.5	19535.5	25124.7	29089.5	22236.5	24579.7
Q00PI9	Hnrnpul2	Heterogeneous nuclear ribonucleoprotein U-like protein 2	46397.5	72394.1	48592.5	84121.6	92616.6	94499.4
Q01147	Creb1	Cyclic AMP-responsive element-binding protein 1	148284	179487	149612	79728.5	87802.5	100722
Q01237	Hmgcr	3-hydroxy-3-methylglutaryl-coenzyme A reductase	82988.1	97328.8	87840.2	73619.1	79079.5	80200
Q01320	Top2a	DNA topoisomerase 2-alpha	103948	142311	115767	67404.3	80682.9	81462.1
Q01405	Sec23a	Protein transport protein Sec23A	46218.1	50846.9	41633.3	25725.8	22804.6	26923.3
Q01705	Notch1	Neurogenic locus notch homolog protein 1	8887.77	7381.25	8039.47	9246.52	8108.62	6941.84
Q01730	Rsu1	Ras suppressor protein 1	14128.5	19842	6278.19	19429.6	11993.5	9499.62
Q01768	Nme2	Nucleoside diphosphate kinase B	20552.3	84669.7	17429.5	63776.9	40959.9	27393.7
Q01853	Vcp	Transitional endoplasmic reticulum ATPase	1.61172e+06	1.47151e+06	1.48335e+06	1.66881e+06	1.45943e+06	1569068
Q01965	Ly9	T-lymphocyte surface antigen Ly-9	13827.3	14263	11846.6	15621.8	16750.5	15452.8
Q02053	Uba1	Ubiquitin-like modifier-activating enzyme 1	141273	152282	146430	129765	143784	154755
Q02111	Prkcq	Protein kinase C theta type	89015.8	89026	95194.2	60639	72515.8	67676
Q02248	Ctnnb1	Catenin beta-1	419514	333760	385074	371967	404047	432004
Q02257	Jup	Junction plakoglobin	14849.2	17878.2	6788.98	22968.2	6608.85	3870.7
Q02526	Zfp41	Zinc finger protein 41	957.505	NaN	1397.39	1450.15	1425.34	1228.99
Q02614	Sap30bp	SAP30-binding protein	2411.86	Filtered	1139.4	2539.04	Filtered	5334.29
Q02819	Nucb1	Nucleobindin-1	13625.7	16682.4	13354.9	11013.8	13679.9	14429.4
Q03265	Atp5f1a	ATP synthase subunit alpha, mitochondrial	775244	716757	666996	889794	621583	687939
Q03267	Ikzf1	DNA-binding protein Ikaros	461176	483316	448606	207211	264158	218418
Q03347	Runx1	Runt-related transcription factor 1	10384.7	18936	7449.15	8353.64	5456.02	8494.69
Q03526	Itk	Tyrosine-protein kinase ITK/TSK	122341	161767	139598	98660.8	112114	105280
Q03958	Pfdn6	Prefoldin subunit 6	56587.9	54498.7	47465.8	61068.6	68474	62709.5
Q03963	Eif2ak2	Interferon-induced, double-stranded RNA-activated protein kinase	25353.5	29530.3	24381	20696.7	17477.4	18627.8
Q04207	Rela	Transcription factor p65	40436.7	45662.5	37061.6	55998.4	48070.9	43360.5
Q04447	Ckb	Creatine kinase B-type	2483.31	42299	1219.58	4253.97	3827.68	2591.11
Q04750	Top1	DNA topoisomerase 1	148608	173355	170777	107169	120351	124950
Q04841	Mpg	DNA-3-methyladenine glycosylase	8478.1	7413.38	5752.67	9565.39	11204.7	13840.5
Q04863	Relb	Transcription factor RelB	20503.3	18934.7	21073.6	25419	22782.7	22727
Q05144	Rac2	Ras-related C3 botulinum toxin substrate 2	692814	493738	657615	402820	374570	474920
Q05186	Rcn1	Reticulocalbin-1	14996.1	23187	17166.6	13130	14268.3	14836.5
Q05512	Mark2	Serine/threonine-protein kinase MARK2	13420.1	17842.3	12854.7	15174.2	15779.2	16424.8
Q05722	Col9a1	Collagen alpha-1(IX) chain	1.14786e+06	1.24435e+06	1.37313e+06	173517	443239	482511
Q05816	Fabp5	Fatty acid-binding protein, epidermal	7328.31	Filtered	5584.06	4443.95	9040.97	5530.39
Q05910	Adam8	Disintegrin and metalloproteinase domain-containing protein 8	8646.73	8460.46	7936.24	4104.32	4678.95	9412.85
Q05915	Gch1	GTP cyclohydrolase 1	40749.5	51486.7	34941.5	66759.7	44085.1	38877.8
Q05920	Pc	Pyruvate carboxylase, mitochondrial	49233.9	72327.9	53326.5	10780.6	10236.4	6186.07
Q05921	Rnasel	2-5A-dependent ribonuclease	8244.62	11758.8	7071.28	5905.66	5237.99	4178.92
Q05922	Dusp2	Dual specificity protein phosphatase 2	65073.5	63935	69848.9	63699.8	72359.9	70337.1
Q05CL8	Larp7	La-related protein 7	166595	193608	174269	175648	187906	208679
Q05D44	Eif5b	Eukaryotic translation initiation factor 5B	13171.8	14647	15450.6	14434.2	17363.9	16330.4
Q06138	Cab39	Calcium-binding protein 39	NaN	1.57379	NaN	1	Filtered	Filtered
Q06180	Ptpn2	Tyrosine-protein phosphatase non-receptor type 2	74346.1	89228.9	77519.3	141627	149580	153866
Q06185	Atp5i	ATP synthase subunit e, mitochondrial	461437	291925	244625	447804	187305	214700
Q06219	Nr4a2	Nuclear receptor subfamily 4 group A member 2	53270.8	40563.7	58250.9	53517.6	58634.2	58997.8
Q06335	Aplp2	Amyloid-like protein 2	5883.73	12742.7	4153.83	10247.5	6313.31	8446.35
Q06507	Atf4	Cyclic AMP-dependent transcription factor ATF-4	64800.2	78769	67907.6	51791.8	60268.7	49178.1
Q06986	Siah2	E3 ubiquitin-protein ligase SIAH2	8287.46	3903.06	8547.01	8216.68	7785.65	7107.42
Q07076	Anxa7	Annexin A7	34945.3	30495.8	35926.1	30116.7	28269	31933.5
Q07113	Igf2r	Cation-independent mannose-6-phosphate receptor	28626.8	32307	30993.5	33405.7	41030.5	41374.4
Q07174	Map3k8	Mitogen-activated protein kinase kinase kinase 8	17189.7	16623.4	19215.2	7675.02	6908.61	5624.17
Q07231	Zscan21	Zinc finger and SCAN domain-containing protein 21	2907.99	5485.29	4086.66	3906.88	5229.44	4271.85
Q07235	Serpine2	Glia-derived nexin	10297	13501.5	11564.2	4665.05	8224.51	5917.66
Q07417	Acads	Short-chain specific acyl-CoA dehydrogenase, mitochondrial	8815.46	13892.4	11279.7	3851.97	7885.03	3389.16
Q07440	Bcl2a1	Bcl-2-related protein A1	28569	57005.3	22487.1	25078.4	24208.2	19938.4
Q07797	Lgals3bp	Galectin-3-binding protein	11112.9	8609.95	10658.1	14801.6	16882.2	15325.9
Q07813	Bax	Apoptosis regulator BAX	32439.1	28409.8	31496	29917.1	25823.3	27629
Q07832	Plk1	Serine/threonine-protein kinase PLK1	44579.4	50752.5	44204.7	27314.3	26694	27739.7
Q08024	Cbfb	Core-binding factor subunit beta	1.20673e+06	808057	954605	2.0138e+06	1.2896e+06	1.29042e+06
Q08093	Cnn2	Calponin-2	147407	93787.6	127006	175163	137052	147289
Q08122	Tle3	Transducin-like enhancer protein 3	28950.8	37923.5	32939.3	27382.8	24848.5	25879.8
Q08288	Lyar	Cell growth-regulating nucleolar protein	7945.36	12238	9705.89	11563	14319.9	13007.2
Q08297	Rad51	DNA repair protein RAD51 homolog 1	20598.2	17524.2	16712	18100	15066.1	14884.5
Q08376	Zbtb14	Zinc finger and BTB domain-containing protein 14	2058.13	Filtered	2133.72	3668.98	2863.46	4119.28
Q08639	Tfdp1	Transcription factor Dp-1	29612.3	24536.9	20803.2	28388.6	18232.6	24860.8
Q08642	Padi2	Protein-arginine deiminase type-2	22222.7	16343.4	20156.9	25362.2	15519.7	16898.8
Q08775	Runx2	Runt-related transcription factor 2	235818	170046	204597	188009	144815	166325
Q08943	Ssrp1	FACT complex subunit SSRP1	103299	129314	100970	66548.2	64519.2	62529.9
Q09143	Slc7a1	High affinity cationic amino acid transporter 1	20098.5	16592.5	20003.6	16796.1	16157.8	18898.3
Q09200	B4galnt1	Beta-1,4 N-acetylgalactosaminyltransferase 1	159249	173040	164376	181810	191362	203530
Q09324	Gcnt1	Beta-1,3-galactosyl-O-glycosyl-glycoprotein beta-1,6-N-acetylglucosaminyltransferase	1.61994e+06	1.50146e+06	1.59062e+06	340941	444222	449984
Q09XV5	Chd8	Chromodomain-helicase-DNA-binding protein 8	18443.9	24206.6	20247.9	15112.3	16729	19043
Q0GKD5;Q2LKW6	Nlrp1b	NACHT, LRR and PYD domains-containing protein 1b allele 5;NACHT, LRR and PYD domains-containing protein 1b allele 1	59052.2	2194.09	64572.4	6866.1	2025.08	14940.5
Q0GNC1	Inf2	Inverted formin-2	8171.11	7431.34	10574.6	40477.6	15294.7	5259.53
Q0P678	Zc3h18	Zinc finger CCCH domain-containing protein 18	46639.8	68751	51974.6	65364.9	80732.9	78723.7
Q0VAW7	Znf112	Zinc finger protein 112	906.577	NaN	1536.26	366.068	189.735	211.72
Q0VEJ0	Cep76	Centrosomal protein of 76 kDa	6708.34	6100.82	5447.34	2789.47	2975.45	2263.62
Q0VGB7	Ppp4r2	Serine/threonine-protein phosphatase 4 regulatory subunit 2	11881.3	10438.3	11807.7	15043.5	15629.3	15565.4
Q0VGY8	Tanc1	Protein TANC1	8055.32	12516.2	8856.91	4879.57	4462.77	5456.57
Q11011	Npepps	Puromycin-sensitive aminopeptidase	5141.18	16321.1	3784.87	2938.11	1613.05	938.718
Q11136	Pepd	Xaa-Pro dipeptidase	5347.91	7630.05	5969.66	6951.38	7165.46	6359.29
Q148V7	Kiaa1468	LisH domain and HEAT repeat-containing protein KIAA1468	9670.9	13192.7	7809.75	6024.19	8120.41	5133.46
Q149F3	Gspt2	Eukaryotic peptide chain release factor GTP-binding subunit ERF3B	13063.7	14115.1	14249.6	12975.2	12668.1	12456.8
Q149L7	Crtam	Cytotoxic and regulatory T-cell molecule	37036.7	44862.6	33641.9	38070.1	51393.1	50087.5
Q14AI0	DSCC1	Sister chromatid cohesion protein DCC1	2903.57	4046.35	2759.27	2370.62	2887.13	2493.63
Q14AT2	Tex11	Testis-expressed protein 11	1.41699e+06	3.95797e+06	1.47718e+06	312392	545715	111736
Q14AX6	Cdk12	Cyclin-dependent kinase 12	3272.47	3397.47	2930.74	6523	7584.54	6806.93
Q14C51	Ptcd3	Pentatricopeptide repeat domain-containing protein 3, mitochondrial	32277.2	37271.6	33977.5	15590.7	15769.4	18976.5
Q18PI6	Cd84	SLAM family member 5	4957.24	413830	4690.23	5637.22	5812	1829.78
Q1HFZ0	Nsun2	tRNA (cytosine(34)-C(5))-methyltransferase	54661.6	56014.5	50265	63511.1	48522.3	53936.3
Q2EMV9	Parp14	Poly [ADP-ribose] polymerase 14	27449.9	30904.2	28647.6	25656.6	27714	28517.9
Q2KN98	Specc1l	Cytospin-A	5113.18	4994.92	3648.9	7473.73	7135.17	7013.55
Q2NL51	Gsk3a	Glycogen synthase kinase-3 alpha	22179.3	24197.8	24014.6	15180.6	17145.4	17740.2
Q2TB02	Nfkbid	NF-kappa-B inhibitor delta	246737	211464	188337	260284	179175	199352
Q2TBA3	Malt1	Mucosa-associated lymphoid tissue lymphoma translocation protein 1 homolog	110809	101945	117006	84590.9	88642.9	94129.6
Q2TBE6	Pi4k2a	Phosphatidylinositol 4-kinase type 2-alpha	11002.1	20013.2	10344	11046.4	9502.64	7346.51
Q2TL60	Znf667	Zinc finger protein 667	3980.84	1920.86	5796.41	3199.83	3295.52	5180
Q2TPA8	Hsdl2	Hydroxysteroid dehydrogenase-like protein 2	13224	27630.5	11954.3	8627.41	7239.49	3248.37
Q2YDW2	Msto1	Protein misato homolog 1	26187.6	30220.8	24214.6	23803.7	19767.2	19657.2
Q31125	Slc39a7	Zinc transporter SLC39A7	16714.5	20104.9	13917.8	9036.67	9621.56	9686.64
Q3B7Z2	Osbp	Oxysterol-binding protein 1	3187.22	3056.07	4741.37	2916.28	2762.79	3937.15
Q3T9E4;Q62293	Tgtp2;Tgtp1	T-cell-specific guanine nucleotide triphosphate-binding protein 2;T-cell-specific guanine nucleotide triphosphate-binding protein 1	83625.7	81611.2	79138.5	132889	109896	128208
Q3TAA7	Stk11ip	Serine/threonine-protein kinase 11-interacting protein	4157.45	3835.05	5382.1	1846.39	2041.38	2826.99
Q3TBD2	Arhgap45	Rho GTPase-activating protein 45	106828	110994	103111	102860	104938	102583
Q3TBT3	Tmem173	Stimulator of interferon genes protein	49125.7	37960.7	55023.8	27608.1	31650	37199.9
Q3TC33	Ccdc127	Coiled-coil domain-containing protein 127	46842.8	54614.8	52972.9	37238.7	38533.5	43938.9
Q3TC46	Patl1	Protein PAT1 homolog 1	69424.2	115849	65738.2	47660.7	48807.8	43034.5
Q3TCH7	Cul4a	Cullin-4A	16978.8	26162.8	18495.1	18658.2	22935.6	21188.9
Q3TCJ1	Abraxas2	BRISC complex subunit Abraxas 2	42415.7	39893.1	42359.5	61770.7	50629.8	49997.5
Q3TDN2	Faf2	FAS-associated factor 2	54578.6	53309.4	53432.7	29349	31471.4	35758.2
Q3TDQ1	Stt3b	Dolichyl-diphosphooligosaccharide--protein glycosyltransferase subunit STT3B	24019.5	40461.1	27221.5	19060.9	21002.6	20811.8
Q3TEA8	Hp1bp3	Heterochromatin protein 1-binding protein 3	45069.7	65966.7	49026.6	84070.7	96977.2	94200.2
Q3TEI4		Uncharacterized protein C15orf39 homolog	47794.5	48233.6	49909.9	44263.4	35960.5	44985.2
Q3TGF2	Fam107b	Protein FAM107B	5865.84	8239.28	5816.81	8634.93	11508.4	10429.7
Q3THE2	Myl12b	Myosin regulatory light chain 12B	25180774	28629076	21618142	9371197	9844001	7.11295e+06
Q3THF9	Coq10b	Coenzyme Q-binding protein COQ10 homolog B, mitochondrial	2775.69	3927.04	1354.62	1419.6	2277.18	2101.28
Q3THG9	Aarsd1	Alanyl-tRNA editing protein Aarsd1	155814	160112	124924	319563	219081	207876
Q3THJ3	Eif1ad	Probable RNA-binding protein EIF1AD	7407.2	7801.26	7102.85	8691.34	9213.17	8996.14
Q3THK3	Gtf2f1	General transcription factor IIF subunit 1	13513.2	13404.6	10355.8	10778.7	10955.8	12637.8
Q3THK7	Gmps	GMP synthase [glutamine-hydrolyzing]	47746.4	50737	51628.8	51348	50427.8	45457.8
Q3THS6	Mat2a	S-adenosylmethionine synthase isoform type-2	106277	118306	97485.1	129011	93245.7	103974
Q3TIR1	Trappc13	Trafficking protein particle complex subunit 13	12579.1	15820.8	11805.8	8177.89	8233.5	7909.75
Q3TIR3	Ric8a	Synembryn-A	39073.6	48160.4	41041.5	35590.9	38459.8	33661.2
Q3TIU4	Pde12	2',5'-phosphodiesterase 12	23294.4	23624.6	22194.1	18786	18169.4	18789.8
Q3TIV5	Zc3h15	Zinc finger CCCH domain-containing protein 15	92862.1	134858	77761.3	235274	287521	253820
Q3TIX9	Usp39	U4/U6.U5 tri-snRNP-associated protein 2	23758.8	27159.6	25274	30584.8	39735.3	34253.1
Q3TJD7	Pdlim7	PDZ and LIM domain protein 7	61050.1	46831.8	49500	74513.4	49001.6	52601.8
Q3TJZ6	Fam98a	Protein FAM98A	102148	102560	114055	106782	118429	119726
Q3TKT4	Smarca4	Transcription activator BRG1	76834.2	91070.5	78637.2	84986.7	94457.9	101208
Q3TL26	Tfb2m	Dimethyladenosine transferase 2, mitochondrial	7416.2	7773.83	7021.38	4895.24	5884.37	4462.38
Q3TLD5	Uri1	Unconventional prefoldin RPB5 interactor	18542.7	28217.2	19755.8	21818.2	26764.7	26780.6
Q3TLH4	Prrc2c	Protein PRRC2C	190240	224677	205798	235431	261853	284266
Q3TLR7	Dtl	Denticleless protein homolog	6557.8	5007.74	5698.08	5353.39	5433.82	5211.84
Q3TMW1	Ccdc102a	Coiled-coil domain-containing protein 102A	11416.6	9359.21	11222.2	7827.45	8511.43	9929.24
Q3TNH5	Fam172a	Protein FAM172A	11044.7	9739.51	6577.47	11476.3	8522.3	9404.24
Q3TPJ7	Midn	Midnolin	42586.7	46416.8	42370.9	43162.6	44775.3	43611.4
Q3TQB2	Foxred1	FAD-dependent oxidoreductase domain-containing protein 1	7004.21	6771.05	5327.3	4833.97	3629	2070.85
Q3TRJ4	Krt26	Keratin, type I cytoskeletal 26	770.693	43516.7	Filtered	2411.59	Filtered	28996.3
Q3TSG4	Alkbh5	RNA demethylase ALKBH5	16744.7	35761.4	15472.3	40872.5	42660.3	39690.1
Q3TT38	D17Wsu92e	Uncharacterized protein C6orf106 homolog	15060.1	10841.6	12838.7	8829.91	8018.86	3615.8
Q3TTA7	Cblb	E3 ubiquitin-protein ligase CBL-B	66205.1	73332.3	70840.6	41813.9	50818.9	48040.2
Q3TTY5	Krt2	Keratin, type II cytoskeletal 2 epidermal	68295.2	64728.5	29657.9	200895	15176.4	54938.7
Q3TUF7	Yeats2	YEATS domain-containing protein 2	5410.82	9655.45	12259.3	6203.94	6337.31	5972.46
Q3TUH1	Tamm41	Phosphatidate cytidylyltransferase, mitochondrial	105208	114091	112122	89687.4	107613	113600
Q3TUU5	Tex30	Testis-expressed protein 30	11123.7	13921.3	9411.31	4660.27	5824.95	4642.86
Q3TVI4	Hexim2	Protein HEXIM2	8000	22211.1	7810.64	8190.57	12764.6	5219.57
Q3TVW5	Tchp	Trichoplein keratin filament-binding protein	8196.17	7487.77	5420.15	6377.67	5710.27	4809.4
Q3TWF6	Wdr70	WD repeat-containing protein 70	21503.5	21188.4	17412.8	19457.2	18961.5	21282.6
Q3TWL2	Pip4p1	Type 1 phosphatidylinositol 4,5-bisphosphate 4-phosphatase	5732.31	4140.67	5443.68	Filtered	9593.58	2904.83
Q3TWW8	Srsf6	Serine/arginine-rich splicing factor 6	32676.7	46107.8	33086.4	39614.2	35926.8	38425.9
Q3TXS7	Psmd1	26S proteasome non-ATPase regulatory subunit 1	3.56965e+06	3.26842e+06	3.40349e+06	2.78746e+06	3.03999e+06	2.84805e+06
Q3TXT3	Inip	SOSS complex subunit C	2856.76	5655.64	3904.48	5755.85	7555.9	6129.73
Q3TXU5	Dhps	Deoxyhypusine synthase	6141.66	11980.4	5142.58	7160.1	7018.71	6758.55
Q3TXX3	Zfyve27	Protrudin	1338.58	Filtered	1345.76	347.889	622.717	405.52
Q3TYA6	Mphosph8	M-phase phosphoprotein 8	8148.92	4572.85	5100.09	7033.76	7446.18	8287.68
Q3TYS2		Uncharacterized protein C17orf62 homolog	14656.9	16674.8	15755	9326.31	12428.7	9610.11
Q3TYX3	Smyd5	SET and MYND domain-containing protein 5	8389.08	15431.5	8090.46	8758.94	9659.51	10284.7
Q3TZX3;Q922G0	Slc25a33;Slc25a36	Solute carrier family 25 member 33;Solute carrier family 25 member 36	18303.2	21605	19840.7	12377	11968.8	14563.8
Q3TZX8	Nol9	Polynucleotide 5'-hydroxyl-kinase NOL9	19673.4	22522.4	20319.7	16509.6	22629.1	20310.3
Q3TZZ7	Esyt2	Extended synaptotagmin-2	48354.1	56291.3	53835.3	32563.1	32647.2	36906.1
Q3U0J8	Tbc1d2b	TBC1 domain family member 2B	57045.3	66535.9	63392.9	29617.9	34611	31585.7
Q3U0V1	Khsrp	Far upstream element-binding protein 2	166718	168978	155190	178139	164235	174775
Q3U0V2	Tradd	Tumor necrosis factor receptor type 1-associated DEATH domain protein	68998.4	64751.4	74219.1	59126.3	66700.1	47520.7
Q3U0X8	Cd96	T-cell surface protein tactile	6253.95	4646.59	6445.91	6066.65	6070.69	8277.05
Q3U108	Arid5a	AT-rich interactive domain-containing protein 5A	76945.5	63375.6	73796.3	62132.8	60407.2	64465.7
Q3U132	Tespa1	Protein TESPA1	18546.8	21524	17691.9	18252.8	19323.7	25988.7
Q3U133	Znf746	Zinc finger protein 746	50550.8	97494.1	45601.5	45059.6	42853.5	48952
Q3U155	Ccdc174	Coiled-coil domain-containing protein 174	13649.3	13841.2	12198.5	13756.7	20051.2	15519.9
Q3U182	Crtc2	CREB-regulated transcription coactivator 2	42068.3	39844.9	33342	34909	33422.5	40087
Q3U1J4	Ddb1	DNA damage-binding protein 1	845682	862550	849050	840416	894494	924033
Q3U1N2	Srebf2	Sterol regulatory element-binding protein 2	26216.6	37003.3	29636.3	12276.2	15568.7	16706.6
Q3U1T9	Dennd1b	DENN domain-containing protein 1B	10357.5	16878.1	11552.5	7556.86	8032.09	9311.91
Q3U1Y4	Dennd4b	DENN domain-containing protein 4B	29845.3	44386.5	31629.6	20835.3	23338.6	19062.2
Q3U1Z5	Gpsm3	G-protein-signaling modulator 3	21145.6	24580.3	22416.7	13837.2	20251.8	19373.1
Q3U2C5	Rnf149	E3 ubiquitin-protein ligase RNF149	6271.86	7628.24	7195.17	6419.3	8171.84	9333.43
Q3U2S4	Otud5	OTU domain-containing protein 5	4060.06	4403	4063.95	3617.81	3758.83	3464.73
Q3U308	Ctu2	Cytoplasmic tRNA 2-thiolation protein 2	18980.1	23275.6	18883.5	16197.3	14772.5	15570.1
Q3U319	Rnf40	E3 ubiquitin-protein ligase BRE1B	18284	28062.5	18611.9	27353.8	27928.3	26798.7
Q3U3C9	Gse1	Genetic suppressor element 1	29370.7	29517.6	28224.6	26998	26176.4	28109
Q3U3E2	Fam117b	Protein FAM117B	15616.3	20053.6	13339.2	10432	9099.66	9980.01
Q3U3T8	Wdr62	WD repeat-containing protein 62	8537.06	6945.54	5559.94	3313.36	4067.48	4398.59
Q3U3W5	Prmt9	Protein arginine N-methyltransferase 9	Filtered	5950.48	Filtered	3297.59	Filtered	Filtered
Q3U487	Hectd3	E3 ubiquitin-protein ligase HECTD3	18025.3	20307.4	19319.5	15753.6	12022.5	16123.4
Q3U5F4	Yrdc	YrdC domain-containing protein, mitochondrial	22394	27130.2	19262	30900.2	27393	20684.2
Q3U6K5	Spata6	Spermatogenesis-associated protein 6	3564.33	Filtered	3806.12	1317.33	1533.1	1115.25
Q3U7R1	Esyt1	Extended synaptotagmin-1	150753	191059	158158	104176	110521	120735
Q3U821	Wdr75	WD repeat-containing protein 75	20343.9	23262.8	22416.5	19231.7	21332.9	21636.9
Q3U9G9	Lbr	Lamin-B receptor	130896	168685	140500	109133	125237	131275
Q3UA06	Trip13	Pachytene checkpoint protein 2 homolog	24895.8	36235.6	24711.3	20574.6	20637.8	20128.7
Q3UA16	Spc25	Kinetochore protein Spc25	47880	32724.4	35768.9	53186.6	30566.9	39173.9
Q3UA37	Qrich1	Glutamine-rich protein 1	10763.2	6235.7	9197.01	6856.2	4767.28	8932.6
Q3UB74	Tbrg1	Transforming growth factor beta regulator 1	27378.3	37355	37796.9	29762.1	32986.9	36151.7
Q3UC65	Rsrp1	Arginine/serine-rich protein 1	15719.8	17706.2	15981.2	11332.9	13765.3	11406.8
Q3UCV8	Otulin	Ubiquitin thioesterase otulin	6699.93	16133.6	3787.27	13695	8015.82	19398.1
Q3UD01	Atxn7l3b	Ataxin-7-like protein 3B	26560.3	59093.1	24115.1	30692.9	42424.6	18534.2
Q3UDE2	Ttll12	Tubulin--tyrosine ligase-like protein 12	24465.7	24507.6	23108.1	16427.9	16675.1	16719.3
Q3UDK1	Trafd1	TRAF-type zinc finger domain-containing protein 1	144151	130687	148002	124288	139250	147911
Q3UE37	Ube2z	Ubiquitin-conjugating enzyme E2 Z	15623.8	14690.3	15776.4	14519.1	15268.7	12493.8
Q3UEB3	Puf60	Poly(U)-binding-splicing factor PUF60	22282	48828.9	21969.3	48185.5	41012.2	34934.9
Q3UES3	Tnks2	Tankyrase-2	13073.9	12855	12084.3	15081	12565	7628.57
Q3UFB2	Znhit6	Box C/D snoRNA protein 1	18169.9	26845.7	20076.6	26878.4	28901.2	28138.5
Q3UFK8	Frmd8	FERM domain-containing protein 8	12907.9	15131.9	14040.8	11015.1	12677.6	12189.2
Q3UFM5	Nom1	Nucleolar MIF4G domain-containing protein 1	4759.55	10296.6	5451.42	6679.33	6045.53	8635.23
Q3UFS0	Zyg11b	Protein zyg-11 homolog B	23383.1	24421.6	22647	13468	14249.1	11911.6
Q3UFS4	Gpatch11	G patch domain-containing protein 11	208734	214611	201074	205585	233249	220287
Q3UFY0	Rrp36	Ribosomal RNA processing protein 36 homolog	13409.2	14606.4	12544.8	17161.8	19609.5	18608.5
Q3UFY7	Nt5c3b	7-methylguanosine phosphate-specific 5'-nucleotidase	10391.8	16042.8	11618.6	11169.5	8758.17	8642.96
Q3UFY8	Trmt10c	tRNA methyltransferase 10 homolog C	7562.77	11271	6826.52	6886.64	6395.75	3310.42
Q3UGC7;Q66JS6	Eif3j1;Eif3j2	Eukaryotic translation initiation factor 3 subunit J-A;Eukaryotic translation initiation factor 3 subunit J-B	16033.7	7250.17	8795.94	10646.6	10255	8534.87
Q3UGP9	Lrrc58	Leucine-rich repeat-containing protein 58	6502.46	14330.2	6035.82	4897.63	4045.3	4038.65
Q3UGR5	Hdhd2	Haloacid dehalogenase-like hydrolase domain-containing protein 2	5610	7810.5	6650.58	6147.91	3358.33	5020.88
Q3UGS4	Mcrip1	Mapk-regulated corepressor-interacting protein 1	1.70306e+06	1.83709e+06	1.67333e+06	1694334	1.8917e+06	1.8901e+06
Q3UH60	Dip2b	Disco-interacting protein 2 homolog B	15950.7	21451.9	17199.6	10021.2	9280.93	11061.7
Q3UHB1	Nt5dc3	5'-nucleotidase domain-containing protein 3	6220.58	1483.04	6294.66	1991.27	1134.15	899.304
Q3UHC2	Lrrk1	Leucine-rich repeat serine/threonine-protein kinase 1	27927.6	28792.9	27110.7	13753.3	16138.1	14491
Q3UHD6	Snx27	Sorting nexin-27	6637.34	8698.44	8993.94	4026.15	5014.31	6206.64
Q3UHD9	Agap2	Arf-GAP with GTPase, ANK repeat and PH domain-containing protein 2	14906.3	21700.1	12062.3	16462.3	17216.1	9117.04
Q3UHG7	Lchn	Protein LCHN	44411.7	43597.8	43227.3	18850.2	15577.3	21002.7
Q3UHH1	Zswim8	Zinc finger SWIM domain-containing protein 8	25095.8	30658.1	26282.8	10915.9	14081	14776
Q3UHJ0	Aak1	AP2-associated protein kinase 1	8671.55	10361	9067.41	9176.85	9525.07	9065.59
Q3UHJ8	Rnf44	RING finger protein 44	54728.3	67140.6	42990.7	68834.9	69067.1	43718.2
Q3UHK8	Tnrc6a	Trinucleotide repeat-containing gene 6A protein	42885.1	32816.2	30767.7	26696.8	16812	18531.6
Q3UI43	Babam1	BRISC and BRCA1-A complex member 1	140403	136408	127281	123173	120269	156007
Q3UIA2	Arhgap17	Rho GTPase-activating protein 17	10291.9	12086.3	10829.3	9964.44	7358.49	8235.46
Q3UIK4	Mettl14	N6-adenosine-methyltransferase non-catalytic subunit	3650.8	5262.95	3152.34	4883.48	4010.04	5275.92
Q3UIR3	Dtx3l	E3 ubiquitin-protein ligase DTX3L	53120.6	47768.1	46870.3	63237.2	39340.3	46717.2
Q3UIU2	Ndufb6	NADH dehydrogenase [ubiquinone] 1 beta subcomplex subunit 6	3293.1	30513.5	4430.8	Filtered	1244.14	2109.61
Q3UJB9	Edc4	Enhancer of mRNA-decapping protein 4	45154.4	51986.2	45404.7	45100.3	45132	44945.1
Q3UJD6	Usp19	Ubiquitin carboxyl-terminal hydrolase 19	20818.5	21782.8	20817.3	17316.8	19063.4	20691.3
Q3UJK4	Gtpbp2	GTP-binding protein 2	28850	34902.2	31159.1	19585.3	22970	21950.4
Q3UJV1	Ccdc61	Coiled-coil domain-containing protein 61	11526.2	8948.18	17405.3	13467.9	1672.05	2376.78
Q3UJZ3	Armc7	Armadillo repeat-containing protein 7	41228.9	50868	38254.4	47596.2	49437.8	46328.9
Q3UK78	Pcgf5	Polycomb group RING finger protein 5	21659.1	18558.4	15183.2	30489.7	19445.3	15463
Q3UKC1	Tax1bp1	Tax1-binding protein 1 homolog	595219	610652	634692	439605	509249	518095
Q3UKJ7	Smu1	WD40 repeat-containing protein SMU1	74314.2	70027.1	70041.1	185326	124371	130022
Q3UKU1	Ell2	RNA polymerase II elongation factor ELL2	12747.8	12819.2	12973.2	23876.9	21829.7	22732.7
Q3UL36	Arglu1	Arginine and glutamate-rich protein 1	7277.61	14106.7	3784.43	16764	15104.7	12739
Q3ULB5	Pak6	Serine/threonine-protein kinase PAK 6	60513.1	64582	56514.5	22361.7	21776.7	25476.6
Q3UM18	Lsg1	Large subunit GTPase 1 homolog	33200.1	28337	31261	56459.8	49963	55577.5
Q3UM29	Cog7	Conserved oligomeric Golgi complex subunit 7	6334.42	7751.53	5791.31	3079.36	2890.51	5711.97
Q3UM45	Ppp1r7	Protein phosphatase 1 regulatory subunit 7	25507.6	34155.1	22012	30033.1	26072.7	26287.4
Q3UMB9	Washc4	WASH complex subunit 4	34775.9	17557.7	32911.2	8793.77	8304.78	10336.8
Q3UMC0	Spata5	Spermatogenesis-associated protein 5	89559.2	109866	82759.8	98092.2	95507.3	85008.7
Q3UMF0	Cobll1	Cordon-bleu protein-like 1	5959.6	7156.36	5034.52	4235.35	3734.35	4125.28
Q3UMQ8	Naf1	H/ACA ribonucleoprotein complex non-core subunit NAF1	33597.9	37999.4	36806.2	71970.9	75182.4	85806.1
Q3UMR5	Mcu	Calcium uniporter protein, mitochondrial	6327.7	8189.73	5658.61	4080.87	4106.12	3520.6
Q3UMT1	Ppp1r12c	Protein phosphatase 1 regulatory subunit 12C	7841.46	4728.17	4967.34	9066.33	9936.87	10056.8
Q3UMU9	Hdgfl2	Hepatoma-derived growth factor-related protein 2	4521.36	4946.16	5217.6	7972.22	8232.2	9482.19
Q3UMW7	Mapkapk3	MAP kinase-activated protein kinase 3	Filtered	Filtered	Filtered	2352.68	1233.95	Filtered
Q3UMY5	Eml4	Echinoderm microtubule-associated protein-like 4	10402.5	23473.9	14551.4	13395.8	15749.7	14234.2
Q3UN04	Usp30	Ubiquitin carboxyl-terminal hydrolase 30	4334.61	5821.56	4344.12	3135.04	2674.82	4948.3
Q3UPC7		Uncharacterized protein KIAA0825 homolog	13210.7	4802.83	17030.9	19193.3	17171.9	26351.9
Q3UPE3	Rmi2	RecQ-mediated genome instability protein 2	12318.2	Filtered	6865.92	9465.91	5388.61	4090
Q3UPF5	Zc3hav1	Zinc finger CCCH-type antiviral protein 1	46113.3	55302.5	53757	56726.3	62522.1	64070.7
Q3UPL0	Sec31a	Protein transport protein Sec31A	22133.2	34024.3	23645.9	19902.6	19627.8	17105.5
Q3UQ44	Iqgap2	Ras GTPase-activating-like protein IQGAP2	68083.8	100857	75666.7	57886.8	70502.6	60982.4
Q3UQA7	Selenoh	Selenoprotein H	8312.84	8228.05	4591.22	8587.54	4553.27	7812.15
Q3UQU0	Brd9	Bromodomain-containing protein 9	6002	5575.78	6530.36	7919.23	8100.68	6063.11
Q3URQ0	Tex10	Testis-expressed protein 10	7000.6	13888.2	5877.35	6636.51	9231.47	5772.13
Q3US17	Znf48	Zinc finger protein 48	21324.4	18025.8	23608.5	14217.5	16069.2	17968.6
Q3USH5	Sfswap	Splicing factor, suppressor of white-apricot homolog	32277.1	33524.6	29966.4	67902.1	69935	75597.7
Q3USZ8		Deleted in autism protein 1 homolog	42220.8	51265.4	45123.3	43101.3	49792.8	51889.2
Q3UUV5	Skap1	Src kinase-associated phosphoprotein 1	33171.3	36375.6	30725.9	36813.6	44096.5	40614.5
Q3UV17	Krt76	Keratin, type II cytoskeletal 2 oral	235304	128887	41214.8	549408	9106.86	207245
Q3UV70	Pdp1	[Pyruvate dehydrogenase [acetyl-transferring]]-phosphatase 1, mitochondrial	12397.1	12180.5	11679.5	9000.79	10615.4	8684.82
Q3UVL4	Vps51	Vacuolar protein sorting-associated protein 51 homolog	19796.4	18120	18613.2	9743.33	11911.1	11750.3
Q3UW53	Fam129a	Protein Niban	26293.5	21633.3	28752.6	10898.9	13865	17170.8
Q3UWM4	Kdm7a	Lysine-specific demethylase 7A	16567.8	15803.6	11105.6	37742.1	39319.3	32634.4
Q3UX10	Tubal3	Tubulin alpha chain-like 3	Filtered	22098.9	Filtered	25214.5	14773.6	Filtered
Q3UX61;Q9QY36	Naa11;Naa10	N-alpha-acetyltransferase 11;N-alpha-acetyltransferase 10	27750.7	17725.3	22111.1	33825.7	22327.1	20814.5
Q3UXZ9	Kdm5a	Lysine-specific demethylase 5A	20267.4	15490.6	18872	12117.9	15718.6	16990
Q3UYC0	Ppm1h	Protein phosphatase 1H	8192.62	21217	8332.87	10936.5	8419.19	1089.65
Q3UYV9	Ncbp1	Nuclear cap-binding protein subunit 1	43410.8	56480.3	42522	58295.4	68234.1	54745.8
Q3UZ01	Rnpc3	RNA-binding protein 40	71428.2	84695.1	59809.3	153258	106777	85870.1
Q3UZ39	Lrrfip1	Leucine-rich repeat flightless-interacting protein 1	21160.9	35980.9	24644.9	24752.9	37992.7	27181.2
Q3V080	Znf583	Zinc finger protein 583	13713.1	9159.73	12542.7	9960.65	5382.01	9358.63
Q3V0C5	Usp48	Ubiquitin carboxyl-terminal hydrolase 48	8476.21	7940.47	5700.48	4235.52	3327.61	4007.62
Q3V1V3	Esf1	ESF1 homolog	3963.91	5626.1	4072.65	6862.42	4837.94	4528.68
Q3V2Q8	N4bp2l1	NEDD4-binding protein 2-like 1	11186.6	12761.9	10755.4	15716.1	13406.4	14446
Q3V300	Kif22	Kinesin-like protein KIF22	26538.6	28966.2	26658.1	23545.2	24121.2	25804
Q3V3E1	Ubash3a	Ubiquitin-associated and SH3 domain-containing protein A	62174.7	73901.9	70529.7	59863.8	62790.6	55546.7
Q3V3Q4	Pydc3	Pyrin domain-containing protein 3	20320.2	14344.1	45254.7	7570	11148.2	18301.7
Q3V3R1	Mthfd1l	Monofunctional C1-tetrahydrofolate synthase, mitochondrial	96804.8	124897	104726	34747.6	37408.7	33348.9
Q3V3V9	Carmil2	Capping protein, Arp2/3 and myosin-I linker protein 2	9354.39	14120.9	12263.8	11052	13183.2	13004.7
Q3V4B5	Commd6	COMM domain-containing protein 6	12981.1	8467.48	10155.5	13406.2	6579.72	5493.47
Q45VK7	Dync2h1	Cytoplasmic dynein 2 heavy chain 1	20395.6	37132.3	22898	15467	18300.6	11438.8
Q497H0	Zfand3	AN1-type zinc finger protein 3	17401.6	18221.8	16999.7	9343.79	11355.1	10896
Q497I4	Krt35	Keratin, type I cuticular Ha5	5465.26	11446.5	8848.63	8005.07	11180.7	11697
Q497V5	Srbd1	S1 RNA-binding domain-containing protein 1	13671.7	18584.9	12060	10943.9	12919.6	13925
Q499E6	C1orf109	Uncharacterized protein C1orf109 homolog	29519.6	29283.2	29781.4	23456.1	25081.9	25916.9
Q4FK66	Prpf38a	Pre-mRNA-splicing factor 38A	25950.7	25781.3	25976.5	25845	21774.4	20418.9
Q4FZC9	Syne3	Nesprin-3	7001.32	15900.2	4055.91	5492.66	4983.91	8206.23
Q4FZF3	Ddx49	Probable ATP-dependent RNA helicase DDX49	33774.3	52937.1	39185.5	27984.7	36198.2	34164.8
Q4G5Y1	Klhdc2	Kelch domain-containing protein 2	5993.33	2850.12	2547.22	6408.77	2642.34	970.33
Q4KML4	Abracl	Costars family protein ABRACL	18851.4	21909	14932.2	28688.9	19619	14481.1
Q4KWH5	Plch1	1-phosphatidylinositol 4,5-bisphosphate phosphodiesterase eta-1	27477.9	33225.8	24454.4	25168.4	20487.5	24942.9
Q4LDD4	Arap1	Arf-GAP with Rho-GAP domain, ANK repeat and PH domain-containing protein 1	39220.4	43144.1	42638.4	24863.2	24252.3	28869.4
Q4QRL3	Ccdc88b	Coiled-coil domain-containing protein 88B	9006.27	13492.2	9903.6	7036.25	8852.01	8198.15
Q4U2R1	Herc2	E3 ubiquitin-protein ligase HERC2	24396.7	30115.4	25098.6	18618.5	20944.3	21525.6
Q4U4S6	Xirp2	Xin actin-binding repeat-containing protein 2	3127.72	6178	5113.25	7601.02	10044.8	8774.83
Q4VA53	Pds5b	Sister chromatid cohesion protein PDS5 homolog B	7442.57	10975.4	7415.19	4943.52	6289.35	6287.92
Q4VAA2	Cdv3	Protein CDV3	9114.51	19707.7	9357.23	10308	15398.2	16232.2
Q4VBE8	Wdr18	WD repeat-containing protein 18	90180.9	97812.8	88384.3	86193	82979.8	75160.2
Q4VBF2	R3hdm4	R3H domain-containing protein 4	8858.71	Filtered	8373.04	8658.65	6847.11	8494.14
Q4VC33	Maea	Macrophage erythroblast attacher	118589	122075	129969	104387	107707	115825
Q4VGL6	Rc3h1	Roquin-1	7637.45	7487	6628.96	5522.5	7400.84	5989.6
Q501J2	Fam173a	Protein FAM173A	17485.6	17970.1	8824.51	16396.4	13317.9	14473.4
Q501J6	Ddx17	Probable ATP-dependent RNA helicase DDX17	133120	111524	111158	363499	270333	301388
Q505B7	Zbtb8os	Protein archease	38191.6	45930.5	36519.6	34323.8	38661.9	45904.4
Q505D1	Ankrd28	Serine/threonine-protein phosphatase 6 regulatory ankyrin repeat subunit A	4020	3991.88	4875.54	3488.49	3934.85	1200.47
Q505D7	Opa3	Optic atrophy 3 protein homolog	19534.8	21750.7	22132.5	23101.5	23597.6	26853.3
Q505F5	Lrrc47	Leucine-rich repeat-containing protein 47	18755.3	18474.8	17535.3	23622.1	18317.6	21959
Q50H33	Kctd8	BTB/POZ domain-containing protein KCTD8	37339.3	Filtered	29119.4	19637.1	8080.06	22471
Q52KG4	Zbtb45	Zinc finger and BTB domain-containing protein 45	8759.21	4001.11	6218.6	11230.6	3320.85	7359.85
Q52KI8	Srrm1	Serine/arginine repetitive matrix protein 1	8135.27	12230.8	6487.11	15306	17817.2	14222.5
Q569Z5	Ddx46	Probable ATP-dependent RNA helicase DDX46	30188.7	37474.7	28917.9	38760.7	37954.7	35503.9
Q569Z6	Thrap3	Thyroid hormone receptor-associated protein 3	1.90494e+06	2.36545e+06	1887712	2.60659e+06	3.15449e+06	2915520
Q56A08	Gpkow	G-patch domain and KOW motifs-containing protein	5672.34	4178.23	4937.31	8776.73	4890.21	7137.88
Q56A10	Znf608	Zinc finger protein 608	82456.2	150245	39401.9	62126.9	52273.5	18433.6
Q571H0	Urb1	Nucleolar pre-ribosomal-associated protein 1	5773.63	4157.44	5298.23	5160.79	7266.94	6064.11
Q571I4	PRAG1	Tyrosine-protein kinase PRAG1	12198	22527.5	10487.2	8624.29	6441.52	7613.96
Q58A65	Spag9	C-Jun-amino-terminal kinase-interacting protein 4	22865.1	26274.3	20872.2	20207.2	20039.2	20696.3
Q5BL07	Pex1	Peroxisome biogenesis factor 1	13599.1	7247.26	14354.7	33187.3	18464.2	26053.4
Q5BLK4	Zcchc6	Terminal uridylyltransferase 7	13867.8	21512.6	13126.3	11527.5	9673.91	10027.1
Q5BU09	Eapp	E2F-associated phosphoprotein	16559.3	14933.9	16055.2	9890.15	14040.3	9571.77
Q5D1E7	Zc3h12a	Endoribonuclease ZC3H12A	33878.9	28682	31023.7	37872.9	35021.3	35209.4
Q5DTM8	Rnf20	E3 ubiquitin-protein ligase BRE1A	20898.2	26395.2	17201.5	23932.4	22954.9	25452.8
Q5DTW7	Kiaa1551	Uncharacterized protein KIAA1551	8717.62	10642.3	9114.77	7236.48	7587.37	7033.64
Q5DU02	Usp22	Ubiquitin carboxyl-terminal hydrolase 22	9003.92	9156.51	9162.92	8208.02	8117.73	10432.5
Q5DU09	Znf652	Zinc finger protein 652	67671.7	53455.5	83315.7	56272.1	57506.8	73469.9
Q5DU31	Ipcef1	Interactor protein for cytohesin exchange factors 1	6080.36	9192.08	7926.03	17356.9	16873.9	8413.43
Q5DU57	Spata13	Spermatogenesis-associated protein 13	3273.63	9758.04	652.265	4291.44	4495.7	5007.46
Q5DW34	Ehmt1	Histone-lysine N-methyltransferase EHMT1	38504.3	38389	37812.4	116760	137062	142257
Q5EBH1	Rassf5	Ras association domain-containing protein 5	3469.3	4325.08	1766.96	6029.73	3346.66	1142.32
Q5EE38	Acd	Adrenocortical dysplasia protein	11175	16029.1	7803.82	9345.09	10579.2	8790
Q5EG47	Prkaa1	5'-AMP-activated protein kinase catalytic subunit alpha-1	12769.2	17656.2	14668.4	10555.8	12884.4	12190.9
Q5F2E7	Nufip2	Nuclear fragile X mental retardation-interacting protein 2	304112	278966	306840	366053	376489	453707
Q5F2E8	Taok1	Serine/threonine-protein kinase TAO1	25611.8	31648.6	26792.2	25206.7	23654.3	25105.7
Q5FWK3	Arhgap1	Rho GTPase-activating protein 1	18642.9	26272.5	20209.7	12981.5	13323.5	13610.8
Q5H8C4	Vps13a	Vacuolar protein sorting-associated protein 13A	7677.09	8413.3	7982.29	6691.32	5197.89	8083.64
Q5HZH2	Tsr3	Ribosome biogenesis protein TSR3 homolog	1660.48	11259.6	5528.32	6373.39	9446.96	3384.92
Q5HZI9	Slc25a51	Solute carrier family 25 member 51	Filtered	8547.65	1338.78	6010.5	6898.81	7372.91
Q5I012	Slc38a10	Putative sodium-coupled neutral amino acid transporter 10	4029.45	5882.9	4805.18	2434.16	2486.49	3265.8
Q5I1X5	Ppp1r13l	RelA-associated inhibitor	129577	106827	96704.3	65156.8	52436.2	58262.2
Q5I2A0	Serpina3g	Serine protease inhibitor A3G	19014.8	24953.9	16074	30174.8	28098.7	17865.7
Q5KU39	Vps41	Vacuolar protein sorting-associated protein 41 homolog	11275.6	14976.2	13822.1	6607.16	7232.7	4960.34
Q5NBU8	Xaf1	XIAP-associated factor 1	74591.8	44449.2	73140.2	74523.1	69987.8	72863.9
Q5NBX1	Cobl	Protein cordon-bleu	90107.8	74732.8	71441.6	100986	95638.1	89850.8
Q5NC05	Ttf2	Transcription termination factor 2	7461.02	4204.38	7445.31	2470.28	1870.77	6887.39
Q5NCI0	Urgcp	Up-regulator of cell proliferation	16593.6	25107	21911.2	9555.61	17392.6	12435.1
Q5NCQ5	Dph1	2-(3-amino-3-carboxypropyl)histidine synthase subunit 1	4814.79	14771.2	6229.89	2638.12	5495.45	4149.95
Q5NCX5	Neurl4	Neuralized-like protein 4	13818.8	12815.7	15929.7	9934.95	10333.9	10994.8
Q5NCY0	Kdm6b	Lysine-specific demethylase 6B	20954.5	25262.9	21009.5	37825.7	36074.4	40279.6
Q5NCY3	Cyb5d1	Cytochrome b5 domain-containing protein 1	10878.7	26108.9	12227	14707.4	11529.9	14875.8
Q5ND34	Wdr81	WD repeat-containing protein 81	13309.4	12924	14108	5591.13	5191.76	7805.48
Q5ND52	Mrm3	rRNA methyltransferase 3, mitochondrial	12930.2	13453.3	11061.6	19769.7	19885.9	19120.2
Q5RJ54	Zscan26	Zinc finger and SCAN domain-containing protein 26	11785.1	15920.1	11276.2	15167.6	16621.9	18046.5
Q5RJG1	Nol10	Nucleolar protein 10	25336.8	17874.2	23000.1	27622.8	22668.4	29269.9
Q5RJH6	Smg7	Protein SMG7	23682.7	23073.6	23176.1	15638.5	17677.8	19534.9
Q5S006	Lrrk2	Leucine-rich repeat serine/threonine-protein kinase 2	28868.5	65556.1	42754.8	48736.7	96673.4	42617.5
Q5SF07	Igf2bp2	Insulin-like growth factor 2 mRNA-binding protein 2	64594.8	46940.8	56497	54350.8	39544.8	53810.6
Q5SFM8	Rbm27	RNA-binding protein 27	276817	345502	294683	193872	221502	207731
Q5SGK3	Aox2	Aldehyde oxidase 2	24435.4	Filtered	23245.2	13133.2	13569.4	23128.6
Q5SQX6	Cyfip2	Cytoplasmic FMR1-interacting protein 2	56855.7	81711.2	62387.6	36306.6	45936.6	40826.7
Q5SQY2	Bod1	Biorientation of chromosomes in cell division protein 1	24135	15833	18706.4	12864.2	13983.1	17303.9
Q5SRY7	Fbxw11	F-box/WD repeat-containing protein 11	186099	183534	187230	213883	195764	190515
Q5SS80	Dhrs13	Dehydrogenase/reductase SDR family member 13	27693.3	32447.7	30778.9	16834.8	20200.9	20377.5
Q5SSF7	Fam46c	Putative nucleotidyltransferase FAM46C	12077	17846.1	11005.4	10661.3	11955.5	9632.05
Q5SSH7	Zzef1	Zinc finger ZZ-type and EF-hand domain-containing protein 1	10340.9	9048.35	7496.13	4746.33	4685.59	5911.57
Q5SSI6	Utp18	U3 small nucleolar RNA-associated protein 18 homolog	21008.8	18921.3	19014.4	17212	15556.8	17294.1
Q5SSK3	Tefm	Transcription elongation factor, mitochondrial	24165.7	27940.5	18846.3	4042.26	12540.4	19635.9
Q5SSL4	Abr	Active breakpoint cluster region-related protein	60577.9	57625.9	64099.6	30514.8	26468.4	37674.1
Q5SSW2	Psme4	Proteasome activator complex subunit 4	83542.9	106404	95507.9	42833.9	54395.5	46413.9
Q5SU73	Coil	Coilin	38153.6	43609.6	42205.8	10214.3	14391.6	11331.6
Q5SUA5	Myo1g	Unconventional myosin-Ig	1.4191e+06	1.5533e+06	1.56283e+06	883550	1.0747e+06	1.09906e+06
Q5SUC9	Sco1	Protein SCO1 homolog, mitochondrial	11099.6	Filtered	7910.66	14892.9	Filtered	11389
Q5SUF2	Luc7l3	Luc7-like protein 3	18470.3	20947.1	22192.1	41452.9	37046.1	46514.2
Q5SUQ9	Ctc1	CST complex subunit CTC1	12045.3	11259.4	16177.1	13058.8	14204.6	13670.7
Q5SUR0	Pfas	Phosphoribosylformylglycinamidine synthase	16471.6	16945.1	14570.1	18199.4	16251	19572.3
Q5SVQ0	Kat7	Histone acetyltransferase KAT7	8309.89	16745.1	7654.91	9966.14	11510	12382.8
Q5SW19	Cluh	Clustered mitochondria protein homolog	20186.8	21775	19098.5	17640.9	20668.3	20045.8
Q5SW75	Ssh2	Protein phosphatase Slingshot homolog 2	6835.01	10840.1	5809.32	5257.78	Filtered	4461.67
Q5SWD9	Tsr1	Pre-rRNA-processing protein TSR1 homolog	24777.8	30183.9	24837.3	27944.5	32337.2	40415.4
Q5SWU9	Acaca	Acetyl-CoA carboxylase 1	43680.4	57727.5	43593.9	35607.4	37693.7	39766.3
Q5SWW4	Med13	Mediator of RNA polymerase II transcription subunit 13	12461.9	14176.8	12733.9	12280.2	15307.7	13264.9
Q5SYD0	Myo1d	Unconventional myosin-Id	17795	30875.1	19740.6	9903.59	13480.5	8705.91
Q5SZA1	Slc17a2	Sodium-dependent phosphate transport protein 3	10549.2	24937.1	Filtered	4597.97	5290.52	3521.47
Q5U405	Tmprss13	Transmembrane protease serine 13	594810	33071.6	212608	545535	2733847	33095.3
Q5U430	Ubr3	E3 ubiquitin-protein ligase UBR3	7067.46	5087.39	7761.23	5387.49	4530.22	6389.97
Q5U458	Dnajc11	DnaJ homolog subfamily C member 11	40334.7	45083.1	43726.5	30989.5	40775.3	38217.1
Q5U4C3	Scaf1	Splicing factor, arginine/serine-rich 19	23400.8	23935.8	22212	23504.2	25159.2	24623.4
Q5U4D9	Thoc6	THO complex subunit 6 homolog	6802.62	10128.5	6449.79	19644.3	10510.1	12069
Q5U5Q9	Uimc1	BRCA1-A complex subunit RAP80	12337.1	14022.7	12519.1	11908.4	13863.7	16874.8
Q5UAK0	Mier1	Mesoderm induction early response protein 1	25707.4	28418.9	24891.8	49262	58005.5	58023.5
Q5XG71	Utp20	Small subunit processome component 20 homolog	17215.9	26964.9	17730.1	18835.5	21731.4	18999
Q5XG73	Acbd5	Acyl-CoA-binding domain-containing protein 5	10678.2	8504.92	10631.3	5143.19	6499.47	5952.2
Q5XJE5	Leo1	RNA polymerase-associated protein LEO1	11904.3	26679.7	8625.59	47265.7	55564.4	50915.6
Q5XJY5	Arcn1	Coatomer subunit delta	65454.8	82938.1	54849.6	90596.9	68703.8	55628.8
Q5Y5T1	Zdhhc20	Probable palmitoyltransferase ZDHHC20	5486.92	5339.01	6930.47	3135.24	4174.2	4588.73
Q60520	Sin3a	Paired amphipathic helix protein Sin3a	69947.8	87955	80975.7	88745.3	92651.6	92191.2
Q60584	Fbxw2	F-box/WD repeat-containing protein 2	Filtered	13613.7	Filtered	Filtered	Filtered	Filtered
Q60591	Nfatc2	Nuclear factor of activated T-cells, cytoplasmic 2	181482	191933	179424	59394.4	68951.3	72583
Q60592	Mast2	Microtubule-associated serine/threonine-protein kinase 2	32058.2	37527.6	33635.6	42490	46704.5	30389.5
Q60596	Xrcc1	DNA repair protein XRCC1	138954	153394	150164	28822.2	31128	31128.2
Q60597	Ogdh	2-oxoglutarate dehydrogenase, mitochondrial	30701.5	50030.6	29295.7	20043.4	18115.4	18355.9
Q60604	Scin	Adseverin	38128.1	32903	32654.6	7651.72	2717.98	5010.47
Q60605	Myl6	Myosin light polypeptide 6	34804832	33349160	34877824	10899867	13124843	13988460
Q60611	Satb1	DNA-binding protein SATB1	49598.6	66348.6	53950.5	69872.9	69439.3	69299.8
Q60631	Grb2	Growth factor receptor-bound protein 2	262542	234266	237493	287198	268594	259828
Q60636	Prdm1	PR domain zinc finger protein 1	33570.1	24831.6	37438.9	35550.9	35755.4	41559.6
Q60644	Nr1h2	Oxysterols receptor LXR-beta	5912.19	5835.75	6478.54	6617.4	6376.4	5678.4
Q60665	Skil	Ski-like protein	13478.1	12605.3	14043.3	14860.5	11009.1	13850.7
Q60668	Hnrnpd	Heterogeneous nuclear ribonucleoprotein D0	171820	145880	132304	283759	255937	306683
Q60676	Ppp5c	Serine/threonine-protein phosphatase 5	7368.61	10968.2	8473.44	5544.82	7929.47	4834.18
Q60680	Chuk	Inhibitor of nuclear factor kappa-B kinase subunit alpha	65434.7	73194.7	77781.7	45922.6	48620.8	44904.3
Q60692	Psmb6	Proteasome subunit beta type-6	2.01238e+06	2310443	2.02995e+06	1.52022e+06	1.70073e+06	1.62833e+06
Q60710	Samhd1	Deoxynucleoside triphosphate triphosphohydrolase SAMHD1	54712.4	58116.3	56745.1	55908	56598	61912.3
Q60715	P4ha1	Prolyl 4-hydroxylase subunit alpha-1	26412.5	26806.1	23891	19529.6	11010.9	15390.4
Q60737	Csnk2a1	Casein kinase II subunit alpha	183749	178501	187084	233667	229343	254105
Q60739	Bag1	BAG family molecular chaperone regulator 1	59049.2	99848.7	52391.5	81595.6	86701.3	61916.2
Q60749	Khdrbs1	KH domain-containing, RNA-binding, signal transduction-associated protein 1	306034	249944	252836	345349	287062	339292
Q60759	Gcdh	Glutaryl-CoA dehydrogenase, mitochondrial	4493.71	4224.26	2344.85	1467.27	1196	1426.03
Q60765	Atf3	Cyclic AMP-dependent transcription factor ATF-3	46430.7	35067.1	49683.7	72042.8	81833.7	98115.3
Q60766	Irgm1	Immunity-related GTPase family M protein 1	63253.5	84785.1	66010.6	43526	47721.6	39797.4
Q60769	Tnfaip3	Tumor necrosis factor alpha-induced protein 3	80235	72533.2	87221.7	59134.7	60555.8	64549.5
Q60775	Elf1	ETS-related transcription factor Elf-1	22630.6	16118.3	20858.4	15603	17073.9	18434.1
Q60778	Nfkbib	NF-kappa-B inhibitor beta	62159.5	63180.9	57829.6	78723.6	88410.3	81267.3
Q60787	Lcp2	Lymphocyte cytosolic protein 2	688624	558839	552924	810543	636273	698443
Q60790	Rasa3	Ras GTPase-activating protein 3	21796.8	26234.9	22318.6	14683.6	17164	16750.2
Q60795	Nfe2l2	Nuclear factor erythroid 2-related factor 2	14549.7	17805.6	14276.8	10938.1	11976.4	12230.5
Q60803	Traf3	TNF receptor-associated factor 3	20431.7	18664.8	15693.9	10359.2	7280.19	8995.17
Q60806	Plk3	Serine/threonine-protein kinase PLK3	37542.5	60528.1	37734.5	35344.6	38670.3	35589.4
Q60809	Cnot7	CCR4-NOT transcription complex subunit 7	47579.3	41924.1	44845.6	49851.1	46160	39138.6
Q60823	Akt2	RAC-beta serine/threonine-protein kinase	34835.9	28466.9	30882.7	23325.9	23360.8	29975.4
Q60838	Dvl2	Segment polarity protein dishevelled homolog DVL-2	30091.8	40223.2	30056.6	19063.8	15977	23205.3
Q60846	Tnfrsf8	Tumor necrosis factor receptor superfamily member 8	15731.2	21790.3	17139.8	3715.54	5552.33	6656.93
Q60848	Hells	Lymphocyte-specific helicase	23809.6	32118.3	25747.6	19820.1	23939.9	21854.6
Q60854	Serpinb6	Serpin B6	57437.2	48273	66350.6	44879.3	41113.2	47480.9
Q60855	Ripk1	Receptor-interacting serine/threonine-protein kinase 1	37012.5	31000.4	38197.4	26762.4	29770.6	29157.1
Q60864	Stip1	Stress-induced-phosphoprotein 1	118301	156461	116486	152899	163292	136286
Q60865	Caprin1	Caprin-1	388998	414918	382587	4.6263e+06	3.94423e+06	4846047
Q60870	Reep5	Receptor expression-enhancing protein 5	1514.29	6331.78	1240.89	10831.4	5010.88	1930.49
Q60875	Arhgef2	Rho guanine nucleotide exchange factor 2	30050.1	35574.1	32901.5	26176.3	30739.8	32298
Q60876	Eif4ebp1	Eukaryotic translation initiation factor 4E-binding protein 1	1939.81	1490.03	3405.26	3068.97	3149.14	4864.67
Q60898	Sla	Src-like-adapter	131725	145633	134964	237996	210763	238439
Q60902	Eps15l1	Epidermal growth factor receptor substrate 15-like 1	77296.6	89073.4	68249.1	75040.5	68768.1	66418.2
Q60930	Vdac2	Voltage-dependent anion-selective channel protein 2	43336.2	52136.6	36119.3	36031.4	26833.4	27158.3
Q60931	Vdac3	Voltage-dependent anion-selective channel protein 3	18274.2	20293.7	20099.4	13303.5	8844.22	11452.2
Q60932	Vdac1	Voltage-dependent anion-selective channel protein 1	15209.3	16353.4	9030.97	22258.3	8803.53	10049.2
Q60943	Il17ra	Interleukin-17 receptor A	15255.9	9246.67	17203.9	9088.89	14031.8	13100.2
Q60949	Tbc1d1	TBC1 domain family member 1	15112.8	18635.2	13641.5	8308.95	9728.9	6771.67
Q60952	Cep250	Centrosome-associated protein CEP250	12836.7	17668.6	13416	9396.04	9677.2	10654.4
Q60953	Pml	Protein PML	19519.5	28413.2	19252	20053.1	23399.1	21800.2
Q60960	Kpna1	Importin subunit alpha-5	63721.5	56377.1	57739	76959.4	61150	68685.6
Q60972	Rbbp4	Histone-binding protein RBBP4	531874	567560	523600	587331	674663	740315
Q60973	Rbbp7	Histone-binding protein RBBP7	105509	117367	94596.9	117363	129538	139586
Q60974	Ncor1	Nuclear receptor corepressor 1	116404	116949	116361	88385.5	95186.2	101636
Q60980	Klf3	Krueppel-like factor 3	1058.32	695.702	1210.75	6990.11	7605.35	7746.26
Q60989	Xiap	E3 ubiquitin-protein ligase XIAP	139603	135664	132964	171470	155269	184464
Q60996	Ppp2r5c	Serine/threonine-protein phosphatase 2A 56 kDa regulatory subunit gamma isoform	7964.67	8101.4	6466.67	9079.93	9861.13	5081.46
Q61003	Cd6	T-cell differentiation antigen CD6	14163.7	7660.86	12471.4	13541.7	19027.6	20463.7
Q61024	Asns	Asparagine synthetase [glutamine-hydrolyzing]	199019	167652	199720	198018	194430	196458
Q61026	Ncoa2	Nuclear receptor coactivator 2	22906.7	26128.7	21539.2	24596.5	21120	22217.3
Q61029	Tmpo	Lamina-associated polypeptide 2, isoforms beta/delta/epsilon/gamma	206668	188873	222355	119346	132845	155454
Q61033	Tmpo	Lamina-associated polypeptide 2, isoforms alpha/zeta	440539	482048	464401	260347	300465	305930
Q61035	Hars	Histidine--tRNA ligase, cytoplasmic	33698.8	54410.3	35137.6	39324.4	35691.3	35441.5
Q61037	Tsc2	Tuberin	16835.5	15435.4	6302.98	4369.74	3608.47	2512.96
Q61062	Dvl3	Segment polarity protein dishevelled homolog DVL-3	44159.8	43192.1	37126	53554.9	42029.2	43541
Q61074	Ppm1g	Protein phosphatase 1G	15405.6	28618.9	14877.7	18384.9	16118	19116.9
Q61081	Cdc37	Hsp90 co-chaperone Cdc37	60694.1	63684.4	57090.2	61989.6	71449.3	62079.1
Q61097	Ksr1	Kinase suppressor of Ras 1	53363.4	58822	54249.6	38412.4	39957	38743
Q61098	Il18r1	Interleukin-18 receptor 1	12137.6	19517.1	10199.5	6862.67	5727.72	6961.33
Q61102	Abcb7	ATP-binding cassette sub-family B member 7, mitochondrial	8317.75	13104.6	9350.38	5848.09	6513.99	6835.09
Q61103	Dpf2	Zinc finger protein ubi-d4	136270	137803	131057	174031	187006	198910
Q61107	Gbp4	Guanylate-binding protein 4	24255.1	25473.4	24278.5	23412.8	20586.9	23640.3
Q61112	Sdf4	45 kDa calcium-binding protein	25641.4	47450	27740.9	22646.8	24269.1	21999.8
Q61122	Nab1	NGFI-A-binding protein 1	18996.3	31095.9	12826.9	15988.7	12913.7	8773.88
Q61127	Nab2	NGFI-A-binding protein 2	16502.3	16154.9	15737.7	13653	11152.9	13958.3
Q61142	Spin1	Spindlin-1	3796.8	1858.13	2483.16	4856.27	5759.27	4484.09
Q61152	Ptpn18	Tyrosine-protein phosphatase non-receptor type 18	16729.2	13961.7	14472.5	13623.1	15334	17947
Q61164	Ctcf	Transcriptional repressor CTCF	7572.47	5523.72	8730.65	7016.87	5871.5	7733.89
Q61166	Mapre1	Microtubule-associated protein RP/EB family member 1	20250.8	15248.7	17384	24843.5	20886.9	25098.5
Q61171	Prdx2	Peroxiredoxin-2	46091.1	116631	38611.3	47746	44123.1	36997.7
Q61179	Irf9	Interferon regulatory factor 9	11193.3	15860.8	12366.5	12720.5	10116.1	4029.47
Q61183;Q6PCL9;Q9WVP6	Papola;Papolg;Papolb	Poly(A) polymerase alpha;Poly(A) polymerase gamma;Poly(A) polymerase beta	10658.8	12881.8	10443.9	6570.63	11109.3	10931.2
Q61187	Tsg101	Tumor susceptibility gene 101 protein	140599	141578	112329	167520	106451	120768
Q61188	Ezh2	Histone-lysine N-methyltransferase EZH2	12145.9	11113.2	10950.2	14789.3	14026.2	15208.7
Q61189	Clns1a	Methylosome subunit pICln	7844.46	9170.26	6795.68	8696.68	9012.43	11346.9
Q61191	Hcfc1	Host cell factor 1	56148.8	61221.1	56782.5	62060.5	67504.3	71913.5
Q61194	Pik3c2a	Phosphatidylinositol 4-phosphate 3-kinase C2 domain-containing subunit alpha	5285.83	9586.81	6338.91	3408.68	4692.72	3741.32
Q61206	Pafah1b2	Platelet-activating factor acetylhydrolase IB subunit beta	28111	36347.6	22573.7	15145.5	19293.1	7384.5
Q61210	Arhgef1	Rho guanine nucleotide exchange factor 1	140643	133655	136319	137207	132735	145818
Q61211	Eif2d	Eukaryotic translation initiation factor 2D	8862.38	8318.67	8691.8	6293.5	5197.84	5411.72
Q61214	Dyrk1a	Dual specificity tyrosine-phosphorylation-regulated kinase 1A	59633.4	59871.3	48928.2	42065.6	47216.5	48954.5
Q61216	Mre11	Double-strand break repair protein MRE11	22359.4	27770.6	21305.6	34249.9	27514.5	26773.3
Q61221	Hif1a	Hypoxia-inducible factor 1-alpha	339887	354126	346270	310149	345670	347439
Q61233	Lcp1	Plastin-2	440508	511458	387082	415493	401577	332716
Q61235	Sntb2	Beta-2-syntrophin	Filtered	Filtered	NaN	288.1	Filtered	1089.09
Q61249	Igbp1	Immunoglobulin-binding protein 1	47881.6	47174	40502.4	45818.3	32729.1	40946.8
Q61263	Soat1	Sterol O-acyltransferase 1	18902.5	10402.5	16172.5	7396.87	8987.77	9783.27
Q61286	Tcf12	Transcription factor 12	20367.1	19150.1	20683.9	20142.1	20981.4	18649.1
Q61301	Ctnna2	Catenin alpha-2	3946.63	43206.3	Filtered	3475.29	2738.62	2790.13
Q61315	Apc	Adenomatous polyposis coli protein	14361.3	14848	14103.5	10050.6	11292.3	12668.3
Q61316	Hspa4	Heat shock 70 kDa protein 4	117886	133637	116692	150255	146589	146987
Q61334	Bcap29	B-cell receptor-associated protein 29	1403867	1.62866e+06	1619453	885368	764327	1.07931e+06
Q61335	Bcap31	B-cell receptor-associated protein 31	24705.1	32215	32657.1	23078.1	27159.1	26493.6
Q61390	Cct6b	T-complex protein 1 subunit zeta-2	55566	38762.4	47478.2	103830	52735.9	67177.8
Q61409	Pde3b	cGMP-inhibited 3',5'-cyclic phosphodiesterase B	22595.6	15313.8	24393.7	12760	15980.9	16296.7
Q61414	Krt15	Keratin, type I cytoskeletal 15	Filtered	27543	Filtered	Filtered	3045.33	1434.05
Q61462	Cyba	Cytochrome b-245 light chain	80826.2	101127	84142.2	67820.8	83860.9	77566.8
Q61464	Znf638	Zinc finger protein 638	62721	78118	70079.6	93945.2	101502	94993.9
Q61466	Smarcd1	SWI/SNF-related matrix-associated actin-dependent regulator of chromatin subfamily D member 1	15261.2	16274.8	14768	15388.4	16893.6	20145.6
Q61490	Alcam	CD166 antigen	9111.68	Filtered	2678.84	1313.95	1176.27	787.765
Q61495;Q7TSF0;Q7TSF1	Dsg1a;Dsg1c;Dsg1b	Desmoglein-1-alpha;Desmoglein-1-gamma;Desmoglein-1-beta	4434.11	Filtered	2175.07	11919.5	Filtered	Filtered
Q61510	Trim25	E3 ubiquitin/ISG15 ligase TRIM25	21382	21389.4	21860.3	15961.7	17236.5	19559.9
Q61532	Mapk6	Mitogen-activated protein kinase 6	46266.7	55497.6	45585.2	42533.4	46259.6	46175.2
Q61543	Glg1	Golgi apparatus protein 1	11238.6	12942.9	10882.2	9467.83	11761	10955
Q61545	Ewsr1	RNA-binding protein EWS	7662149	7552811	7.83266e+06	11369957	13213871	11917747
Q61550	Rad21	Double-strand-break repair protein rad21 homolog	40341.3	52305.2	34480.6	53146.8	45944.2	51232.8
Q61553	Fscn1	Fascin	5661.9	47023.4	4473.42	7741.04	8784.44	6544.37
Q61575	Foxn1	Forkhead box protein N1	181.33	4422.03	190.2	576.399	1327.83	Filtered
Q61578	Fdxr	NADPH:adrenodoxin oxidoreductase, mitochondrial	8586.45	13095.1	6899.68	6072.96	3305.04	7593.01
Q61584	Fxr1	Fragile X mental retardation syndrome-related protein 1	240716	233572	223708	488142	366802	366260
Q61586	Gpam	Glycerol-3-phosphate acyltransferase 1, mitochondrial	7773.57	11624	8022.84	6272.97	8632.14	6671.34
Q61595	Ktn1	Kinectin	5821.17	7020.46	6431.84	5591.7	7050.94	6622.41
Q61598	Gdi2	Rab GDP dissociation inhibitor beta	63972	64054.6	70816.3	75395.8	64282.6	70695.6
Q61599	Arhgdib	Rho GDP-dissociation inhibitor 2	86323.8	115784	80740.9	123834	95553.8	98649.8
Q61624	Znf148	Zinc finger protein 148	12228.4	8505.87	12715.3	3155.83	4112.66	4980.15
Q61647	Has1	Hyaluronan synthase 1	168638	296561	166739	289883	293777	230650
Q61655	Ddx19a	ATP-dependent RNA helicase DDX19A	20669.8	25281.4	20880.3	13978.4	16194.8	13967.8
Q61656	Ddx5	Probable ATP-dependent RNA helicase DDX5	986303	831603	854893	3.78129e+06	3231230	3542416
Q61666	Hira	Protein HIRA	13950.7	22625.3	14176.3	8919.76	7718.45	8634.99
Q61670	Hlx	H2.0-like homeobox protein	15462.7	18547.1	13078.7	6633.64	4149.2	4718.28
Q61686	Cbx5	Chromobox protein homolog 5	4660.89	11802	5005.8	11053.7	14413.1	14174.2
Q61687	Atrx	Transcriptional regulator ATRX	8486.98	9772.89	9691.12	10191.8	6746.73	9793.86
Q61696	Hspa1a	Heat shock 70 kDa protein 1A	572569	908888	529796	674463	590254	583063
Q61699	Hsph1	Heat shock protein 105 kDa	202492	232865	211374	258401	276216	242381
Q61712	Dnajc1	DnaJ homolog subfamily C member 1	17891.4	13639.6	15836.2	4363.17	4474.44	6407.79
Q61730	Il1rap	Interleukin-1 receptor accessory protein	9438.5	16034.7	9701.16	10174.5	9629.1	11498.4
Q61733	Mrps31	28S ribosomal protein S31, mitochondrial	7243.61	6315.33	5892.98	2346.39	1261.89	1869.54
Q61749	Eif2b4	Translation initiation factor eIF-2B subunit delta	25019.3	33934.3	25196.3	18714.7	18819.8	18613
Q61753	Phgdh	D-3-phosphoglycerate dehydrogenase	240250	214080	246041	269302	255366	259678
Q61768	Kif5b	Kinesin-1 heavy chain	48192.7	53504	47589.8	47163.6	49786.2	55099.1
Q61781	Krt14	Keratin, type I cytoskeletal 14	381474	230970	90724.5	560945	110680	161919
Q61790	Lag3	Lymphocyte activation gene 3 protein	16654.8	13205.3	16772.1	16992.8	14966.1	13618.6
Q61792	Lasp1	LIM and SH3 domain protein 1	38577.3	37186.3	37997.9	31698.9	34157.5	43430.3
Q61817	Creb3	Cyclic AMP-responsive element-binding protein 3	11598	13664.4	9845.23	7444.75	7460.4	7206.38
Q61823	Pdcd4	Programmed cell death protein 4	7279.44	13023.2	6632.23	7860.35	8547.1	6312.7
Q61827	Mafk	Transcription factor MafK	11194.9	7735.67	10304.4	8574.93	8663.11	10081.9
Q61858	Gpank1	G patch domain and ankyrin repeat-containing protein 1	9901.69	50464.7	7259.01	26801.8	24200.8	13874.6
Q61879	Myh10	Myosin-10	4.59646e+06	1.9482e+06	3.63281e+06	698542	778566	2.862e+06
Q61881	Mcm7	DNA replication licensing factor MCM7	66842.5	93572.4	73946.3	63740	66248.1	68820.4
Q61937	Npm1	Nucleophosmin	156356	224022	142587	215130	234980	199685
Q61985	Nfe2l1	Endoplasmic reticulum membrane sensor NFE2L1	30881.7	39695.2	28292.7	34964.6	32152.6	31930.5
Q61990	Pcbp2	Poly(rC)-binding protein 2	282252	342424	262312	297201	274884	260604
Q62018	Ctr9	RNA polymerase-associated protein CTR9 homolog	22480.5	32509.3	24899.9	94101	111017	96321
Q62036	Cep131	Centrosomal protein of 131 kDa	926.795	Filtered	795.19	1124.86	Filtered	1384.92
Q62048	Pea15	Astrocytic phosphoprotein PEA-15	7669.84	8965.82	7366.4	4004.22	6254.74	5308.16
Q62053	Ptger2	Prostaglandin E2 receptor EP2 subtype	2524.65	1565.95	2509.32	1660.45	652.072	1722.19
Q62070	Pim2	Serine/threonine-protein kinase pim-2	41530.4	39505.9	42945.3	35181.1	38285.9	33941.7
Q62073	Map3k7	Mitogen-activated protein kinase kinase kinase 7	29030	23320.8	27653.8	26501.5	28152.7	26188.3
Q62086	Pon2	Serum paraoxonase/arylesterase 2	14747.4	18122.9	9224.44	7449.73	7816.17	6824.24
Q62093	Srsf2	Serine/arginine-rich splicing factor 2	37780.8	78446.8	39141.8	56572.2	66764.7	70847.5
Q62095	Ddx3y	ATP-dependent RNA helicase DDX3Y	516771	509969	389243	1.01515e+06	938923	943991
Q62120	Jak2	Tyrosine-protein kinase JAK2	23176.5	34128.3	23019.1	22283.3	25636.5	23177.7
Q62137	Jak3	Tyrosine-protein kinase JAK3	107339	117107	115674	45022.6	52589.7	54870.5
Q62141	Sin3b	Paired amphipathic helix protein Sin3b	61533.3	68067	54816.3	83836.1	68032.1	62954.6
Q62158	Trim27	Zinc finger protein RFP	18423.2	19453.9	15347.2	20798.5	18382.7	17443.8
Q62167	Ddx3x	ATP-dependent RNA helicase DDX3X	817975	725124	689154	2.07031e+06	1.45276e+06	1.67036e+06
Q62172	Ralbp1	RalA-binding protein 1	30220.7	15077.9	24974.6	32133.7	30553.8	38918.3
Q62176	Rbm38	RNA-binding protein 38	47193.4	46510.4	41602.3	62518.5	55264.6	49975.2
Q62178	Sema4a	Semaphorin-4A	3825.27	Filtered	4026.3	1966.15	2665.32	2646.78
Q62186	Ssr4	Translocon-associated protein subunit delta	45562.9	53353.4	45820.7	25464.3	25470.3	24757.4
Q62189	Snrpa	U1 small nuclear ribonucleoprotein A	4.23792e+06	3.04518e+06	4.41831e+06	4.43139e+06	4752512	5684689
Q62193	Rpa2	Replication protein A 32 kDa subunit	436781	253865	316958	93735.4	72916.7	74715
Q62203	Sf3a2	Splicing factor 3A subunit 2	309181	248332	246131	384545	300519	297702
Q62210	Birc2	Baculoviral IAP repeat-containing protein 2	156384	149260	138286	143974	129707	135271
Q62225	Cish	Cytokine-inducible SH2-containing protein	214460	186136	183336	183593	142046	144683
Q62241	Snrpc	U1 small nuclear ribonucleoprotein C	1.64563e+06	1.32238e+06	1.10897e+06	1.02841e+06	813116	669884
Q62261	Sptbn1	Spectrin beta chain, non-erythrocytic 1	34423.2	48731.1	34449.7	20964.6	24978.5	23508.9
Q62276	Med22	Mediator of RNA polymerase II transcription subunit 22	85987.2	75516.8	74286.6	104892	83461	89591.6
Q62280	Ss18	Protein SSXT	40811.5	57597.9	43888.7	42558.8	44747	54604.7
Q62296	Tead4	Transcriptional enhancer factor TEF-3	27692.7	15726.2	21718.6	16408.9	11869.8	16600.7
Q62312	Tgfbr2	TGF-beta receptor type-2	23784.4	20563.8	28007.5	12084.5	14599.5	15329.7
Q62313	Tgoln1	Trans-Golgi network integral membrane protein 1	3440.13	3897.73	3048.79	5169.77	4430.8	4088.83
Q62318	Trim28	Transcription intermediary factor 1-beta	86209.4	86445.6	74858.2	170616	140028	134415
Q62348	Tsn	Translin	7261.93	10658.8	6654.57	5568.66	7338.58	5832.94
Q62351	Tfrc	Transferrin receptor protein 1	69018.3	77511	70660.4	53357.5	59827.6	50324
Q62376	Snrnp70	U1 small nuclear ribonucleoprotein 70 kDa	6.64974e+06	6.69768e+06	6245475	7079651	7.52654e+06	7.45237e+06
Q62377	Zrsr2	U2 small nuclear ribonucleoprotein auxiliary factor 35 kDa subunit-related protein 2	32542.5	32400.6	32482.4	46769.3	49094.4	52343.7
Q62383	Supt6h	Transcription elongation factor SPT6	30448.7	40998.1	27595.5	39082.6	39216.1	38141.2
Q62384	Zpr1	Zinc finger protein ZPR1	7594.26	8137.61	4807.24	6085.06	5548.65	6626.76
Q62388	Atm	Serine-protein kinase ATM	4312.71	4484.31	4156.08	3630.44	4540.14	3191.61
Q62392	Phlda1	Pleckstrin homology-like domain family A member 1	221184	156464	182871	167177	124648	125428
Q62406	Irak1	Interleukin-1 receptor-associated kinase 1	7698.47	3027.46	6915.52	5379.97	8369.58	6266.55
Q62415	Ppp1r13b	Apoptosis-stimulating of p53 protein 1	19513.5	16499	13442.4	16040.8	11077	12642.3
Q62418	Dbnl	Drebrin-like protein	49204.7	50765.4	61720.3	44342.5	47943.9	51208.1
Q62419	Sh3gl1	Endophilin-A2	31705.8	30618	28551.9	34847.5	29526.1	37080.3
Q62422	Ostf1	Osteoclast-stimulating factor 1	18451.5	24315	17375.5	15024	12982.9	12909.9
Q62425	Ndufa4	Cytochrome c oxidase subunit NDUFA4	112597	113708	92063	169466	118230	121711
Q62426	Cstb	Cystatin-B	11416	8342.81	10522.9	12262	6037.5	7410.29
Q62431	Arid3a	AT-rich interactive domain-containing protein 3A	21991.7	19470.2	20937.7	5720.51	4159.54	6164.37
Q62432	Smad2	Mothers against decapentaplegic homolog 2	38846.7	31924.5	33162.7	41590.7	36113.4	31386
Q62433	Ndrg1	Protein NDRG1	14623.4	10085.5	13957.1	11770.5	12889.2	14031.6
Q62441	Tle4	Transducin-like enhancer protein 4	28618.8	24249.4	27259.1	26443.5	21440.8	31987.2
Q62446	Fkbp3	Peptidyl-prolyl cis-trans isomerase FKBP3	1352.26	14269.4	Filtered	2041.18	1312.96	Filtered
Q62447	Ccnc	Cyclin-C	36101.2	44239.2	30692.1	22232.8	27412.3	19407.8
Q62448	Eif4g2	Eukaryotic translation initiation factor 4 gamma 2	258497	284892	274184	170516	192509	201577
Q62465	Vat1	Synaptic vesicle membrane protein VAT-1 homolog	Filtered	21323.2	Filtered	Filtered	Filtered	Filtered
Q62481	Vps72	Vacuolar protein sorting-associated protein 72 homolog	18751.4	72530.6	26640.3	38988.8	43731.2	36023.9
Q62511	Zfp91	E3 ubiquitin-protein ligase ZFP91	7367.97	2823.76	8186.71	5460.11	5688.59	5701.44
Q62523	Zyx	Zyxin	27365.1	20490.5	20860.6	22357.4	20869	23609.6
Q63810	Ppp3r1	Calcineurin subunit B type 1	8539.9	7803.62	5872.13	9033.06	3007.17	3614.46
Q63829	Commd3	COMM domain-containing protein 3	60828.1	51338.3	59139.2	41595.6	39896.4	42391.8
Q63844	Mapk3	Mitogen-activated protein kinase 3	15864	16035	16076	15283	14111.4	14537.9
Q63850	Nup62	Nuclear pore glycoprotein p62	93492.5	102212	85221.4	92594.1	72800.3	91559
Q63871	Polr2k	DNA-directed RNA polymerases I, II, and III subunit RPABC4	61655.1	31433.6	20445	22996.4	21618.7	32104.5
Q63932	Map2k2	Dual specificity mitogen-activated protein kinase kinase 2	25612.1	26025.2	26444.5	22640.9	19345.3	21656.6
Q63943	Mef2d	Myocyte-specific enhancer factor 2D	10023.5	9298.68	8671.26	9303.59	8920.54	6302.97
Q64012	Raly	RNA-binding protein Raly	132178	139156	119045	261934	221902	257215
Q64092	Tfe3	Transcription factor E3	54117.3	58344.4	53551.9	20539.3	24623.1	18507.3
Q64096	Mcf2l	Guanine nucleotide exchange factor DBS	115926	48673.4	101846	33386.6	Filtered	36780
Q640L3	Ccpg1	Cell cycle progression protein 1	Filtered	3945.7	649.843	Filtered	Filtered	Filtered
Q640M1	Utp14a	U3 small nucleolar RNA-associated protein 14 homolog A	14716	18347.3	16747.1	35211.5	42159.4	40632.2
Q640N3	Arhgap30	Rho GTPase-activating protein 30	53926.1	66256.3	58125.4	41132.9	50103.2	49454.6
Q640Q5	Pan3	PAN2-PAN3 deadenylation complex subunit Pan3	12257.4	15221	11784	7740.2	6726.39	7305.87
Q64127	Trim24	Transcription intermediary factor 1-alpha	12975	12903.5	12095.2	16375.2	12953.6	12844.1
Q64131	Runx3	Runt-related transcription factor 3	228472	141714	193246	209370	167845	183388
Q64152	Btf3	Transcription factor BTF3	26611.1	19459.8	20631.7	61302.7	41357.4	33194.5
Q641P0	Actr3b	Actin-related protein 3B	4248.2	3689.1	2118.56	2601.13	3798.81	3143.96
Q64213	Sf1	Splicing factor 1	1.09936e+06	635255	866808	1.82578e+06	1.38032e+06	1.77278e+06
Q64261	Cdk6	Cyclin-dependent kinase 6	85332.9	119262	85504.3	66339.2	64263.3	60830.2
Q64281	Lilrb4	Leukocyte immunoglobulin-like receptor subfamily B member 4	70410.7	78987.4	69589.1	45681.6	49341.4	48301.3
Q64282	Ifit1	Interferon-induced protein with tetratricopeptide repeats 1	5872.85	9848.5	4856.47	2537.69	6065.58	Filtered
Q64287	Irf4	Interferon regulatory factor 4	241968	183280	205296	335214	217853	232471
Q64310	Surf4	Surfeit locus protein 4	58875.1	28418.6	59052.4	34227.4	31683.8	28370.5
Q64311	Ntan1	Protein N-terminal asparagine amidohydrolase	45037.8	116240	44684.2	43267.6	30224.8	45823.9
Q64318	Zeb1	Zinc finger E-box-binding homeobox 1	6233.79	14531	5886.94	Filtered	Filtered	Filtered
Q64324	Stxbp2	Syntaxin-binding protein 2	21299.8	22636	20239.3	20078.9	18338.2	13457.1
Q64327	Mea1	Male-enhanced antigen 1	9898.92	11250.6	10591.7	9006.02	11367.2	10656.5
Q64331	Myo6	Unconventional myosin-VI	160973	213752	178514	69911.8	82299.5	84260.6
Q64337	Sqstm1	Sequestosome-1	2.36738e+06	1.79397e+06	2225203	1.75393e+06	1.78043e+06	1.87062e+06
Q64339	Isg15	Ubiquitin-like protein ISG15	78566.6	96122	63144.7	35091.6	30597.4	20335
Q64364	Cdkn2a	Tumor suppressor ARF	46720.6	46331	54190.7	33570.8	46433.6	40616.1
Q64373	Bcl2l1	Bcl-2-like protein 1	119712	175648	100552	127436	124620	107007
Q64378	Fkbp5	Peptidyl-prolyl cis-trans isomerase FKBP5	88460.6	97717.8	91268.1	61711.1	67496	63151.1
Q64433	Hspe1	10 kDa heat shock protein, mitochondrial	43030.1	207976	41873.7	117283	120248	132178
Q64455	Ptprj	Receptor-type tyrosine-protein phosphatase eta	9661.03	13438.8	8123.6	6000.34	5084.96	6844.76
Q64467	Gapdhs	Glyceraldehyde-3-phosphate dehydrogenase, testis-specific	1.01836e+06	862910	787637	966968	680516	690621
Q64511	Top2b	DNA topoisomerase 2-beta	52202.9	67572.7	60192.6	34874.3	40860.6	38238
Q64514	Tpp2	Tripeptidyl-peptidase 2	65395.1	68526.6	67332.1	55503.4	58465.7	60519.5
Q64516	Gk	Glycerol kinase	8163.44	8695.89	8838.45	7667.1	6042.49	6865.35
Q64521	Gpd2	Glycerol-3-phosphate dehydrogenase, mitochondrial	42821.2	46141.9	38939.4	30164	23636.8	23861.9
Q64522	Hist2h2ab	Histone H2A type 2-B	69653.7	50585.1	17722.8	30070	51343.5	8371.49
Q64523;Q6GSS7	Hist2h2ac;Hist2h2aa1	Histone H2A type 2-C;Histone H2A type 2-A	69614.8	11319.4	59868	8167.67	3615.89	22571.6
Q64674	Srm	Spermidine synthase	45504.8	46500.9	48746.4	52428.7	45500.3	50376
Q64693	Pou2af1	POU domain class 2-associating factor 1	28211.7	27414.7	29482.7	37430.2	41870	35369
Q64697	Ptprcap	Protein tyrosine phosphatase receptor type C-associated protein	44305.1	57617.2	53126.7	36562.5	42341.2	54354.3
Q64727	Vcl	Vinculin	Filtered	16677.3	Filtered	2843.77	Filtered	1712.64
Q64737	Gart	Trifunctional purine biosynthetic protein adenosine-3	46828.9	55232.5	47423	39277.2	34209.1	33138.9
Q65Z40	Wapl	Wings apart-like protein homolog	8534.84	16042.3	6735.89	8413.36	9899.32	6820.62
Q66GT5	Ptpmt1	Phosphatidylglycerophosphatase and protein-tyrosine phosphatase 1	80150.7	91691.4	90935.6	41356.2	50605.5	46981.2
Q66JV4;Q80YR9	Rbm12b2;Rbm12b1	RNA-binding protein 12B-B;RNA-binding protein 12B-A	13766	16645.5	14264	18951.8	16525.5	12591.8
Q66JX5	Fgfr1op	FGFR1 oncogene partner	28760.8	39630.4	24883.2	52374.2	56693.1	44004.6
Q67FY2	Bcl9l	B-cell CLL/lymphoma 9-like protein	51378.7	53789.3	51938.7	57689.4	59781.2	58300.7
Q689Z5	Sbno1	Protein strawberry notch homolog 1	10283.4	7374.81	7820.78	4401.89	4999.94	7128.37
[truncated: 2,714 more rows]

## Sheet: Normalized TUBES MS results
PG.Genes	Pnegativelog10	FoldChangelog2
Znf346	6	-1.7522
Kmt2a	6	-1.41637
Glyr1	6	-0.675558
Ppa2	6	0.0950877
Strbp	6	0.448949
Cdca7l	6	0.465557
JPT1	6	1.10924
Naxd	6	2.22584
Polr2f	5.95334	-1.9392
Rfc5	5.94877	0.988919
Rpa1	5.75398	2.2779
Pttg1	5.56494	-2.08604
Xrn2	5.42074	-1.71025
Rpl22l1	5.37443	1.9075
Mrps7	5.32817	0.857597
Znhit3	5.27837	-2.01804
Bcl9l	5.17137	-0.763168
Cep162	5.14907	3.15976
Add1	5.11387	1.11618
Hist1h4a	5.07728	2.89114
Dusp4	5.04951	0.887419
Plaa	4.98929	0.639756
Xrcc1	4.95957	2.43246
Tdp1	4.94499	2.31358
Dgcr8	4.85904	-2.9753
Phc2	4.83002	-1.59295
Dusp2	4.72561	1.74309
Vrk3	4.72223	1.88849
Nfatc1	4.69471	1.21457
Myl6	4.68413	1.56027
Acad9	4.67622	1.59983
Cpsf3	4.67508	-1.31241
Supt16h	4.66343	1.93881
Wdr26	4.57068	-0.445576
Farsa	4.39457	-0.548461
Myo1f	4.39316	3.26206
Cpsf2	4.38264	-1.56368
H2afy	4.37468	2.12723
Fbxo30	4.35637	2.21146
H2-K1	4.34643	-0.805024
Ttll12	4.34398	0.664617
Herc4	4.33612	0.631415
Sytl2	4.2838	1.0416
Idh3a	4.26236	1.46852
Pcm1	4.23482	0.679075
Nfatc2	4.22685	1.2417
Arhgap45	4.22615	0.702396
Tdrd3	4.17385	-1.27326
Rnf181	4.15498	-1.1473
Ndufb4	4.14118	0.860664
Tpm3	4.13508	1.56997
Rbm5	4.12673	-0.873885
Hnrnpu	4.0977	-1.52628
Ess2	4.09638	-1.03688
Ifng	4.09109	-1.32478
Nfat5	4.06693	2.47066
Mprip	4.05638	-1.85321
Zc3h13	4.04084	-0.58277
Hadhb	4.03948	0.661217
Elmo1	4.00249	0.30504
Erc1	3.99647	-1.74495
Samhd1	3.99041	0.74715
Smpd4	3.98964	0.972965
Rapgef2	3.98961	0.794638
Mtif2	3.97886	1.56811
Coil	3.97772	1.93194
Satb1	3.972	-1.23749
Slc25a22	3.97044	1.07698
Caprin1	3.9694	-3.7831
Ddx5	3.95059	-1.83957
Ccna2	3.94963	-1.36217
Mycbp	3.94904	-1.35654
Iap	3.94731	1.68263
Junb	3.94252	-1.51712
Myh9	3.9341	1.75516
Myo1e	3.91533	1.73274
Myo18a	3.90595	1.64705
Vgll4	3.90361	-2.09522
Foxp1	3.90295	1.36494
Fip1l1	3.88371	-1.53455
Mvp	3.86387	-0.971421
Rab5c	3.85433	1.42476
Sfswap	3.84739	-1.0372
Hnrnpc	3.84627	-1.19297
Tox4	3.84527	-2.03553
Parp1	3.83796	1.95091
Itgb2	3.83513	0.450699
Rps27	3.83425	0.818569
Mrpl34	3.82702	-1.49719
Itpr3	3.80845	0.906842
	3.80611	-1.28981
Recql	3.80289	2.57122
Cpsf1	3.80197	-0.754449
Fam98b	3.78101	-0.456461
Ripk3	3.77489	0.718567
Zmat3	3.76099	-2.06241
Arid3a	3.75929	1.65042
Lrpprc	3.74338	1.63793
Rab6a	3.72955	0.662077
Ankrd44	3.72148	0.747832
Atp2a2	3.71524	1.06032
Gnai3	3.71343	1.25646
Cul2	3.70379	0.794099
Ell	3.70193	-0.476135
Rab8a	3.69524	1.39179
Pias1	3.68773	0.349118
Cdkn2aip	3.68165	-0.821432
Atp5l	3.66331	0.791635
Coro7	3.65712	0.570756
Usmg5	3.65602	0.992869
Slamf1	3.64882	1.40162
Lpgat1	3.64848	1.78484
Srrm2	3.64632	-1.6384
Tmpo	3.6414	0.909689
Gdap2	3.63306	1.9094
Pak6	3.62302	1.16204
Suclg1	3.62287	1.26048
Tmem11	3.62073	1.05053
Tmem131	3.59604	0.989531
Keap1	3.58998	0.605417
Nufip1	3.58797	-1.68758
Elavl1	3.58775	-1.10852
Unc45a	3.58635	1.19512
Ccnt1	3.57643	0.747241
Phf14	3.57556	-1.4102
H2afz;H2afv	3.57342	1.13858
Nolc1	3.5665	1.16593
Prrc2b	3.56177	-0.730347
Rpa3	3.55517	1.95868
Otud4	3.55311	-0.886883
Mrps27	3.54567	0.763272
Agps	3.54433	1.27473
Med24	3.54012	1.02638
Myo5a	3.53832	1.68386
Cdc20	3.52748	-1.58962
Fmr1	3.51837	-0.806607
Ehmt1	3.51759	-1.6922
Ikzf1	3.51262	1.01766
Ppp1r12a	3.51217	-1.66361
Ikbkb	3.51205	0.6187
Rrm2	3.508	-1.22387
Il16	3.50701	0.89169
Syncrip	3.5066	-0.973175
rp9	3.50619	-1.82331
Lrp10	3.50418	0.906433
Ubr5	3.49386	0.498647
Ctr9	3.48604	-1.80248
Pik3cd	3.4855	1.03081
Rps6ka1	3.476	0.550824
Gnl2	3.46944	-1.46449
Tnf	3.46665	0.714053
Sbf1	3.46479	0.975716
Svil	3.46357	0.562943
Arpc1b	3.46354	1.07003
Ptpn22	3.45877	0.757211
Snapc1	3.45711	-0.829879
Erap1	3.45242	-0.75493
Arl8b	3.44791	1.63693
Ptbp1	3.44178	-0.811739
Fosl2	3.43861	-1.72696
Tmod3	3.43742	1.27706
Zcchc8	3.43516	-1.37631
Nup98	3.43349	-0.703944
Psmg2	3.433	0.959301
Il4r	3.42579	-0.762999
Parp2	3.41952	3.64571
Gem	3.4164	-1.51212
Armc8	3.41198	0.53703
Yars2	3.41063	1.31889
Rbm10	3.40992	-1.20603
Zyg11b	3.40949	0.768667
Hnrnpll	3.4074	0.96191
Fam207a	3.40653	-0.919958
Copb1	3.40193	0.996299
Acin1	3.3849	-0.925906
Slu7	3.38105	-0.769573
Wipf1	3.3809	1.26494
Ppih	3.37064	-0.78817
Map7d1	3.36935	-1.03878
Usp10	3.36361	-1.44885
Lef1	3.36168	0.651413
Arpc4	3.35355	2.17039
Smc5	3.35055	0.888953
Ptpn2	3.34008	-0.8004
Pigs	3.33845	1.01574
Med4	3.33353	-0.604476
Tap2	3.33105	0.891105
Osbpl5	3.32682	0.901651
Lig3	3.32602	2.8135
Atp5o	3.32191	1.1859
Edem1	3.29679	1.40143
Cdk12	3.29535	-1.04509
Irf8	3.29023	-1.27514
Lgals8	3.28811	1.77688
Faf2	3.28739	0.688196
Mical1	3.28666	0.851716
Uqcrc2	3.28399	0.81886
Dnajc8	3.27706	-0.919295
Med12	3.27266	0.78542
Cdk17	3.27235	0.954024
G3bp2	3.26947	-2.35063
Pde12	3.2608	0.337408
Vps51	3.2588	0.838526
Hnrnpf	3.25526	-0.694278
Cmas	3.25126	0.367851
Utp14a	3.25122	-1.30233
Cbr4	3.24586	1.03125
Rasa3	3.24497	1.40198
Rraga	3.2378	0.833811
Ssbp1	3.23698	1.34317
Ammecr1l	3.23541	1.25006
Rbm39	3.23181	-0.889477
Top3b	3.22722	-1.20843
Wdr81	3.22403	1.28286
Gsn	3.22082	2.33206
Ccdc59	3.21383	-1.5115
Dgka	3.21197	1.57161
Pabpc1	3.20841	-0.985398
Ptcd3	3.20385	1.04651
Ik	3.20153	-1.09968
Orc6	3.18329	-0.825984
Add3	3.18275	1.52633
Bcl7c	3.18167	-0.567553
Psmd12	3.17965	0.490409
Naf1	3.17914	-1.12138
Sec22b	3.17533	0.677247
Drap1	3.16764	2.08919
Saraf	3.16662	1.2235
Bag4	3.15324	-0.384615
Cyp51a1	3.14993	-0.659285
Pip5k1a	3.14955	1.13063
Ccdc47	3.14921	0.508966
Tbk1	3.14766	0.632713
Rassf2	3.14425	0.781856
Mia3	3.14366	-0.436998
Itgav	3.12779	-0.432348
Rbmx	3.12548	-1.6341
Nop53	3.11608	-1.89402
Pik3cg	3.11021	0.843621
Tfam	3.10872	1.66579
Nbr1	3.10398	1.17909
Rictor	3.10265	0.601953
Atp5f1	3.10228	0.521316
Nmral1	3.10191	0.609659
Tigit	3.10135	-1.46384
Ksr1	3.09572	0.491568
Tjp2	3.095	-0.910292
Lrrfip2	3.09445	1.2061
Pnn	3.093	-0.900278
Prkacb	3.08712	1.11885
Il2ra	3.08621	-1.86878
Ncoa1	3.07572	-1.42247
Fbxo5	3.07471	-1.29145
Oxa1l	3.07412	0.663726
Cstf2	3.07389	-0.674378
Inpp5d	3.07282	0.731762
Lsg1	3.06943	-0.772871
Pcmtd2	3.06424	-1.09698
Rasgrp2	3.06235	0.987835
Cpt2	3.06042	2.01036
Trps1	3.06001	1.11859
Mib2	3.05492	1.10787
Tbl3	3.0516	0.462563
Alg1	3.03887	1.05113
Mthfd1l	3.03865	1.66119
Txnip	3.03852	2.05613
Cd28	3.03809	-1.00748
Ssr1	3.03557	-0.53203
Mrps31	3.03235	1.74857
Zc3h4	3.02929	-1.37578
Hnrnpk	3.02418	-1.08263
Top1	3.0239	0.91022
Lsm3	3.02183	-1.0002
Ap2b1	3.01731	0.765787
Trpv2	3.01332	1.14019
Tapbp	3.01288	0.854302
Sf3b3	3.00428	0.356401
Cox6c	3.00318	1.58503
Luc7l	2.99688	-0.617357
Mrpl37	2.99364	0.841473
Paf1	2.9925	-1.51355
Mrpl15	2.98839	1.14397
Anp32e	2.98444	-0.547715
Cytip	2.98257	-0.974329
Ptbp3	2.98016	0.288378
Bdh1	2.98	0.571481
Tmsb4x	2.9769	-3.82333
Gmppa	2.97669	0.484672
Rdh11	2.97061	0.902646
Ehmt2	2.9705	-0.743924
Flii	2.96802	1.03803
Zw10	2.9676	0.869584
Larp4b	2.96741	-0.589027
Gsk3a	2.9674	0.611495
Rnps1	2.95624	-1.18719
Coro1c	2.94634	0.501337
Cyba	2.9456	-1.21408
Ndufc2	2.94353	0.446455
Il2rb	2.94133	-1.35684
Ddx3y	2.9297	-0.863195
Dnttip1	2.92819	-1.47246
Wtap	2.92505	-1.00597
Chchd1	2.92352	-2.29621
Dcaf5	2.92261	-0.561666
Pik3c3	2.92131	1.03662
Esyt2	2.92058	0.777459
Ldb1	2.91803	0.214309
Ewsr1	2.91634	-0.670885
Kif22	2.90306	-0.475678
Myl12b	2.89811	1.70796
Glrx5	2.89141	1.31583
Sec11c	2.88784	0.376288
Kif4	2.88643	1.33729
Shmt2	2.88466	0.615364
Acsl5	2.88384	0.875628
Zeb2	2.87978	1.15119
Ssr4	2.87932	0.801235
Fkbp5	2.87727	0.480635
Mier1	2.87708	-0.884198
Cep85	2.87451	0.311047
Dcaf13	2.87236	-1.4782
Zfp36l1	2.86915	-0.818525
Hdac4	2.86754	1.65688
Cth	2.86732	-0.543436
Slc25a13	2.86629	0.736318
Grb2	2.86601	-0.533844
Vav1	2.86385	0.593787
Pdha1	2.86016	1.35067
Wdr33	2.8544	-0.344206
Ddx41	2.85289	-0.381783
Psmb10	2.85287	-0.249492
	2.8506	-0.837212
Chd4	2.84867	0.301901
Rrp36	2.84539	-0.671514
Plk1	2.84297	-0.461624
Psmd3	2.84067	0.297079
Galk1	2.83991	0.302221
Chtf18	2.83873	0.977476
Rrp7a	2.83702	-1.14985
Cep170	2.83344	-1.02962
Dcakd	2.83294	1.49068
Mri1	2.83281	1.01137
Vdac3	2.83015	1.02684
Tfb2m	2.8241	0.811626
Prc1	2.82377	-1.39439
Acadvl	2.81865	0.975875
Prkrip1	2.81583	-1.02761
Parp9	2.81576	0.287614
Usp24	2.81387	0.473151
Kdm6b	2.8138	-0.70872
Zmiz1	2.81345	0.857994
Ywhag	2.80895	-0.428178
Ccdc6	2.80788	-0.659697
Rchy1	2.80555	0.751997
Ubap2l	2.80107	-0.409302
Hax1	2.79777	-1.13677
Mink1	2.79714	0.743646
Ubtf	2.78993	0.769056
Arid5b	2.7885	1.41415
Rbms1	2.78405	-0.767047
Slc25a24	2.78266	0.99209
Cish	2.78094	-1.55333
Ap2a1	2.78059	0.605655
Tbc1d15	2.77412	0.496102
Pkn1	2.77377	0.581392
Zc3h14	2.76722	-1.71193
Pim1	2.76715	-0.509398
Nisch	2.76658	0.946729
Ftl1	2.76045	1.32259
Calm1;Calm2;Calm3	2.75525	0.817438
Clp1	2.75175	0.551484
Cebpb	2.74988	2.60233
Fyn	2.7461	1.07248
Tp53	2.74559	-0.340515
Pfkp	2.74482	0.643749
Atl3	2.74365	2.17644
Ndfip1	2.74072	-1.52216
Atxn2l	2.73716	-0.506909
Sfxn1	2.73587	0.715603
Cct3	2.73126	0.399173
Map1s	2.728	0.30388
Gimap5	2.72677	0.90602
Ndufs2	2.72011	0.334646
Afg3l2	2.71813	0.612624
Cwc25	2.71748	-0.669698
Cct7	2.70905	0.358823
Cyth4	2.69827	1.32757
Pphln1	2.69786	-0.52494
Batf	2.69774	-2.05218
Gatad2b	2.6965	0.772672
Riok1	2.69581	0.759019
B4galt5	2.69309	-0.457142
Znf143	2.69258	0.478404
Psmd1	2.69096	0.381438
Creb1	2.68508	1.03853
Fhod1	2.68247	1.03625
Tmpo	2.68043	0.86217
Taok3	2.67749	1.18493
Bag3	2.67639	-0.425302
Plcl2	2.67413	0.666331
Egr1	2.6715	-1.54685
Gimap6	2.66977	1.05806
Dlgap5	2.66956	-1.55356
Rrbp1	2.6573	-1.24024
Tpm4	2.65432	1.39606
Itgb7	2.65296	0.605994
Myo1c	2.64942	1.70944
Rbmxl1	2.64925	-1.65831
Sart1	2.64872	-0.915208
Smndc1	2.64771	-1.78735
Sec61g	2.64351	1.24955
Lamtor5	2.6409	1.45788
Xiap	2.63887	-0.618179
Thoc7	2.6376	-0.441298
Ncdn	2.6372	0.498109
Lta4h	2.62916	0.859591
Recql5	2.62638	0.647508
Exoc8	2.62363	0.731743
Prpf31	2.62045	-1.20537
Gpatch8	2.61958	-0.788788
Sytl1	2.61827	1.4559
Eif6	2.61617	-0.389147
Hist1h1b	2.61464	-1.08151
Dpp4	2.61456	0.604862
Eif2d	2.60847	0.529086
Fmnl1	2.60627	0.670375
Ap3d1	2.60364	0.966559
Nxf1	2.60349	-0.451921
Bcl7b	2.59998	-1.10025
Rab8b	2.59963	0.667291
U2af2	2.59762	-0.420854
Hist1h3b	2.59702	2.70345
Prr12	2.59379	-0.382613
Rps19bp1	2.5935	-0.796774
Gtpbp2	2.59087	0.776722
Top2b	2.58972	1.05185
Pdhb	2.58798	0.940949
Rps17	2.58716	-0.360639
Polb	2.58269	3.07337
Hmg20a	2.58081	-0.81713
Ythdf3	2.57602	-0.571959
Stard7	2.57286	0.669989
Ccar1	2.57137	-0.519583
Herpud1	2.57004	0.739123
Rngtt	2.56916	0.383691
Dock8	2.56803	0.525056
Map4k1	2.5623	0.417931
Map4	2.56174	-0.973876
Fbxw11	2.55865	0.307643
Zc3h15	2.55104	-1.29341
Ncor1	2.55063	0.337743
Unc13d	2.54467	0.663258
Morf4l2	2.54378	-1.05297
Notch2	2.54305	-0.574341
Vcpip1	2.53821	0.395125
Camk2g	2.53746	0.641973
Anapc4	2.53587	0.446549
Med21	2.53498	-0.412744
Smarcal1	2.53408	1.47697
Actr2	2.52871	0.849868
Rdh13	2.52547	0.622039
Gna13	2.52249	1.02369
Rpap2	2.52249	1.6756
Mrps21	2.52041	0.849532
Hdgfl2	2.52003	-0.703447
Map2k3	2.51941	0.680032
Pdcd6ip	2.51781	0.729699
Sacm1l	2.51553	0.755411
Raly	2.51156	-0.675015
Nars	2.51103	0.585303
Arl6ip4	2.50587	-1.38227
Plp2	2.50511	-1.76646
Znf24	2.50505	-0.603394
Mplkip	2.50109	0.345758
Trim34a	2.50096	0.459489
Eral1	2.49841	0.652947
Sun2	2.49593	0.54708
Bcat1	2.49524	0.518265
Nub1	2.49494	0.156324
Prr14	2.49261	1.04896
Ubp1	2.49193	1.98293
Il21r	2.49084	-2.2231
Dnajc1	2.49025	1.29907
Kifc1	2.48969	-1.03374
Lag3	2.48638	-0.931903
Rps23	2.48086	0.751644
Myo1g	2.47741	0.593365
Rab19	2.47711	1.25796
Ndufb7	2.47311	1.53977
Chuk	2.46851	0.570037
Rps10	2.46685	0.57896
Ddx17	2.46629	-1.21678
Fam32a	2.46524	-0.915895
Pi4ka	2.46505	0.515153
Tuba1c	2.46308	0.252508
Nfrkb	2.46271	1.4787
Lonp2	2.46166	1.00758
Was	2.45927	0.583798
Cops2	2.45924	-0.658285
Zfp62	2.45362	1.1564
Rps26	2.45193	0.779729
Cdc5l	2.45133	-0.486483
Tmem30a	2.45003	1.23815
Mau2	2.44998	0.812438
Camk2d	2.44939	0.733916
Atp5h	2.44704	0.527689
Sec23a	2.44655	0.72808
Ppp4r2	2.44515	-0.344442
Rps6ka3	2.44371	0.607287
Slc25a11	2.44368	0.999385
Lonp1	2.44177	0.91631
Rrs1	2.44161	-1.43571
Banf1	2.44094	1.95685
Nup50	2.44029	-1.04701
Sla	2.43643	0.433228
Prkcq	2.43247	0.449028
Fbxo6	2.42958	-0.645365
Fdps	2.42223	-0.523432
Hspa4	2.41806	-0.350305
Wdr61	2.41237	-0.727331
Zswim8	2.411	0.911665
Nusap1	2.40816	-1.4724
Arhgap26	2.40715	1.51389
Def6	2.40659	0.42892
Hmgcr	2.4025	-0.434782
Acbd5	2.39927	0.93704
Pan3	2.39744	1.00961
Utp18	2.39544	0.424369
	2.39461	0.742281
Mppe1	2.39247	1.21681
Ssrp1	2.39227	0.964604
Zap70	2.38944	0.567005
Pyhin1	2.37949	-0.624396
Mff	2.37922	0.505741
Igf2bp3	2.37665	-0.635906
Chmp4b	2.37483	0.816666
Tnfrsf1b	2.37263	-0.599121
Nufip2	2.36912	-0.780273
Mtor	2.36709	1.92468
Ethe1	2.36407	1.24813
Shkbp1	2.36199	0.508764
Stau1	2.35935	-0.755977
Rpl17	2.35808	0.654054
Naa40	2.35776	0.792217
Sptlc1	2.35715	0.501485
Ube2s	2.3554	-1.06816
Rpl38	2.35494	-0.85723
Rc3h1	2.35361	0.736018
Ptprc	2.35302	0.492984
Eif4g2	2.35242	0.44298
Stk10	2.34851	0.879362
Coro1a	2.34708	0.270628
Rab1b	2.34607	1.21975
Atad3	2.34603	0.43083
Luc7l3	2.34332	-0.77959
Rab7a	2.34327	0.716558
Cd247	2.34327	-0.675759
Ctsd	2.34169	1.37225
Tor1aip1	2.3394	0.73071
Psme4	2.33886	0.877984
Pc	2.33878	1.93982
Nup133	2.33729	0.593559
Mtmr1	2.33688	0.623442
Wdr18	2.3355	0.413421
Dyrk1a	2.33227	0.732401
Rap1a	2.33105	1.00081
Srp68	2.3304	0.573668
Cmip	2.33007	-0.899489
Casc3	2.32956	-0.704444
Eef1d	2.32908	-0.383753
Prpf38a	2.32864	0.495661
Dek	2.32803	0.921382
Afg3l1	2.32698	0.540159
Mvb12a	2.32632	-0.583025
Hpf1	2.32352	0.357374
Ubash3a	2.32242	0.55259
Hsd11b1	2.32019	0.937019
Ezh2	2.31337	-0.320583
Fyb1	2.31233	-0.9021
Rbm14	2.30899	0.53287
Igf2r	2.30868	-0.730361
Hk2	2.30667	-0.348723
Me2	2.30599	1.35309
Lss	2.30556	0.565424
Prmt1	2.30397	-0.617376
Rnpep	2.30323	0.272157
Lck	2.30197	0.54748
Gcn1	2.29965	0.731747
Gimap8	2.29651	0.713678
Acsf2	2.29576	1.78581
G3bp1	2.29317	-2.39104
Idh3g	2.29149	0.686369
Sgpl1	2.29107	0.710316
Mms19	2.29038	1.11629
Acaa1a	2.2891	1.32691
	2.28734	-0.739942
Mrps5	2.28699	1.20478
Lnpep	2.28397	0.584372
Psma6	2.28373	-0.221865
Fxr2	2.281	-0.836816
Bcl2l11	2.28084	1.17844
Actc1	2.28058	0.812013
Gnai2	2.27926	1.20487
Cept1	2.2779	0.775209
Ablim1	2.27457	-0.579305
Psma7	2.27048	-0.301567
Fam111a	2.26814	-1.19216
Zcchc2	2.26812	1.55744
Sumo3	2.26697	-0.508064
Rcbtb1	2.26234	-0.623507
Ccnd2	2.26101	-0.61576
Ybx3	2.25949	-1.5325
Larp4	2.25919	-0.870197
Mrpl16	2.25882	0.514492
Larp1	2.25683	-0.339031
Spats2	2.25678	-1.14669
Pld3	2.25545	-0.307503
Cyb5r1	2.25337	0.612271
Mafg	2.24943	0.688615
Ppox	2.24733	1.67572
Psmb5	2.24711	0.626333
Myo6	2.24651	0.949286
Map1lc3b	2.24473	2.13643
Dpf2	2.24469	-0.353716
Sars	2.24423	-0.456826
C1orf109	2.2435	0.21414
Rb1	2.242	1.24383
Naa20	2.24053	-0.444834
Rock1	2.23992	0.382694
Pfkl	2.23852	0.458946
Ppp1r12c	2.23785	-0.98691
Madd	2.2355	0.854177
Cdkn2b	2.23129	-0.821994
Znf148	2.23089	1.62693
Stag2	2.22929	0.549898
Eif2s3x	2.22861	0.405177
Fastkd5	2.22853	1.8664
Csnk2a1	2.2281	-0.287741
Kpna2	2.22669	-0.527135
Wdr83	2.22223	-1.95374
Exoc7	2.22056	0.682729
H2afx	2.22053	2.6817
Lta	2.21841	0.812655
Sphk2	2.21543	0.833093
Mcrip2	2.21365	-0.816577
Fkbp8	2.21304	0.558807
Arap1	2.21256	0.44761
Lamtor1	2.20765	1.61542
Nek6	2.2053	0.94703
Tbc1d10c	2.20472	0.686956
	2.20053	0.619532
Etfb	2.20014	1.40398
Ankib1	2.19994	-0.67423
Rpn1	2.19869	0.603685
Cdkn2aipnl	2.19694	-1.47986
Myo9b	2.19629	0.661039
Pkm	2.19608	-0.225829
Rpl39	2.19544	-0.788758
Tjp1	2.19514	-0.637283
Tk1	2.19507	0.504788
Rplp2	2.19439	-0.273761
Dock11	2.19041	0.830229
Bag2	2.18965	-0.68816
Plod2	2.18962	-0.971374
Nmnat1	2.18843	0.648992
Smg7	2.18333	0.418193
Alyref	2.18322	-0.924142
Exosc9	2.18234	0.95547
Rab11b	2.18203	1.25677
Sms	2.182	0.690642
Ppp1r9b	2.18174	0.491456
Hadha	2.18121	0.445628
Trip12	2.18078	0.453256
Cnp	2.17727	0.959222
Leo1	2.17481	-1.56417
Ywhah	2.16529	-0.376739
Clpx	2.16388	1.19059
Zwilch	2.161	0.500444
Syf2	2.16021	-0.542948
Araf	2.16009	0.686967
Hnrnpab	2.15971	-0.479972
Pfdn6	2.15945	-0.445189
Sfxn3	2.15908	0.528525
Ddx19a	2.15869	0.689343
Kmt2d	2.15432	1.23871
Vps41	2.15279	0.998261
Baz1a	2.14919	1.05914
Pcnp	2.14447	-0.409372
Gzma	2.14407	0.382472
Lbr	2.14388	0.791054
Rrn3	2.13974	-0.396033
Lactb	2.13949	0.835506
Atp6v1h	2.13673	1.57203
Rab10	2.1344	1.28054
Ipo9	2.1341	0.354529
St13	2.13139	-0.288523
Tcof1	2.13044	-0.636139
Ifrd1	2.13008	0.807483
Naa38	2.12497	-0.677465
Rfc3	2.12415	0.58246
Gramd4	2.12368	0.576828
Acadm	2.12317	1.7151
Casp1	2.12156	0.292121
Dennd4c	2.1196	0.505971
Irak4	2.11685	0.67198
Kars	2.11676	-0.550745
Tfrc	2.11578	0.434405
Rpa2	2.1131	2.29722
Chd1l	2.10982	1.26443
Znf146	2.10883	1.22721
Csk	2.10534	0.508655
Has1	2.10472	-1.21759
Stim1	2.10425	0.486107
Kcnab2	2.10315	0.541718
Mrpl24	2.10255	0.459765
Qtrt2	2.10235	0.547776
Ddx3x	2.09938	-1.081
Eef1a1	2.09809	0.848356
Psmb1	2.09751	-0.39206
Emb	2.09713	0.402656
Rbm22	2.09711	-0.664896
Rbm43	2.09488	0.692017
Rras2	2.09422	1.05933
Sema7a	2.09386	-0.535055
Gvin1	2.09295	0.449719
Nhp2	2.09103	-0.855702
Mrpl11	2.09073	2.08794
Tubgcp2	2.08986	0.816955
Bcap29	2.08934	0.694752
Ndufs7	2.08907	0.607787
Mpp1	2.08691	0.416773
Hmgcs1	2.08611	-1.05636
Rpn2	2.08407	0.699798
Atp5j2	2.08359	0.454467
Mfap1a;Mfap1b	2.07947	-1.39224
Stk11ip	2.0766	1.25109
Park7	2.07638	-0.68179
Mkl1	2.07575	-0.565381
Atn1	2.0746	-0.673479
Gramd1b	2.074	1.45269
Snx4	2.07288	0.778865
Diablo	2.0697	-0.910564
Kpnb1	2.06773	0.254199
Atp2b4	2.06395	0.955501
Tbc1d22a	2.06315	0.612699
Mrpl22	2.06252	0.797719
Copb2	2.06105	0.483629
Ddx31	2.05823	0.7678
Lsm14a	2.05756	-0.409377
Tbc1d1	2.05662	1.02759
Zfpm1	2.05497	-0.792633
Rcc1	2.05477	1.73839
Kif15	2.05412	0.552892
Stat3	2.05232	-0.544856
Bysl	2.04451	-0.534592
Dhrs1	2.0442	1.24169
Capza1	2.03879	0.827061
Birc2	2.03878	-0.316912
45170	2.0359	0.336336
Krit1	2.03161	0.791324
Pck2	2.03155	0.502215
Pusl1	2.03089	1.2241
Pik3ap1	2.03049	0.716018
Tbc1d2b	2.03034	0.439836
Notch1	2.02854	-0.768464
Ubap2	2.02827	-0.527462
Ddb1	2.02809	0.180776
Snrpe	2.02498	-0.182461
Pcid2	2.02376	-0.89926
Jund	2.02355	-0.772913
Xrcc5	2.02205	1.39307
Pdk3	2.01981	0.651296
Oas3	2.01971	0.601406
Sucla2	2.019	1.37355
Cpsf4	2.01892	-1.55836
Dock2	2.01846	0.336254
Ilf3	2.01809	-0.641955
Bhlhe40	2.01709	-1.06379
Cnot1	2.01688	0.571703
Dkc1	2.01622	-0.699282
Aldh18a1	2.01478	0.787795
Psmb8	2.01353	-0.605704
Slc25a12	2.01346	0.683254
Smg5	2.01073	0.876403
Ythdf1	2.01067	-0.462986
Hmmr	2.00996	-1.74807
Samsn1	2.00935	-1.15744
Safb	2.00711	-0.686246
Smc1a	2.00561	0.519222
Anapc1	2.00519	0.452699
Cggbp1	2.00391	-0.981272
Pclaf	2.00268	-1.55823
Rprd1b	2.00192	-1.66302
Bola2	2.00141	0.199284
Serpinb6	2.00025	-0.593408
Trim30a	1.99899	-0.641317
Sltm	1.9978	-0.588821
Abtb2	1.99753	0.932406
Pdp1	1.99646	0.389261
Luc7l2	1.99623	-0.576022
Usp48	1.99589	1.14981
Rai14	1.99515	-1.08222
Ankfy1	1.99512	0.324735
Rab35	1.99146	1.3897
Washc5	1.99126	2.38926
Sla2	1.99033	1.98539
Chd1	1.98933	0.961587
Fdft1	1.98843	-0.595098
Ets1	1.98797	1.16304
Ring1	1.98451	-0.424701
Kif2c	1.9845	0.609956
Sec23b	1.98165	0.421858
Rftn1	1.98062	0.384571
Nr4a2	1.97964	0.936506
Kif21b	1.97954	0.708493
Pwp1	1.97913	-0.540577
Ist1	1.97798	0.751986
Grcc10	1.97739	-0.809532
Zc3h11a	1.97501	-1.31514
Ptpn23	1.97442	0.750917
Stat6	1.97326	0.334364
Plekho2	1.97113	0.906223
Ltn1	1.97016	0.510901
Tnfrsf9	1.96953	-1.48764
Tnfaip8l2	1.96748	1.28117
Nap1l1	1.96659	0.107918
Ncapg2	1.96617	0.474177
Rangap1	1.96507	-0.322833
Atic	1.96324	0.40633
Chmp3	1.9632	1.72012
Rtn4	1.96168	-0.378547
Gspt1	1.96093	0.288721
Lrch3	1.95959	0.49959
Dnm2	1.95952	0.752782
Plekha2	1.95925	0.299266
Zfyve27	1.95667	1.21883
Fam107b	1.95586	-0.906377
Cwc15	1.95515	-0.835884
Alg2	1.95439	0.417923
Ankrd17	1.95265	-0.29349
Ubash3b	1.95134	0.454186
Rpl3	1.95041	0.410146
Sirt2	1.94969	1.20384
Elp1	1.94846	0.452106
Rab3gap1	1.94732	0.580908
Rbm38	1.94708	-0.540795
Zfand2b	1.94501	0.868522
Kbtbd11	1.9445	0.389865
Samd1	1.94323	-0.685607
Cox17	1.94309	-1.04533
Wdr48	1.93914	-0.666753
Traf1	1.93894	-0.67852
Armc10	1.93858	0.662039
Znf598	1.93692	-0.820188
Ergic1	1.93684	1.41131
Rhof	1.93599	0.434642
Atg3	1.93275	2.43625
Wdr5	1.93221	0.161937
Cog1	1.93021	0.710819
Ndufs1	1.92966	0.165742
Thoc1	1.92919	-0.706379
Fxr1	1.92707	-0.835911
Dhx58	1.92383	0.829116
Upf1	1.92294	0.364199
Uck1	1.92149	2.27318
Med16	1.92138	0.477942
Chchd2	1.91911	-1.23991
Rlim	1.91687	-0.471216
Eftud2	1.91645	0.384458
Syngap1	1.9145	3.04179
RtcA	1.9143	0.9854
Abr	1.91407	0.578821
Mcm3	1.91265	0.394513
Chtop	1.91174	-0.683838
Mrpl47	1.91151	0.448231
Atxn10	1.90986	0.724773
Tnip1	1.90867	0.489188
Rfc2	1.9066	0.608636
Zzef1	1.90546	0.834686
Rpp25l	1.90461	-0.592467
Tra2b	1.90431	-1.08466
Ybx1	1.90364	-0.949457
Nop2	1.9019	-0.336745
Fam210a	1.9008	0.476298
Rab21	1.89794	1.20233
Rsrp1	1.89756	0.441883
Csnk1a1	1.8965	0.507129
Rel	1.89637	0.360399
Rhot2	1.8954	1.56131
Tmsb10	1.8935	-2.06605
Apobec3	1.89276	-0.625565
Med18	1.89175	-0.749221
Nelfe	1.89019	-1.03158
Lsm5	1.8896	-0.873123
Msh6	1.8869	0.608294
Ap3b1	1.88618	0.722138
Mcu	1.88572	0.976299
Rragc	1.88565	1.53701
Aatf	1.88519	-0.610016
Zfpl1	1.88496	1.91657
Stat4	1.88456	0.841293
Dctn4	1.88439	0.403674
Slc39a7	1.88352	0.870949
Hjurp	1.88219	-0.793198
Acap1	1.88197	0.536733
Suz12	1.87946	0.222768
Znf740	1.87943	1.71335
Prrc2a	1.87808	-0.521875
Cad	1.87717	0.310152
Anp32a	1.8767	-0.342337
Tubgcp3	1.87651	1.68932
Usp22	1.87408	0.444185
Fem1b	1.87321	0.546592
Bcl11b	1.87165	0.93402
Grk2	1.86946	0.484385
Rab2a	1.86702	0.742466
Ambra1	1.86636	0.321067
Erbin	1.86589	0.440973
Ssbp3	1.86411	-0.871199
Sf1	1.86323	-0.962956
Xaf1	1.86093	-0.72665
Get4	1.86024	-0.508985
Egr2	1.85921	-0.563934
Impact	1.8586	0.609749
Tm9sf3	1.85854	1.33382
Dbr1	1.85611	-0.292757
Fasn	1.85474	0.42796
Mkrn1	1.85459	-0.864146
Uxs1	1.85333	-0.42855
Etfa	1.85295	0.970755
Fth1	1.85277	1.4817
Prkd2	1.85238	0.348123
Srpra	1.85211	0.655409
Arhgef6	1.85094	0.405803
Snx9	1.85045	1.23372
Pcgf6	1.84902	-0.665084
Aaas	1.84871	0.718588
Rbm42	1.84599	-0.552748
Rac1	1.84148	0.542694
Mkln1	1.84094	-0.396342
Rhoh	1.84048	0.770971
Tbl2	1.83792	0.775995
Eaf1	1.83616	-0.650465
Tgtp2;Tgtp1	1.836	-0.394266
Mmtag2	1.83335	-0.661623
Tcf12	1.83285	0.23954
Bap1	1.82923	-0.763263
Cd2ap	1.82921	-0.860386
Eif4e2	1.82907	0.305223
Dgke	1.82839	1.12962
Bola1	1.82819	0.873524
Nup210	1.82492	1.08545
Pex6	1.82347	0.769842
	1.8216	-0.587289
Arpc1a	1.82159	1.27707
Hdac1	1.82138	-0.612953
Top2a	1.81962	0.759124
Mtr	1.81938	0.286792
Arhgap17	1.81767	0.550431
Trim28	1.81693	-0.584515
Abcf2	1.81601	0.260498
Morc3	1.81519	1.38568
Btbd9	1.81481	0.452244
Znf638	1.80622	-0.36188
Med11	1.80398	-0.784824
Nob1	1.80385	-0.681194
Apool	1.80333	0.602944
Snx18	1.80266	-0.369352
Paics	1.80198	0.56829
Ankrd13a	1.80123	0.245359
Znf622	1.80082	-0.419542
Copg2	1.8008	0.366899
Thoc2	1.80046	-0.633137
Map4k4	1.80014	0.895827
Rpl27a	1.79881	0.41668
Traf7	1.79769	-0.287865
Fus	1.79632	-0.299933
Ndufa7	1.79576	1.96155
Cat	1.79504	0.953453
Rmc1	1.79375	0.791173
Elob	1.79259	-0.701233
Usp19	1.79023	0.283961
Snrpb2	1.7894	-0.73169
Gak	1.789	0.437518
Relb	1.78891	-0.290093
Cc2d1b	1.78677	0.515365
Mrps24	1.78487	1.82873
Ell2	1.78482	0.145092
Pip4k2c	1.78025	0.291351
Hnrnpa3	1.77889	-0.765058
Vps26a	1.77874	1.16405
Elp2	1.77698	0.171692
Srfbp1	1.77637	-0.784176
Spc24	1.77476	-0.649127
Rprd2	1.77462	-0.459311
Tmem43	1.77452	0.476055
Ncbp3	1.77315	-0.758319
Psmb4	1.77228	-0.502785
Cks1b	1.77183	2.71402
Kdm1b	1.77142	0.657945
	1.76963	-0.483384
Carnmt1	1.76931	-0.33538
Abcd1	1.76858	1.05964
Dhrs13	1.76823	0.420758
Tagln2	1.76756	-0.646753
Psma1	1.76684	-0.450324
Txn	1.76681	-0.845978
Ptpmt1	1.76659	0.397463
Sik3	1.76625	0.79557
Dhdds	1.76533	0.583146
Eif4b	1.7649	-0.641374
Rab37	1.76477	1.17075
Mapre1	1.76218	-0.54743
Ahcyl1	1.76018	0.449257
Fads2	1.75752	-0.400613
Rheb	1.75726	0.593027
Prpf3	1.75708	-0.485035
Hps5	1.7569	0.39117
Msn	1.75591	0.293762
Egln1	1.75588	-0.794151
Snrpa1	1.75554	-0.521576
Ncapd2	1.75388	0.727157
Klhl25	1.75373	0.523145
Arhgap1	1.75204	0.780831
Actb	1.75202	0.87522
Exoc3	1.74889	0.821864
Capzb	1.74873	0.793275
Ktn1	1.74868	-0.51424
Rps16	1.74805	0.427959
Eif4g3	1.74766	-0.246703
Gcdh	1.74642	1.8028
Snrpd1	1.74631	-0.269591
Cip2a	1.7458	0.764275
Clptm1l	1.74469	1.52318
Pabpn1	1.74354	-0.269627
Prim1	1.74167	0.795191
Tmc8	1.7408	1.18358
Gzmb	1.74024	0.291166
Ap3s1	1.73937	0.241691
Gabarapl2	1.73886	1.58012
Cep250	1.73688	0.760817
Sdha	1.73667	0.343136
Cpne3	1.73656	0.368826
Coro2a	1.73625	-0.503267
Mycbp2	1.73615	0.436324
Vwa8	1.73475	0.957915
Cblb	1.73465	-0.386574
Mrps30	1.73416	0.815484
Ldha	1.73398	-0.46397
Ptpra	1.73286	0.727278
Raver1	1.73269	-0.852857
Pex1	1.73244	-1.61666
Crot	1.7324	0.443825
Atm	1.73216	0.505446
Tpst2	1.73184	0.435232
Pum2	1.73172	0.294275
Cyfip2	1.72929	0.871279
Eurl	1.72843	-0.533127
Rab33b	1.72786	1.56029
Ythdf2	1.72701	-0.524702
Matr3	1.72524	-0.513742
Sptbn1	1.7228	0.92728
Rab18	1.71957	0.337026
Tnfsf11	1.71924	1.20979
Psmd9	1.71798	0.22921
Sap30	1.71569	-0.237026
Nsd2	1.71427	1.28078
Cltc	1.71411	0.749903
Smchd1	1.71219	0.66492
Dnm3	1.71096	0.434425
Zcrb1	1.70666	-1.1563
Nabp1	1.7066	-0.544979
Chchd3	1.70621	0.510088
Nol6	1.70612	0.21502
Zfp36l2	1.7057	-0.701648
Gtse1	1.70489	-0.949828
Hnrnpa0	1.70445	-0.379219
Prrc2c	1.70327	-0.405716
Copa	1.69993	0.459382
Rnf25	1.69833	-1.45588
Dpm1	1.69833	0.601077
Mcrip1	1.69718	-0.255281
Ctnna1	1.69705	-0.540497
Dnm1l	1.69657	0.60147
Srsf9	1.69537	-0.510122
Rps2	1.6951	-0.676111
Arl4c	1.69286	0.602684
Gps1	1.6922	0.301806
Gfm1	1.69209	1.08336
Grap	1.69183	0.747058
Esyt1	1.68995	0.51203
Rpl35	1.68983	-1.29318
Degs1	1.68751	0.504177
Rnf169	1.68613	1.08015
Armc6	1.68477	0.511552
Rbm27	1.68413	0.454675
Ndufaf6	1.68147	0.837345
Ep400	1.68067	0.524862
Ppig	1.6804	-0.475174
Rasa2	1.67766	0.459237
Ppp6r1	1.67612	0.412067
Tbcel	1.67318	0.626695
Alkbh5	1.67021	-1.05311
Nbeal2	1.6696	0.559858
Cirbp	1.66685	-2.01431
Washc4	1.66674	1.7697
Dhx15	1.66655	0.300098
Egr3	1.66532	-0.778049
Map2k2	1.665	0.230196
Ddx50	1.66437	-1.39675
Max	1.66389	-0.913866
Rpl12	1.6588	-0.209256
Maea	1.65831	0.215944
Tra2a	1.65719	-0.367262
Mdm4	1.6571	-1.18106
Med9	1.654	-0.526164
Kdm5a	1.6538	0.648095
Mtch2	1.65334	0.428278
Polr3b	1.65228	0.747491
Mt2	1.65079	-1.49774
Kiaa1551	1.6505	0.381003
Rpap1	1.6497	1.26595
Fn1	1.64967	-1.26378
B2m	1.64892	-1.3619
Trabd	1.64789	0.773727
Oxct1	1.64771	1.14264
Abhd16a	1.64769	0.506324
Eif3k	1.64721	-0.266341
Rps27l	1.6472	0.504673
Dcaf7	1.64467	0.462701
Ube4b	1.64393	0.412015
Casp6	1.64315	1.23476
Rfc1	1.64314	0.816869
Sp3	1.6422	0.770947
Grn	1.64134	2.29763
M6pr	1.64116	-0.613292
Bst2	1.63922	-1.12709
Cnot3	1.63873	-0.454479
Pcna	1.63743	-0.460696
Tex30	1.63716	0.833855
Helz	1.63469	0.620467
Senp1	1.63399	0.700756
Wdr59	1.63346	0.623281
Ifngr1	1.63171	0.829694
Gan	1.62965	0.612555
Nup93	1.62851	0.443338
Pde3b	1.62841	0.985893
Orc3	1.62798	1.26156
Nefh	1.62735	-0.471872
Slc25a1	1.62704	0.442886
Them6	1.62675	0.417434
Dap3	1.6264	1.89605
Zfand5	1.62398	-0.221065
Dip2b	1.62384	0.612233
Appbp2	1.62247	-0.516533
Rps20	1.62195	-0.624202
Znf207	1.61828	-0.461004
Pum3	1.6175	0.959698
Cdc42se1	1.61542	0.873977
Stam2	1.61522	-0.186099
Slc25a5	1.61519	0.42757
Trappc13	1.61517	0.567383
Aftph	1.61494	-0.633322
Magt1	1.61492	0.446039
H2-T23	1.61363	-0.375705
Rasal3	1.61351	0.440441
Arhgap15	1.61233	0.875789
Dlg1	1.61215	-0.519261
Ints6	1.61162	0.333308
Arnt	1.6113	-0.494431
Gmfg	1.61022	0.500213
Lpcat4	1.60962	0.341833
Rbm3	1.6096	-0.716692
Aars	1.60901	0.310098
Arsb	1.60899	-0.454157
Hdac3	1.60837	0.213498
Snrnp27	1.60832	-0.603878
Csnk2b	1.60808	-0.848723
Ube2g2	1.60791	-0.566327
Ints4	1.60578	0.595015
Kdm6a	1.6057	0.525938
Taf1	1.6051	0.527527
Arrb2	1.60341	0.482318
Ier5	1.60241	0.242128
Tnfrsf18	1.60229	-1.45129
Eef2	1.60173	0.444464
Galnt3	1.6015	1.10008
Ptpn9	1.60105	1.00345
Abce1	1.59972	0.32141
Atl2	1.5995	1.56249
Tln1	1.59903	0.467
Wrap53	1.59828	0.258006
Iqgap2	1.59635	0.833655
Snx12	1.59544	0.901063
Atp6v1a	1.59442	0.266703
Gimap4	1.59266	0.683388
Irf2bp2	1.59239	-0.420745
Cisd1	1.59234	1.06337
Rbpj	1.59163	0.332377
Phf8	1.59149	1.02684
Anapc5	1.59143	0.907021
Ap1g2	1.58922	0.410171
Phb2	1.58888	0.754362
Cdc23	1.5879	0.86566
Focad	1.58774	1.18366
Ssb	1.58762	-0.778272
Ndufv2	1.58722	0.412708
Chpf	1.58247	0.500222
Tpp2	1.5821	0.138122
Acads	1.58161	1.30485
Bcl10	1.58012	-0.355419
Vamp8	1.57777	1.58342
Ipo4	1.57741	0.434056
Uimc1	1.57731	-0.644668
Rpl22	1.57555	1.48854
Gimap1	1.57545	0.536392
Ppil3	1.57519	-1.22055
Fam133b	1.57467	-2.49829
Slc9a3r1	1.57413	-0.488408
Vps13a	1.57238	0.533976
Nacc1	1.57198	0.985728
Ranbp10	1.57169	-0.290082
Rpl10	1.57039	1.17862
Eloa	1.5691	-0.78505
Ddost	1.56896	0.516094
Pacs1	1.56761	0.957413
Polr2c	1.56664	-0.211706
Ccdc9	1.56501	0.620851
Ccdc88c	1.56324	0.542469
Tyk2	1.56308	0.389309
Leng1	1.563	-0.808827
Cdkal1	1.56264	1.2491
Pnkp	1.56115	0.733123
Dlat	1.55947	1.23053
Lrrc14	1.55846	0.538781
Elp3	1.5572	0.402195
Coq6	1.55496	1.85974
Cst7	1.551	0.609156
Cops7b	1.54762	-0.668775
Vps26b	1.54758	0.828195
Ppp3cb	1.54661	0.478237
Mbd2	1.54638	0.480539
Mtco2	1.54603	0.317107
Cep170b	1.54443	-0.907726
Tti2	1.54209	1.17801
Ecpas	1.54165	0.263475
Cog3	1.54154	0.354622
Ikbkg	1.54141	0.319119
Srebf2	1.54072	0.711002
Pspc1	1.53943	-0.551832
Irgm1	1.53721	0.591975
Sirt7	1.53609	0.460032
Vps37c	1.53586	-0.202008
Bag6	1.53572	-0.0958708
Pcgf5	1.53403	-1.70517
Noc3l	1.53342	1.08494
Kcnn4	1.53123	1.24315
Tax1bp1	1.53086	-0.279262
Tec	1.53058	-0.846761
Nup214	1.53056	0.366492
Zcchc11	1.53051	0.357606
Noc2l	1.52961	0.538921
Ckap5	1.5277	0.330814
Pdlim7	1.526	-0.920714
Ipo5	1.52532	0.504277
Glul	1.52465	-0.928331
Med19	1.52372	-0.431054
Lmnb1	1.5225	0.169944
Mcm7	1.5218	0.600698
Vps35	1.52145	1.01362
Bclaf1	1.51991	-0.344607
Med29	1.5193	-0.53085
Tgfb1	1.51887	-0.474903
Ifitm3	1.51887	-0.457075
Dnajc15	1.51852	0.841494
Ddx47	1.51504	-0.450108
Mtss1	1.51398	1.5111
Smarcc2	1.51237	-0.591285
Hectd3	1.50924	0.409231
Aimp1	1.50883	-0.433706
Dcaf1	1.50865	-0.179935
Fastkd2	1.5084	2.82705
Pold2	1.50809	-0.417528
Yy1	1.50763	0.591272
Snw1	1.5074	-0.308263
Rassf1	1.50611	0.657347
Psma4	1.50604	-0.365124
Tubg1	1.50557	1.38412
Rhog	1.50099	0.524517
Rac2	1.50016	0.635595
Sh3bgrl3	1.4998	-0.731111
Cast	1.49895	-0.487744
Med23	1.49783	0.654467
Wasf2	1.49705	-0.296442
Ercc1	1.49701	0.851524
Cct4	1.49673	0.856039
Aplf	1.49606	1.46148
Abcb6	1.49541	-1.30765
Fyttd1	1.4949	-0.454885
Eomes	1.49425	-0.669388
Psmb6	1.49346	0.270192
Glipr2	1.493	0.597665
Cog2	1.49235	0.500454
Pdcd4	1.49131	1.90206
Sgk3	1.49079	1.76973
Tada1	1.48994	-0.453852
Sharpin	1.48969	0.322225
Gpatch11	1.48847	0.183441
Zmiz2	1.48803	0.473423
Actr10	1.48783	0.911642
Cdc37	1.48674	-0.278609
Traf6	1.48653	0.325512
Setx	1.48642	0.593959
Rer1	1.48604	0.73611
Cntrl	1.4855	1.10063
Aarsd1	1.48357	-0.927463
	1.48043	0.562553
Scfd2	1.47937	0.966613
Pds5b	1.47902	0.883029
Dhrs7b	1.47834	0.427533
Hnrnpa2b1	1.47817	-0.855983
Hira	1.47743	1.12486
Arf6	1.47736	0.528974
Atp1b3	1.4772	0.575628
Trap1	1.47284	0.869191
Zbtb14	1.47116	-0.992961
Mid1ip1	1.47088	-0.595073
Rab1A	1.47027	1.17261
Psmd8	1.47002	0.36868
Ogt	1.4699	-0.238171
Vps16	1.46848	0.726905
Hmox2	1.46462	0.256478
Cd82	1.46402	-0.814603
Klhdc10	1.46362	0.185962
Pgm1	1.46292	-1.11641
Rwdd1	1.46226	-0.526888
Rbm26	1.46177	0.27608
Nckap1l	1.46127	0.64674
Iars	1.46055	0.437278
Prpf40a	1.46052	-0.169948
Clns1a	1.45906	-0.571763
Babam2	1.45706	0.531193
Adsl	1.45494	0.203566
Nelfa	1.45439	-0.369247
Cct6b	1.45035	-1.50062
Canx	1.44922	-0.284265
Vps33b	1.44912	0.829334
Spcs2	1.44669	0.556044
Themis	1.44642	0.1306
Polr2b	1.44601	0.290573
Med1	1.44552	-0.831034
Eif3b	1.44547	-0.183222
Hint1	1.44424	-0.385693
Slc30a7	1.44206	1.96102
Serbp1	1.43912	-0.725691
Fkbp15	1.43744	0.648087
Jak1	1.43727	0.378498
Gcat	1.43695	0.433623
Tpm1	1.43623	1.67621
Nxt1	1.43391	-2.28182
Fpgs	1.43344	0.823538
Rab5a	1.43312	1.02133
Slamf7	1.43303	-0.577122
Eif2b5	1.43288	-0.144739
Sympk	1.43219	-0.558376
Aldh4a1	1.43035	1.66555
Coro1b	1.42773	0.343217
Ranbp9	1.42717	-0.648585
Nup107	1.42711	0.800823
Slc25a4	1.42622	0.762167
Gnb2	1.42578	0.772523
Krt79	1.42414	1.41161
Imp4	1.42299	0.562008
Zfand6	1.42243	-0.370389
Abhd12	1.4222	0.753207
Mettl13	1.42218	0.595211
Cenpx	1.42199	-1.12501
Smu1	1.42014	-0.752222
Immt	1.41818	0.334334
Tnpo1	1.418	0.534512
Gtf2h3	1.41733	1.45061
Eif2b4	1.41672	0.554796
Mrps17	1.41606	-1.37635
Dennd2d	1.41479	0.478403
Srrm1	1.41471	-0.742743
Rae1	1.41345	-1.11835
Aacs	1.41307	0.477837
Cfl1	1.41263	-0.308109
D17Wsu92e	1.41225	0.92794
Mov10	1.41208	-0.417496
Tubb4b	1.41126	0.331678
Cfap20	1.41099	-0.496926
Ap1b1	1.41063	0.924389
Arih1	1.40988	-0.338054
Ash2l	1.40986	-0.221252
Gemin2	1.4092	-0.452382
Smc2	1.40859	0.674583
Noa1	1.40833	0.58066
Uqcr10	1.40655	2.09118
Serpine2	1.40469	-1.04219
Abcb7	1.40224	0.819963
Vps4b	1.40176	0.710877
Hmgn5	1.4015	-1.83537
Por	1.40129	0.64414
Ppp1ca	1.40121	-0.270182
Rab14	1.40053	0.442636
Picalm	1.39974	-0.544149
Eif4a1	1.39925	0.205284
Rgs16	1.39729	-1.02541
Chmp2a	1.39499	1.48533
Nosip	1.39325	0.434829
Lrrc8c	1.39039	1.01202
Prex1	1.39017	1.22991
Mepce	1.38939	0.25407
Tbrg4	1.38843	1.41465
Letm1	1.38792	0.833169
Vta1	1.38645	0.672675
Skap1	1.38573	-0.310584
Lsm7	1.38326	-0.776129
Lig1	1.38215	0.524678
Utp6	1.38168	0.446031
Rabgap1	1.38153	0.762793
Znf787	1.3808	-0.670557
Stk26	1.3807	0.348381
Srprb	1.38068	0.89984
Eloc	1.38023	-0.396423
Ift27	1.38012	0.358942
Cmtr1	1.37895	0.35304
Srsf10	1.37885	-0.648829
Capn2	1.37878	0.797205
Trim11	1.37869	-0.386395
Tprg1l	1.3784	1.67066
Ranbp2	1.37801	0.336886
Ctnnb1	1.3769	-0.322504
Epc1	1.3769	0.394728
Nutf2	1.37602	-1.06061
Pds5a	1.37589	0.478843
Mob3a	1.37467	1.21992
Ctsw	1.3726	0.980178
Itgal	1.3711	0.177006
Exoc1	1.36772	0.472032
Hsd17b12	1.36761	0.310909
Emc7	1.3671	0.345627
Cisd3	1.36501	0.167525
Sp1	1.365	0.873657
Actbl2	1.36497	1.11575
Capza2	1.36463	0.582625
Rcor1	1.36348	-0.296824
Eif3a	1.36195	0.326591
Dmac1	1.3612	0.39471
Mars	1.36083	0.304428
Arid1a	1.36022	0.427449
Wdr12	1.35994	0.273669
Rbm15b	1.35983	-0.317478
Hmox1	1.35919	0.471345
Strn3	1.35789	-0.704221
Klf16	1.35712	-0.483978
Ogdh	1.3564	1.09294
Smg1	1.3563	0.673665
Cdkn1a	1.35553	-0.858533
Mphosph8	1.35545	-0.667595
Dph2	1.35544	0.850161
Dtl	1.35389	-0.298428
Hars2	1.35289	1.50699
Srp54	1.3524	0.382631
Tsc2	1.35128	2.00375
Dnajc10	1.34861	0.708976
Fgfr1op	1.3482	-0.603577
Plg	1.3479	1.59371
Tecr	1.34686	0.61316
Ddx1	1.34421	-1.15825
Wdr75	1.34324	0.224911
Dvl2	1.34214	0.627322
Il2rg	1.34149	-0.334177
Rhot1	1.34072	0.436839
Abraxas2	1.33959	-0.335176
Btf3	1.33946	-1.13196
Sqstm1	1.33841	-0.312602
Erh	1.33753	-0.419112
Vps37b	1.33444	-0.301315
Nptn	1.33423	1.17711
Tacc3	1.33385	-0.738178
Vps18	1.33349	0.699906
RTRAF	1.33293	-0.715293
Nsun5	1.33107	0.44131
Mtmr6	1.33055	0.678893
Ints14	1.3301	0.340996
Gtpbp1	1.32941	0.329351
Gfpt1	1.32799	0.684041
Nat10	1.32772	0.452637
Tmem160	1.32705	-0.433881
Ccdc97	1.32602	0.314788
Ctu2	1.3256	0.339798
Prmt5	1.32523	0.411833
Ncln	1.32339	1.58237
Ralgapb	1.32295	1.573
Pdcd2	1.32258	-0.143191
Lsm12	1.32229	-0.630558
Caap1	1.32048	-0.434294
Cnot6l	1.32029	0.728439
Tanc1	1.31748	0.750816
Naa35	1.31695	0.974729
Vps52	1.31532	0.769705
Pik3r4	1.3152	0.913564
Hnrnpd	1.31512	-0.364126
Znf48	1.3142	0.430626
Nsf	1.3141	0.597301
Bmp2k	1.31382	0.338533
FAM120A	1.31087	-0.29116
Mtfr1l	1.30859	0.482077
Cux1	1.30561	0.250084
Hdac2	1.30526	-0.591048
Sipa1l1	1.30507	0.260479
Psmd6	1.30222	0.295718
Pik3r1	1.29993	0.389036
Pdhx	1.29931	0.84263
Sit1	1.29835	1.12828
Sec61a1	1.29632	0.457697
Snrpc	1.29483	0.693764
Rpl36a	1.29451	-0.319552
Foxred1	1.29432	0.802038
Nab2	1.29282	0.25698
Phlda1	1.29227	0.585513
Nop14	1.29168	0.411289
Ppp2ca	1.29127	-0.201116
U2af1	1.29108	-0.415429
Smarcc1	1.28969	-0.535732
Trim24	1.28931	0.309359
Pon2	1.28897	1.0319
Atg13	1.28779	0.53116
Cpne1	1.28743	1.03495
Washc2	1.28686	-0.279189
Scaf1	1.28664	-0.11722
Aqr	1.28662	0.449295
Agpat3	1.28631	0.873493
Aak1	1.28627	0.240235
Celf2	1.28591	-0.66197
Ttc1	1.28525	0.3515
Gart	1.28359	0.303887
Tpr	1.28321	-0.36606
Tuba8	1.28309	1.29476
Eri1	1.28301	-0.222732
Zdhhc21	1.28223	1.13374
Yipf5	1.2819	0.652613
Mdh2	1.28171	-0.909943
Hcls1	1.28111	-0.392104
Mcmbp	1.28108	0.32329
Tbc1d17	1.28068	1.186
Exosc3	1.28003	0.807168
Mrpl4	1.27873	0.65546
Bak1	1.27813	0.628267
Ints11	1.27739	0.689177
Slain2	1.27712	-0.294118
Parp12	1.27609	0.628532
Cpeb4	1.27605	-0.643623
Ube2c	1.27513	-0.612301
Znf382	1.27378	1.18132
Elf1	1.2732	0.477031
Fzr1	1.27254	0.311312
Mzt1	1.27062	0.915526
Ercc2	1.27003	0.606225
Ppia	1.26932	-0.428546
Rptor	1.26787	0.736414
Sdf2l1	1.26572	0.54489
Eif4h	1.26463	-0.406677
Tuba4a	1.2643	0.358149
Mrps9	1.26414	0.401978
Map2k7	1.26393	0.237485
Bop1	1.26332	0.298612
Cdc42	1.26182	0.365507
Zmym2	1.25953	1.38357
Mon2	1.25887	1.36508
Cap1	1.25881	0.386684
Zbtb7a	1.25813	1.61596
Kpna6	1.25619	-0.23692
Sf3a1	1.25538	-0.482318
Hmgn2	1.25496	-0.680017
Strap	1.25475	-0.535936
Nsmce3	1.25437	0.465805
Pxn	1.25399	-0.343955
Ptp4a3	1.25286	2.04916
Arid5a	1.25281	-0.219279
Virma	1.2523	-0.280265
Ndc1	1.24885	0.670836
Cpt1a	1.24756	0.709599
Smarce1	1.24709	-0.301077
Stat1	1.24684	-0.247954
Capn7	1.24466	0.575263
Ilk	1.24368	0.190622
Slc25a10	1.24295	0.525266
Thoc3	1.2424	-0.681147
Cep57	1.24228	1.93719
Il18r1	1.2419	1.13001
Mrps12	1.24171	-0.11589
Mrpl20	1.2415	0.653528
Mrpl28	1.24108	0.499344
Slc30a6	1.2397	0.660113
Filip1l	1.2392	-0.38185
Twf2	1.23887	0.534966
Elk4	1.23808	0.573509
Stx8	1.23779	0.355438
Srxn1	1.23702	1.13443
Rnaseh2c	1.23697	0.387214
Zcchc6	1.23526	0.844987
Zc3h18	1.23483	-0.47772
Tes	1.23375	0.216599
Golm1	1.23294	-0.964664
Trip13	1.23205	0.620645
Ltv1	1.23092	-0.44176
Mga	1.23035	-0.126126
Irf9	1.22948	0.944777
Exosc10	1.22868	0.188693
Mcm4	1.22865	0.306305
Rps15	1.22857	-0.332574
Eif2ak3	1.22853	0.890863
Mrpl12	1.22851	-0.773403
Fermt3	1.22801	0.49824
Atxn2	1.22729	-0.183431
Samm50	1.22707	0.401616
Cacul1	1.22682	0.550502
Rnf4	1.22652	-0.547645
Nedd9	1.22513	0.497441
Stx17	1.22484	-1.04839
Dnajc3	1.22463	0.37651
Fam117b	1.22311	-0.426107
Smg9	1.22129	1.7635
Ctps1	1.22083	0.542311
Elmo2	1.2204	0.288689
H2-Q8	1.21883	-0.495777
Runx1	1.21875	1.91561
Smg8	1.21674	0.610506
Brap	1.21634	0.532776
Ppp5c	1.21602	0.71698
Tep1	1.21592	0.437595
Anxa2	1.21536	-0.485269
Napg	1.21506	1.32141
Endod1	1.21401	0.907474
Actn4	1.21392	0.468728
Ahsg	1.21361	1.1197
Opa3	1.2133	-0.234066
Cbx4	1.21315	-0.71759
Maz	1.21313	-0.704153
Pimreg	1.21264	-1.00241
Eif5b	1.21256	-0.268622
Nfil3	1.21198	-0.197961
Trappc5	1.21178	0.62597
Ptges3	1.21085	-0.367623
Eml3	1.20845	0.447124
Ubqln4	1.20826	-0.587848
Htra2	1.20789	-0.567667
Ctcf	1.207	0.634393
Xpo5	1.20618	0.295175
Xcl1	1.20571	-0.444951
Nop58	1.20478	0.227454
Ifitm2	1.20458	-0.33088
Jak2	1.20394	0.640728
Rpl18a	1.20201	0.307685
Usp4	1.20199	0.196944
Ints9	1.20173	0.672476
Lmf2	1.20162	0.454502
Ubac1	1.20126	-0.39763
Tefm	1.20071	1.09128
Rab27a	1.20024	0.5931
Khnyn	1.19838	0.783103
Rnmt	1.19805	-0.188629
Hip1r	1.19651	0.408655
Znhit2	1.19644	-0.321867
Pitrm1	1.19637	0.393659
Ibtk	1.19603	-0.442011
Bclaf3	1.19593	-0.489426
Fam103a1	1.19494	-0.528151
Dnajb4	1.19386	-1.37034
Osbpl3	1.19347	-0.113021
Mt1	1.19296	-1.17222
Trmt2a	1.19272	0.274161
Bcl2	1.19145	0.843022
Cbll1	1.1914	-0.347372
Isg15	1.19083	0.703144
Nt5c	1.19015	-0.208228
Smc4	1.18909	0.426772
Taf9	1.18871	-0.987563
Usp3	1.18683	0.432334
Uso1	1.18454	0.408506
Fau	1.18253	-1.82949
Pydc3	1.18184	3.26194
Xrn1	1.18151	0.422738
Prkx	1.18004	0.511133
Eif4g1	1.17795	-0.281882
Comtd1	1.17793	1.8106
Sec62	1.17726	0.502075
Preb	1.17689	0.652429
Arid1b	1.17684	0.721221
Usp39	1.17679	-0.332509
Eif4enif1	1.17642	-0.299567
Baz1b	1.17514	0.802233
Mthfd1	1.17446	0.377366
Psat1	1.17446	0.630535
Rnf14	1.17422	-1.33108
Suclg2	1.17383	1.26596
Ints1	1.17378	0.20788
Ddx21	1.17325	-0.333367
Fbxo3	1.17272	0.358662
Dennd4b	1.17268	0.594868
Dnajb12	1.17188	0.844655
H1f0	1.17136	-0.543398
Thyn1	1.17136	-0.486377
Nkap	1.17092	-0.736395
Thumpd3	1.17051	0.65233
Nup85	1.16796	0.935216
Cnn2	1.1669	-0.494837
Arhgef3	1.16603	2.22555
Ccl9	1.16519	1.56533
Maff	1.16301	-0.599273
Mgat5	1.16195	-0.476689
Metap2	1.15983	-0.774492
Uqcc2	1.15938	1.40017
Pfdn2	1.15922	-0.326167
Cherp	1.1574	-0.285589
Nup155	1.15703	0.813414
Mad1l1	1.15644	0.52582
Prelid1	1.1551	-0.414896
Lfng	1.15432	0.29381
Flna	1.15425	0.667502
Srbd1	1.15362	0.609346
Gigyf1	1.15165	0.430602
Taldo1	1.15014	-0.651911
Cct5	1.14998	-0.212904
Pan2	1.14956	0.760985
Ccdc61	1.1495	1.69652
Ptpre	1.14903	0.464523
Ngly1	1.14896	0.418385
Glipr1	1.14896	-0.70076
Rnf31	1.14794	0.197412
Smyd3	1.14782	0.785809
Lchn	1.14777	0.274623
Hnrnpl	1.14738	-0.565329
Safb2	1.14728	-0.323703
Vdac2	1.14669	0.53153
Exoc4	1.14653	0.458661
Birc6	1.14634	0.184699
Rpl30	1.14569	0.169278
Crmp1	1.14544	0.721341
Dok2	1.14188	0.413205
Polr2a	1.14173	-0.154164
Tnks1bp1	1.14056	2.26705
Sesn2	1.13982	0.715254
Nxn	1.13822	0.302741
Srebf1	1.13802	0.372115
Ap3m1	1.13641	0.53646
Srsf3	1.13621	-0.353947
Hspa2	1.13603	-0.249558
Kctd5	1.13571	0.437907
Itk	1.13422	0.334989
Rrad	1.13382	-0.654955
Ndufa13	1.13361	0.424515
Pdpk1	1.13053	0.732845
Supt20h	1.12982	-0.601255
Nsmaf	1.12492	0.915534
Sf3b6	1.12464	0.273072
Lrch1	1.1233	0.611981
Ostc	1.12245	-0.421399
Dlst	1.1218	0.279948
Nipsnap1	1.1211	0.629628
Zfp2	1.12057	1.19736
Hnrnpa1	1.11781	-0.798507
Abraxas1	1.11761	-0.9537
Pex11b	1.11666	0.616889
Dad1	1.11576	1.21079
Dennd1c	1.11513	0.323489
Zbp1	1.11497	-0.378876
Prmt3	1.11497	0.386014
Gmip	1.11479	0.265601
Etv3	1.11462	0.312593
H2-D1	1.11448	-0.853244
Osgep	1.11427	0.555692
Sapcd2	1.11347	-0.897485
Slain1	1.11226	0.434424
Ctu1	1.11169	0.433552
Hltf	1.11144	0.33585
Golga3	1.11094	1.01915
Hsp90aa1	1.11067	-0.135525
Dph6	1.11037	0.301092
Lamtor3	1.10969	1.32295
Lpin1	1.10951	-0.504186
Polr2i	1.10896	-0.454912
Atpif1	1.10716	-0.654882
Znfx1	1.10497	0.306157
Sgf29	1.10434	-1.34595
Usp30	1.10395	0.672557
Ptpn18	1.10302	-0.349921
Donson	1.10256	-0.182269
Sptan1	1.10205	0.604605
Appl1	1.10067	0.250324
Eif5	1.09814	-0.224351
Rnasel	1.09776	0.713881
Tagap	1.09771	-0.250725
Crtc3	1.09594	-0.394894
Bckdk	1.09524	0.575787
Papd5	1.09433	-0.804815
Ehd1	1.09408	0.314405
Tmem214	1.09336	0.349714
Ndufa4	1.09199	0.432721
Il1rap	1.09041	0.816633
Impdh1	1.09039	-0.677512
Lars	1.09032	0.223033
Toe1	1.08794	0.377021
Rpl28	1.08698	0.310124
Tgm2	1.08531	-0.361131
Dalrd3	1.08261	0.369582
Taf10	1.08145	-0.429224
Wars	1.08128	-0.171998
Ptk2b	1.07995	0.38226
Cct8	1.07861	0.177169
Mfn2	1.07824	0.447835
Adam8	1.07741	-1.45769
Xpo1	1.07676	0.70126
Psmd5	1.07608	-0.194928
Ebna1bp2	1.07562	-0.537623
Prkaa1	1.07557	0.394037
Rpap3	1.07551	-0.630273
Chmp2b	1.07417	0.333013
Ikzf3	1.07368	0.118264
Papd4	1.07325	0.44555
Sod1	1.07285	-2.56677
Kat2a	1.07228	-0.521882
Zc3hav1	1.07093	-0.211672
Smarca5	1.06956	0.197992
Thrap3	1.06952	-0.300693
Snx27	1.06889	0.49179
Polr1c	1.06787	-0.215271
Sema4a	1.06725	0.395888
Hprt1	1.06625	-0.420088
Sytl3	1.06584	0.549758
B4galnt1	1.06539	-0.135276
Lap3	1.06363	0.447461
Timp1	1.06162	-0.883563
Atp5f1d	1.0615	0.759685
Ncl	1.06048	-0.209769
Psmd10	1.05959	0.203726
Las1l	1.05889	0.483947
Surf6	1.05879	0.554207
Zfr	1.05602	-0.41325
Psmb3	1.05588	-0.437156
Actr3	1.05523	0.449334
Larp7	1.05328	0.218252
Kras	1.05272	0.759138
Rbm25	1.05228	-0.361806
Dgat1	1.05161	0.402845
Setdb1	1.05079	0.577403
Tbcd	1.05053	0.686167
Hspa9	1.05009	-0.323863
Nfatc2ip	1.05006	-0.350197
Rpl7	1.0496	0.247819
Slc16a6	1.04895	0.865018
Eif2a	1.04773	-0.298157
Mea1	1.04769	-0.261316
Ttc9c	1.04671	1.1446
Smap2	1.04664	-0.208514
Pinx1	1.04653	0.510051
Dis3	1.04584	0.955154
Chmp1a	1.04543	1.49246
Fbxo45	1.04485	0.127202
Rbm4	1.04419	-0.39525
Ncoa2	1.04353	0.241485
Trir	1.0431	-0.217795
Ifi203	1.04307	1.09863
Pdzd8	1.04275	0.681583
Acsl4	1.04227	0.165078
Usp25	1.04207	-0.141392
Ero1a	1.04198	-0.616994
Rufy1	1.04174	1.23916
Commd3	1.04031	0.182104
Prpf6	1.04005	0.267327
Polr3d	1.03988	-0.272709
Dhx8	1.03825	0.3548
Ipo8	1.03674	0.593412
Wdr37	1.03514	0.342121
Lsm8	1.03508	-0.371905
	1.03461	-0.687068
Bloc1s2	1.03447	-0.217965
Kctd9	1.03443	-0.876723
Cbwd1	1.03403	0.177967
Slc25a3	1.034	0.232172
Plac8	1.03362	-0.486753
Sh2d2a	1.03353	0.431796
Pdlim2	1.03341	-0.395241
Nop56	1.03092	0.233167
Acadl	1.03084	0.315422
Carmil2	1.03026	0.454455
Aco1	1.02838	0.486511
Jakmip1	1.02779	1.51142
Brcc3	1.02684	-0.148581
Clptm1	1.02664	0.835897
Atp2b1	1.02652	1.13551
Rps14	1.02645	-0.271913
Gid8	1.02528	-0.346697
Hsd17b10	1.02507	1.55345
Mpdu1	1.02494	0.489711
Psmg1	1.02433	0.357434
Pafah1b2	1.02388	0.816119
Supt7l	1.02322	-0.216448
Rabep1	1.02299	0.381148
Sf3a3	1.02256	-0.147793
Sssca1	1.02237	-0.192312
C1qbp	1.02181	-0.557897
Cops4	1.02138	-0.326883
Cnbp	1.02124	-0.638031
Ralbp1	1.02079	-0.564362
Pwp2	1.02077	0.181434
Apbb1ip	1.01937	0.0972203
Ndufa6	1.01896	1.72635
Havcr2	1.01564	0.860799
Parn	1.01467	1.76435
Wdr6	1.01267	0.281641
Idi1	1.01139	-0.549028
P2ry14	1.00838	0.723755
Ascc3	1.00737	0.384977
Dhx29	1.00696	0.143718
Xpnpep1	1.00692	0.54735
Aven	1.00675	0.19095
Sp110	1.00619	-0.64577
Sike1	1.0058	0.4437
Romo1	1.00574	0.273708
Otulin	1.00567	-1.38929
Brd4	1.00509	-0.590989
B4galt7	1.00472	0.443473
Cox4i1	1.00428	0.55526
Mndal	1.0033	0.41195
Akt1	1.00137	0.306333
Lcp1	0.998819	0.332148
Gmds	0.998616	0.430333
Hist1h1a	0.998532	0.19908
Tmem173	0.998382	0.439502
Mp68	0.998125	0.355409
Ep300	0.997818	0.237424
Sbno1	0.997226	0.545454
Ube4a	0.99674	-1.1649
Rhoa	0.996078	0.48877
Rbm8a	0.995857	-0.646584
Cbfb	0.992833	-0.663745
Tamm41	0.991972	0.212068
Eif3d	0.991041	-0.142107
Arf5	0.990407	0.56096
Tnrc6a	0.989694	0.534259
Wdr55	0.989663	0.473028
Capn1	0.989574	0.445829
Etnk1	0.989441	-0.285106
Ccnb1	0.989266	-0.551516
Mapre2	0.987916	0.682448
Stk4	0.98654	-0.145566
Nme7	0.985982	0.254918
Scyl1	0.983707	0.417534
Nucks1	0.982942	1.34899
Aebp2	0.981992	-0.442718
Eml2	0.980696	0.807908
Rps3	0.97953	0.138172
Ylpm1	0.979478	-0.0291857
Uggt1	0.978973	0.516485
Actn1	0.978923	1.46668
Chchd6	0.978714	0.230698
Fam45a	0.977856	1.45827
Card11	0.977015	0.272481
Psmc1	0.976834	-0.309042
Lyar	0.976366	-0.389346
Pip4k2a	0.976093	0.438315
Cyld	0.976088	0.167612
Rpf1	0.975547	0.640922
Tollip	0.973431	0.224063
Uqcrh	0.973236	-0.509644
Abi3	0.972928	1.34966
Crls1	0.972685	0.545142
Clic1	0.972136	0.351252
C1d	0.971416	0.981306
S100a6	0.970824	-0.468408
Pmpcb	0.970535	0.55565
Hsdl2	0.97049	1.40987
Pygb	0.969836	0.336201
Prpf18	0.969558	-0.306713
Washc3	0.96921	-0.608023
Cdc40	0.968881	0.336208
Msi2	0.968796	-0.692983
Gls	0.968092	0.269926
Pik3c2a	0.966733	0.729406
Rnf213	0.966229	0.321994
Pgls	0.965953	-0.489314
Cul4b	0.964807	0.451633
Nasp	0.964609	-0.811533
Psmg3	0.964308	0.44946
Pias4	0.963272	-0.413101
Csnk1g1	0.963073	0.744421
Ints10	0.962678	0.280984
Yaf2	0.96252	-0.310472
Pagr1a	0.961839	0.515896
Cog7	0.961405	0.638575
Ndfip2	0.961051	0.407027
Dsp	0.960977	1.2684
Tap1	0.960367	0.491979
45171	0.959563	-0.378943
Zbtb8os	0.958791	-0.33995
[truncated: 2,082 more rows]
