# Supplementary material for: The CUL5 E3 ligase complex negatively regulates central signaling pathways in CD8+ T cells
Source: Nat Commun. 2024 Jan 19;15:603. doi: 10.1038/s41467-024-44885-0 (PMC10798966; doi:10.1038/s41467-024-44885-0)
Supplement: Supplementary file 11 — Source data [file 41467_2024_44885_MOESM11_ESM.xlsx]

## Sheet: Fig. 2
Fig. 2a
days post inoculation	mock ko						cul5 ko
0	0	0	0	0	0	0	0	0	0	0	0
9	0.203235	0.227142	0.274608	0.254794	0.295455	0.283029	0.242554	0.231707	0.225785	0.203542	0.337095
12	0.413062	0.414615	0.55327	0.461813	0.435061	0.455434	0.457379	0.430222	0.442161	0.397072	0.583334
16	1	1	1	1	1	1	1	1	1	1	1
18	0.871111	0.907365	0.952293	0.814891	1.00746	0.928091	0.858328	0.831955	0.816686	0.814168	0.800546
20	0.768987	0.614129	0.942412	0.637626	0.745503	0.632072	0.73873	0.785045	0.756527	0.709851	0.528689
22	0.458712	0.406364	0.611509	0.341334	0.520597	0.360139	0.348185	0.475702	0.407966	0.500661	0.281039
24	0.508284	0.3233	0.573498	0.177062	0.296501	0.319261	0.222829	0.281782	0.318055	0.24965	0.13998
26	0.545726	0.384762	0.756806	0.181753	0.355916	0.267417	0.20744	0.230002	0.352416	0.235231	0.153201
28	0.71723	0.614359	1.28125	0.234947	0.509155	0.431084	0.146196	0.277207	0.5085	0.231529	0.194812
30	1.17973	0.780819	1.83438	0.441788	0.775881	0.854167	0.236775	0.485232	0.792263	0.266044	0.300118
31	1.34669	0.943415	2.21581	0.45166	0.840084	1.05873	0.288459	0.572917	1.0446	0.27987	0.354652
Fig. 2b
	days post treatment	mock ko	cul5 ko
	10	1
	12	1
	14	1
	14	1
	14	1
	15	0
	14		1
	15		0
	15		0
	15		0
	15		0
Fig. 2c
	nc	cul5 ko
	389	593
	326	438
	357	405
	274	336
	306	360
	269
Fig. 2d
	nc	cul5 ko
	175	201
	141	205
	150	239
	219	252
	163	238
	191
Fig. 2e	IFNg+ count (x104)			TNF+ count (x104)
	nc	cul5 ko		nc	cul5 ko
	1.60709	14.0354		0.176015	6.05177
	1.40757	8.24686		0.215925	2.42293
	0.463696	0.529146		0.202976	0.113564
	3.03786	19.6625		1.4085	10.6714
	9.13153	14.5912		2.37818	9.42091
	6.58303			2.59546
Fig. 2g	IFNg+TNF+ %			IL2+IFNg+TNF+ %
	metastasis	non-metastasis		metastasis	non-metastasis
	2.38	78.4		0	36.6
	2.49	73.4		0.12	33
	10.6	75.8		3.53	30
	0.8	79.6		0.28	35.5
		64		1.68	24.3
		81.8		0	36.1
					56.4
					54
					31
					41.7

## Sheet: Fig. 3
Fig. 3a	GZMB MFI (x103)			IFNg MFI (x103)
	nc	cul5 ko		nc	cul5 ko
	6.307	11.601		2.091	2.902
	6.376	11.434		2.071	2.907
	6.411	11.608		2.079	2.858
	6.53	11.403		2.194	2.898
Fig. 3b	GZMB MFI (x103)
	nc	nc+tgf-b	cul5 ko	cul5 ko+tgf-b
	2.026	2	3.557	3.435
	2.067	1.807	3.949	3.317
	2.122	1.829	3.58	3.236
	2.04	2.023	3.546	3.424
Fig. 3c	IFNg+%					IFNg MFI (x103)
	nc	nc+tgf-b	cul5 ko	cul5 ko+tgf-b		nc	nc+tgf-b	cul5 ko	cul5 ko+tgf-b
	50.5	50.7	53.1	51.8		7.169	6.313	7.968	6.65
	45.2	47	55.5	49		7.218	6.091	7.861	7.291
	46.9	44.9	54.7	48.9		7.092	6.108	7.883	7.071
	52.3	50.1	51.1	55.2		7.046	6.015	8.222	7.025
Fig. 3d	GZMB MFI (x103)
	nc	nc+tgf-b	cul5 ko	cul5 ko+tgf-b
	1.135	1.061	2.031	1.842
	1.48	1.08	2.202	1.73
	1.482	1.059	2.134	1.712
	1.141	1.066	2.019	1.797
Fig. 3e	IFNg+%					IFNg MFI (x103)
	nc	nc+tgf-b	cul5 ko	cul5 ko+tgf-b		nc	nc+tgf-b	cul5 ko	cul5 ko+tgf-b
	70.4	66	82.5	75.9		6.604	6.595	8.369	7.826
	74.4	64.8	82.6	74.6		7.575	6.506	8.529	7.982
	73.6	65.1	82.3	76		7.541	6.546	8.141	7.985
	69.5	66.7	82.8	76.6		6.728	6.62	8.292	7.64
Fig. 3f	IFNg (ng/ml)
	nc	nc+tgf-b	cul5 ko	cul5 ko+tgf-b
	329.32	329.32	625.278	578.186
	422.35	301.513	625.278	534.808
Fig. 3g	Live E.G7-OVA counts (x10^4)
E:T	nc				cul5 ko
0:1	2.54074	2.16364	2.12551	2.69401	2.54074	2.16364	2.12551	2.69401
1:20	2.55839	2.76068	2.75966	2.33014	1.39729	1.76217	1.6061	1.4957
1:10	1.53625	1.98896	1.85202	1.68114	0.983931	0.872964	0.83871	0.954988
1:5	0.812114	0.638923	0.639618	0.942611	0.19116	0.271186	0.228758	0.192513
1:2	0.0460894	0.0330033	0.0427807	0.0488145	0.00481928	0.0192308	0.0108959	0.0147239
Fig. 3h	GZMB MFI (x103)			IFNg MFI (x104)
	nc	cul5 ko		nc	cul5 ko
	4.054	8.464		1.292	1.6125
	4.545	8.08		1.2837	1.8258
	4.259	8.141		1.2359	1.6418
	4.313	8.501		1.2419	1.494

## Sheet: Fig. 4
Fig. 4a	Cul5 KO			NC
T0	20812.1	21517	21329.9	82181.6	81436.9	80655.7	Fig. 4c	Cul5								longer exposure
T8	23737.3	21368.6	20407.4	79765.5	79678	76374.5
T16	21915.3	20882.4	23528.5	93201.8	91177.8	88899.8																			H3							longer exposure
Fig. 4b	Cul5 MFI
	naive	activated	activated Cul5 KO
	378	1034	370
	385	1042	360
	403	1039	376
Fig. 4c	relative neddylation to naive
	naive	activated
	1	4
	1	3.5
Fig. 4e	CD25 MFI (x103)							CD5 MFI (x103)
	NC			Cul5 KO					NC			Cul5 KO
T0	1.34	1.307	1.311	3.717	3.76	3.661		T0	0.424	0.423	0.428	0.305	0.306	0.304
T16	11.736	11.832	11.899	25.188	25.229	25.015		T16	1.585	1.576	1.596	0.935	0.872	0.875
	CD137 MFI (x103)							ICOS MFI (x103)
	NC			Cul5 KO					NC			Cul5 KO
T0	0.21	0.206	0.209	0.521	0.514	0.523		T0	1.07	1.072	1.064	1.327	1.335	1.33
T16	2.256	2.208	2.211	2.738	2.775	2.721		T16	0.713	0.692	0.685	1.42	1.448	1.472
Fig. 4f	PD1 MFI			CTLA4 MFI (x103)			CD62L+ %
	NC	Cul5 KO		NC	Cul5 KO		NC	Cul5 KO
	117	91.4		0.752	3.682		1.62	11
	115	91.4		0.773	3.475		1.63	10.5
	113	90.9		0.758	3.569		1.77	10.6
Fig. 4h	Live cell counts (x106)
	NC			Cul5 KO
T0	1.3	1.3	1.3	1.3	1.3	1.3
T16	1.18	1.2	1.1	1.82	1.664	1.716
Fig. 4i
	Days post inoculation	NC				Ctla4 KO					Cul5 KO					Ctla4/Cul5 DKO
	0	0	0	0	0	0	0	0	0	0	0	0	0	0	0	0	0	0	0	0
	14	1.1999	1.03906	0.8856	0.937024	1.17188	1.34865	0.87025	0.740096	0.68355	1.05469	1.12327	0.937024	0.833175	1.01032	1.22999	1.00019	0.959616	0.936	0.71995
	16	1.5484	1.32131	1.07334	1.08134	1.27849	1.458	1.16487	1.04688	0.861908	0.982344	1.20127	0.765184	0.70692	0.7497	1.04688	0.83544	0.819789	0.800113	0.610017
	18	1.14516	0.9648	0.6776	0.772524	0.972	1.07031	0.68694	1.25692	0.451315	0.7381	1.05469	0.499408	0.46389	0.650475	0.7502	0.59488	0.622912	0.635688	0.285948
	20	0.771456	0.600862	0.406272	0.513814	0.58	0.723168	0.41715	0.88578	0.265242	0.44436	0.721449	0.2656	0.246402	0.567018	0.48384	0.3726	0.333036	0.3179	0.1734
	22	0.50421	0.401628	0.329122	0.4455	0.349272	0.469752	0.239805	0.562432	0.143259	0.24247	0.376785	0.196992	0.17956	0.3645	0.247799	0.199584	0.117	0.205768	0.09408
	24	0.589838	0.410828	0.366102	0.493056	0.257912	0.382925	0.169	0.599409	0.144	0.1521	0.336821	0.30324	0.18432	0.240318	0.251896	0.111392	0.059643	0.208372	0.085176
	26	0.630261	0.541008	0.498871	0.575284	0.167764	0.340782	0.33224	1.05126	0.269255	0.13312	0.310238	0.502975	0.272816	0.247755	0.285645	0.105855	0.0866883	0.28296	0.199664
	28	1.08401	0.991752	0.692665	1.19603	0.277724	0.915712	0.357637	1.69493	0.32	0.162662	0.677217	0.863136	0.315	0.374665	0.582624	0.155648	0.08427	0.4064	0.225
	30	2.12194	1.60042	1.11719	2.27329	0.525	1.48937	0.692665	1.84727	0.441	0.190782	0.76705	1.57646	0.67228	0.541018	0.73205	0.151838	0.093288	0.780902	0.272282
	32	2.99414	2.3552	1.76923	3.65069	0.980947	2.13564	1.11955	2.85131	0.630403	0.3136	1.55263	2.27574	1.06916	0.81648	1.21242	0.24624	0.144	1.01035	0.488448

## Sheet: Fig. 5
Fig. 5c	GZMB+ %			IFNg MFI			Fig. 5b	Pcmtd2							Hsp90
	nc	Pcmtd2 KO		nc	Pcmtd2 KO
	36.2	50.9		2886	4704
	34.6	53.3		2981	4739
	36.9	51		2927	4769
Fig. 5e	DIA-MS signal (x104)
	CD3z			CD3e
	nc	cul5 ko		nc	cul5 ko
	6.53943	10.4016		17.41	25.3953
	6.39492	11.3984		16.6068	26.4409
	6.81246	11.3695		19.6012	26.5072
	CD3d			TCRA
	nc	cul5 ko		nc	cul5 ko
	5.84933	7.40065		5.17145	6.762
	5.24055	6.30364		5.95281	6.62345
	5.34063	6.31548		5.4676	6.87666
	CD3g			CD28
	nc	cul5 ko		nc	cul5 ko
	14.0824	22.2442		4.5377	5.81992
	13.8904	23.5812		4.30568	7.43818
	13.533	22.6275
	IFITM3			TAX1BP1
	nc	cul5 ko		nc	cul5 ko
	9.88267	25.0893		11.0466	17.3189
	10.9192	27.9139		11.0159	16.3512
	11.6921	25.2136		11.2601	17.0689
	IL2RB
	nc	cul5 ko
	4.41059	15.0737
	4.3082	14.2373
	4.96397	15.6465
Fig. 5f	pErk MFI
min post activation	NC			Cul5 KO
0	225	237	223	239	222	223
2	731	746	738	835	836
10	710	733	724	905	899	882
Fig. 5g	p-STAT5 MFI
	nc	ko
	1013	1967
	1076	1929
	1069	1831
Fig. 5h	GZMB MFI					IFNg MFI
	NC	NC+TAS4464	KO	KO+TAS4464		NC	NC+TAS4464	KO	KO+TAS4464
	5732	7399	7874	8057		1255	1682	1594	1721
	5843	7156	7937	7759		1188	1624	1693	1788
	6303	7326	7863	8502		1290	1676	1458	1732
Fig. 5i	GZMB MFI					IFNg MFI
	NC	NC+TAS4464	KO	KO+TAS4464		NC	NC+TAS4464	KO	KO+TAS4464
	2747	4790	4925	5366		2650	3458	6043	6685
	2622	4551	5167	5541		2622	3466	6619	6747
	2929	4484	5332	5390		2858	3436	6539	6203

## Sheet: Fig. 6
Fig. 6a
	CUL5											Gapdh											Fig. 6a
																								nc	cul5 ko
																								1	0.226414
																								1	0.3
																								1	0.25
Fig. 6b	Cytokine expansion			TCR stimulation
	GZMB MFI (x103)			GZMB MFI (x103)
	nc	cul5 ko		nc	cul5 ko
	1.62	5.942		1.576	4.565
	1.558	5.826		1.517	4.235
	1.618	5.853		1.5	4.382
Fig. 6c	IFNg+%			IFNg MFI (x103)
	nc	cul5 ko		nc	cul5 ko
	17.3	43.7		4.756	7.967
	16.7	43.1		5.291	8.109
	17	43.2		4.791	8.595
Fig. 6d	GZMB MFI (x103)			Fig. 6e	IFNg+%			IFNg MFI (x103)
	nc	cul5 ko			nc	cul5 ko		nc	cul5 ko
	1.249	4.559			2.83	11.2		2.779	3.528
	1.184	4.311			3.18	10.6		2.977	3.305
	1.258	3.969			3.43	9.33		2.961	3.31
Fig. 6f	% of killing
E:T	nc			ko
1:2	54.2174	49.0669	54.2747	68.04	62.5744	64.3676
1:1	70.0629	70.4588	68.0614	76.9783	74.1599	74.9529
2:1	74.5612	73.931	73.715	81.2293	82.5053	83.4924
5:1	81.0605	81.6644	82.0879	88.8482	86.7623	88.2438
Fig. 6g	CTLA4 MFI
	nc	cul5 ko
	679	1158
	679	1076
	688	1088

## Sheet: Sup Fig. 1
Supplementary Fig. 1a
	Cell count (x105)
	HT2+virus	HT2+virus+puromycin
	4	4
	14	8
	26.4	12
	44.4	15
Extended data Fig. 1b
	Cell count (x1012)
		IL2		IL2+TGF-β1
	0	4e-07		4e-07
	1	4.32e-06		3.19e-06
	2	1.544e-05		9.57e-06
	3	5.792e-05		3.35e-05
	4	0.0001709		8.709e-05
	5	0.000598		0.0002787
	6	0.0023919		0.0009196
	7	0.0071575		0.0026668
	8	0.0214725		0.0077337
	9	0.0697856		0.0239744
	10	0.296589		0.0958976
	11	0.622837		0.153436
	12	2.74048		0.613745
	13	6.85121		1.4115
	14	28.09		5.57543
	15	75.8428		13.6598
	16	273.034		48.4922
	17	546.068		92.1348
	18	2102.36		331.685
	19	6517.33		995.056
	20	23462.4		2636.9
	21	93850		8062
Extended data Fig. 1d
	YUMM1.7	MC38	B16-F10	EL4
	0.997617	5.28778	1.03313	25.2197
	1.12204	4.96994	1.03815	28.232
	1.1669	5.18216	1.22184	30.8872
Extended data Fig. 1i		individual mouse tumor size (cm3)
	Days post inoculation	1	2	3	4	5	6
	1	0	0	0	0	0	0
	3	0	0	0	0	0	0
	6	0	0	0	0	0	0
	9	0.18375	0.180336	0.1764	0.1715	0.16184	0.14365
	12	0.294375	0.292668	0.2867	0.27825	0.26342	0.221825
	15	0.415	0.415	0.407	0.395	0.395	0.31
	18	0.794	0.752	0.665	0.625	0.585	0.5
	20	1.099	1.0516	1.016	0.977	0.925

## Sheet: Sup Fig. 2
Supplementary Fig. 2a
CD8a+ %	Mock KO	CD8a KO
	87.8	14.3

## Sheet: Sup Fig. 3
Supplementary Fig. 3a
	Days post inoculation	nc	cul5 ko
	31	1
	34	1
	35	1
	35	1
	32	1
	35		1
	36		1
	36		1
	37		1
	48		1
Extended data Fig. 3b	IL7R MFI
	nc	cul5 ko
	337	516
	306	424
	348	431
	334	394
	328	377
Extended data Fig. 3c	GZMB MFI
	nc	cul5 ko
	96.1	168
	94	201
	167	150
	153	189
	96.3	146
Extended data Fig. 3d	IFNg+TNF+%
	nc	cul5 ko
	0.127037	5.79551
	0.108774	2.10061
	0.0962387	0.060772
	1.3585	10.1997
	2.11078	8.97132
	2.4067
Extended data Fig. 3f	Treg count			macrophage count (x105)			NK cell count (x104)
	nc	cul5 ko		nc	cul5 ko		nc	cul5 ko
	169.392	25.5186		4.38694	0.676766		1.37786	0.619246
	120.092	181.001		3.95549	4.22246		1.62337	1.84624
	113.661	76.682		8.11133	2.02148		2.20628	1.18704
	667.17	60.0577		11.8318	0.931331		2.41491	1.26894
	16.2464	89.6243		0.249686	5.63687		0.391322	1.09167

## Sheet: Sup Fig. 4
Supplementary Fig. 4e
Days post inoculation	NC				Ctla4 KO					Cul5 KO					Ctla4/Cul5 DKO
0	0	0	0	0	0	0	0	0	0	0	0	0	0	0	0	0	0	0	0
14	1.1999	1.03906	0.8856	0.937024	1.17188	1.34865	0.87025	0.740096	0.68355	1.05469	1.12327	0.937024	0.833175	1.01032	1.22999	1.00019	0.959616	0.936	0.71995
16	1.5484	1.32131	1.07334	1.08134	1.27849	1.458	1.16487	1.04688	0.861908	0.982344	1.20127	0.765184	0.70692	0.7497	1.04688	0.83544	0.819789	0.800113	0.610017
18	1.14516	0.9648	0.6776	0.772524	0.972	1.07031	0.68694	1.25692	0.451315	0.7381	1.05469	0.499408	0.46389	0.650475	0.7502	0.59488	0.622912	0.635688	0.285948
20	0.771456	0.600862	0.406272	0.513814	0.58	0.723168	0.41715	0.88578	0.265242	0.44436	0.721449	0.2656	0.246402	0.567018	0.48384	0.3726	0.333036	0.3179	0.1734
22	0.50421	0.401628	0.329122	0.4455	0.349272	0.469752	0.239805	0.562432	0.143259	0.24247	0.376785	0.196992	0.17956	0.3645	0.247799	0.199584	0.117	0.205768	0.09408
24	0.589838	0.410828	0.366102	0.493056	0.257912	0.382925	0.169	0.599409	0.144	0.1521	0.336821	0.30324	0.18432	0.240318	0.251896	0.111392	0.059643	0.208372	0.085176
26	0.630261	0.541008	0.498871	0.575284	0.167764	0.340782	0.33224	1.05126	0.269255	0.13312	0.310238	0.502975	0.272816	0.247755	0.285645	0.105855	0.0866883	0.28296	0.199664
28	1.08401	0.991752	0.692665	1.19603	0.277724	0.915712	0.357637	1.69493	0.32	0.162662	0.677217	0.863136	0.315	0.374665	0.582624	0.155648	0.08427	0.4064	0.225
30	2.12194	1.60042	1.11719	2.27329	0.525	1.48937	0.692665	1.84727	0.441	0.190782	0.76705	1.57646	0.67228	0.541018	0.73205	0.151838	0.093288	0.780902	0.272282
32	2.99414	2.3552	1.76923	3.65069	0.980947	2.13564	1.11955	2.85131	0.630403	0.3136	1.55263	2.27574	1.06916	0.81648	1.21242	0.24624	0.144	1.01035	0.488448

## Sheet: Sup Fig. 5
Supplementary Fig. 5a									Extended data Fig. 5b
Input: Myc				Input: HA
IP: Myc				IP: HA
															Longer exposure
Extended data Fig. 5c
	NC			Cul5 KO			Pcmtd2 KO			DKO
GZMB (MFI)	4691	4260	4511	6239	6259	5661	6109	5996	5592	6351	6202	6166
IFNg (%)	13	9.89	15.8	20.1	20.2	19.2	18.5	19.9	20.3	20.7	21.4	22.6
Extended data Fig. 5d
Input: HA						Input: GFP
IP: HA						IP: GFP
Extended data Fig. 5e
Input: GFP					Input: HA
IP: GFP					IP: HA
Extended data Fig. 5g
Ni Pulldown								Input: anti-myc							Input: anti-HA						Input: IL2RB
His-UB
															Input: anti-HA
Extended data Fig. 5h								Input: anti-myc													Input: CD247
Ni Pulldown
His-UB
															Longer exposure
Extended data Fig. 5i
								Longer exposure
IL2RB
Extended data Fig. 5j
CD247

[truncated: 2 more sheets: Sup Fig. 6, Sup Fig. 7]
